# Supplementary material for: Molecular genetic diversity and differentiation of Nile tilapia (Oreochromis niloticus, L. 1758) in East African natural and stocked populations
Source: BMC Evol Biol. 2020 Jan 30;20:16. doi: 10.1186/s12862-020-1583-0 (PMC6990601; doi:10.1186/s12862-020-1583-0)
Supplement: Supplementary file 2 — Additional file 2. Allele list. [file 12862_2020_1583_MOESM2_ESM.txt]

Allele list
Marker	Allele number	Sequence
TI17_GAA	4	AACTGAAGAAGAAGCCTTGGGCAGTGAAGAAAATGTAGAAACTGACGAAGAAGAAGAAGAGGAGGAGGAGGAGGAGGAGGAAGAAGAAGAAGCCTTAGGAACTGAAAAAGTAGAAGACACAGACACTAAAGAAGAGACACCCATAGCAGCTGGAGAGGAAGAGGAAGAGGTAGCTGCACCAGCTGAATTAGAAGAAGAAGAGATTCTTTCTACAGCTGATGAAAAAGTTACATCCACCCAAGAGGAAGAAGAGGCAGAGTCTGATGAGCCAGAAGAACTAAATACACAAGATACAGCTCCTGTTGAAAAGGAGGAGTCTGCGACAGAAGAAACTGTTCCTACACAGCAGGCAGAGGCAGTAGAGGAAGATGAT
TI17_GAA	5	AACTGAAGAAGAAGCCTTGGGCAGTGAAGAAAACGTAGAAACTGACGAAGAAGAAGAAGAAGAAGAAGAAGAGGAGGAGGAGGAGGAGGAGGAGGAAGAAGAAGAAGCCTTAGGAACTGAAAAAGTAGAAGACACAGACACTAAAGAAGAGACACCCATAGCAGCTGGAGAGGAAGAGGAAGAGGTAGCTGCACCAGCTGAATTAGAAGAAGAAGAGATTCTTTCTACAGCTGATGAAAAAGTTACATCCACCCAAGAGGAAGAAGAGGCAGAGTCTGATGAGCCAGAAGAACTAAATACACAAGATACAGCTCCTGTTGAAAAGGAGGAGTCTGCGACAGAAGAAACTGTTCCTACACAGCAGGCAGAGGCAGTAGAGGAAGATGAT
TI17_GAA	6	AACTGAAGAAGAAGCCTTGGGCAGTGAAGAAAACGTAGAAACTGACGAAGAAGAAGAAGAAGAAGAAGAAGAAGAAGAAGAAGAAGAAGAAGAAGAAGAAGAAGAGGAGGAGGAGGAGGAAGAAGAAGAAGCCTTAGGAACTGAAAAAGTAGAAGACACAGACACTAAAGAAGAGACACCCATAGCAGCTGGAGAGGAAGAGGAAGAGGTAGCTGCACCAGCTGAATTAGAAGAAGAAGAGATTCTTTCTACAGCTGATGAAAAAGTTACATCCACCCAAGAGGAAGAAGAGGCAGAGTCTGATGAGCCAGAAGAACTAAATACACAAGATACAGCTCCTGTTGAAAAGGAGGAGTCTGCGACAGAAGAAACTGTTCCTACACAGCAGGCAGAGGCAGT…
TI17_GAA	7	AACTGAAGAAGAAGCCTTGGGCAGTGAAGAAAATGTAGAAACTGACGAAGAAGAAGAAGAAGAAGAGGAGGAGGAGGAGGAGGAGGAGGAAGAAGAAGAAGCCTTAGGAACTGAAAAAGTAGAAGACACAGACACTAAAGAAGAGACACCCATAGCAGCTGGAGAGGAAGAGGAAGAGGTAGCTGCACCAGCTGAATTAGAAGAAGAAGAGATTCTTTCTACAGCTGATGAAAAAGTTACATCCACCCAAGAGGAAGAAGAGGCAGAGTCTGATGAGCCAGAAGAACTAAATACACAAGATACAGCTCCTGTTGAAAAGGAGGAGTCTGCGACAGAAGAAACTGTTCCTACACAGCAGGCAGAGGCAGTAGAGGAAGATGAT
TI17_GAA	8	AACTGAAGAAGAAGCCTTGGGCAGTGAAGAAAAAGTAGAAAATGTAGAAACTGACAAGGAAGAAGAAGAAGAGGAGGAGGAGGAAGAAGAAGCCTTAGGAATTGAAAAAGTGGAAGACATAGACACTGAAGAAGAGACACCCATAGCAGCTGGAGAGGAAGAGGTATTAGCTGAATTAGAAGAAGAAGAGACTCTTCCTACAGCTGATGAAAAAGTTACATCCACCCAAGAGGAAGAAGAGGCAGACTCTGATGAGCCAGAAGAACTAAATACACAAGATACAGCTCCTGTTGAAAAGGAGGAGTCTGCGACAGAAGAAACTGTTCCTACACAGCAGGCAGAGGCAGTAGAGGAAGATGAT
TI17_GAA	9	AACTGAAGAAGAAGCCTTGGGCAGTGAAGAAAATGTAGAAACTGACGAAGAAGAAGAAGAGGAGGAGGAGGAGGAGGAGGAGGAGGAGGAGGAAGAAGAAGAAGCCTTAGGAACTGAAAAAGTAGAAGACACAGACACTAAAGAAGAGACACCCATAGCAGCTGGAGAGGAAGAGGAAGAGGTAGCTGCACCAGCTGAATTAGAAGAAGAAGAGATTCTTTCTACAGCTGATGAAAAAGTTACATCCACCCAAGAGGAAGAAGAGGCAGAGTCTGATGAGCCAGAAGAACTAAATACACAAGATACAGCTCCTGTTGAAAAGGAGGAGTCTGCGACAGAAGAAACTGTTCCTACACAGCAGGCAGAGGCAGTAGAGGAAGATGAT
TI17_GAA	10	AACTGAAGAAGAAGCCTTGGGCAGTGAAGAAAACGTAGAAACTGACGAAGAAGAAGAAGAAGAAGAAGAAGAGGAGGAGGAGGAGGAGGAAGAAGAAGAAGCCTTAGGAACTGAAAAAGTAGAAGACACAGACACTAAAGAAGAGACACCCATAGCAGCTGGAGAGGAAGAGGAAGAGGTAGCTGCACCAGCTGAATTAGAAGAAGAAGAGATTCTTTCTACAGCTGATGAAAAAGTTACATCCACCCAAGAGGAAGAAGAGGCAGAGTCTGATGAGCCAGAAGAACTAAATACACAAGATACAGCTCCTGTTGAAAAGGAGGAGTCTGCGACAGAAGAAACTGTTCCTACACAGCAGGCAGAGGCAGTAGAGGAAGATGAT
TI17_GAA	11	AACTGAAGAAGAAGCCTTGGGCAGTGAAGAAAACGTAGAAACTGACGAAGAAGAAGAAGAAGAAGAAGAAGAAGAAGAAGAAGAAGAAGAAGAAGAAGAAGAAGAAGAAGAAGAGGAGGAGGAGGAAGAAGAAGAAGCCTTAGGAACTGAAAAAGTAGAAGACACAGACACTAAAGAAGAGACACCCATAGCAGCTGGAGAGGAAGAGGAAGAGGTAGCTGCACCAGCTGAATTAGAAGAAGAAGAGATTCTTTCTACAGCTGATGAAAAAGTTACATCCACCCAAGAGGAAGAAGAGGCAGAGTCTGATGAGCCAGAAGAACTAAATACACAAGATACAGCTCCTGTTGAAAAGGAGGAGTCTGCGACAGAAGAAACTGTTCCTACACAGCAGGCAGA…
TI17_GAA	12	AACTGAAGAAGAAGCCTTGGGCAGTGAAGAAAACGTAGAAACTGACGAAGAAGAAGAAGAAGAAGAAGAAGAAGAGGAGGAGGAGGAGGAGGAGGAGGAGGAAGAAGAAGAAGCCTTAGGAACTGAAAAAGTAGAAGACACAGACACTAAAGAAGAGACACCCATAGCAGCTGGAGAGGAAGAGGAAGAGGTAGCTGCACCAGCTGAATTAGAAGAAGAAGAGATTCTTTCTACAGCTGATGAAAAAGTTACATCCACCCAAGAGGAAGAAGAGGCAGAGTCTGATGAGCCAGAAGAACTAAATACACAAGATACAGCTCCTGTTGAAAAGGAGGAGTCTGCGACAGAAGAAACTGTTCCTACACAGCAGGCAGAGGCAGTAGAGGAAGATGAT
TI17_GAA	13	AACTGAAGAAGAAGCCTTGGGCAGTGAAGAAAACGTAGAAACTGACGAAGAAGAAGAAGAAGAAGAAGAAGAAGAAGAAGAAGAAGAAGAAGAAGAAGAAGAAGAAGAAGAAGAAGAAGAGGAGGAGGAGGAAGAAGAAGAAGCCTTAGGAACTGAAAAAGTAGAAGACACAGACACTAAAGAAGAGACACCCATAGCAGCTGGAGAGGAAGAGGAAGAGGTAGCTGCACCAGCTGAATTAGAAGAAGAAGAGATTCTTTCTACAGCTGATGAAAAAGTTACATCCACCCAAGAGGAAGAAGAGGCAGAGTCTGATGAGCCAGAAGAACTAAATACACAAGATACAGCTCCTGTTGAAAAGGAGGAGTCTGCGACAGAAGAAACTGTTCCTACACAGCA…
TI17_GAA	14	AACTGAAGAAGAAGCCTTGGGCAGTGAAGAAAACGTAGAAACTGACGAAGAAGAAGAAAAAGAAGAAGAAGAGGAGGAGGAGGAGGAGGAAGAAGAAGAAGCCTTAGGAACTGAAAAAGTAGAAGACACAGACACTAAAGAAGAGACACCCATAGCAGCTGGAGAGGAAGAGGAAGAGGTAGCTGCACCAGCTGAATTAGAAGAAGAAGAGATTCTTTCTACAGCTGATGAAAAAGTTACATCCACCCAAGAGGAAGAAGAGGCAGAGTCTGATGAGCCAGAAGAACTAAATACACAAGATACAGCTCCTGTTGAAAAGGAGGAGTCTGCGACAGAAGAAACTGTTCCTACACAGCAGGCAGAGGCAGTAGAGGAAGATGAT
TI17_GAA	16	AACTGAAGAAGAAGCCTTGGGCAGTGAAGAAAATGTAGAAACTGACGAAGAAGAAGAAGAGGAGGAGGAGGAGGAGGAGGAGGAAGAAGAAGAAGCCTTAGGAACTGAAAAAGTAGAAGACACAGACACTAAAGAAGAGACACCCATAGCAGCTGGAGAGGAAGAGGAAGAGGTAGCTGCACCAGCTGAATTAGAAGAAGAAGAGATTCTTTCTACAGCTGATGAAAAAGTTACATCCACCCAAGAGGAAGAAGAGGCAGAGTCTGATGAGCCAGAAGAACTAAATACACAAGATACAGCTCCTGTTGAAAAGGAGGAGTCTGCGACAGAAGAAACTGTTCCTACACAGCAGGCAGAGGCAGTAGAGGAAGATGAT
TI17_GAA	17	AACTGAAGAAGAAGCCTTGGGCAGTGAAGAAAACGTAGAAACTGACGAAGAAGAAGAAGAAGAAGAAGAAGAAGAAGAAGAAGAAGAAGAAGAAGAAGAAGAGGAGGAGGAGGAAGAAGAAGAAGCCTTAGGAACTGAAAAAGTAGAAGACACAGACACTAAAGAAGAGACACCCATAGCAGCTGGAGAGGAAGAGGAAGAGGTAGCTGCACCAGCTGAATTAGAAGAAGAAGAGATTCTTTCTACAGCTGATGAAAAAGTTACATCCACCCAAGAGGAAGAAGAGGCAGAGTCTGATGAGCCAGAAGAACTAAATACACAAGATACAGCTCCTGTTGAAAAGGAGGAGTCTGCGACAGAAGAAACTGTTCCTACACAGCAGGCAGAGGCAGTAGAGGA…
TI17_GAA	19	AACTGAAGAAGAAGCCTTGGGCAGTGAAGAAAACGTAGAAACTGACGAAGAAGAAGAAGAAGAAGAAGAAGAAGAAGAAGAAGAAGAAGAAGAAGAAGAAGAAGAAGAAGAGGAGGAGGAGGAGGAAGAAGAAGAAGCCTTAGGAACTGAAAAAGTAGAAGACACAGACACTAAAGAAGAGACACCCATAGCAGCTGGAGAGGAAGAGGAAGAGGTAGCTGCACCAGCTGAATTAGAAGAAGAAGAGATTCTTTCTACAGCTGATGAAAAAGTTACATCCACCCAAGAGGAAGAAGAGGCAGAGTCTGATGAGCCAGAAGAACTAAATACACAAGATACAGCTCCTGTTGAAAAGGAGGAGTCTGCGACAGAAGAAACTGTTCCTACACAGCAGGCAGA…
TI17_GAA	20	AACTGAAGAAGAAGCCTTGGGCAGTGAAGAAAACGTAGAAACTGACGAAGAAGAAGAAGAAGAAGAGGAGGAGGAGGAGGAGGAGGAGGAGGAAGAAGAAGAAGCCTTAGGAACTGAAAAAGTAGAAGACACAGACACTAAAGAAGAGACACCCATAGCAGCTGGAGAGGAAGAGGAAGAGGTAGCTGCACCAGCTGAATTAGAAGAAGAAGAGATTCTTTCTACAGCTGATGAAAAAGTTACATCCACCCAAGAGGAAGAAGAGGCAGAGTCTGATGAGCCAGAAGAACTAAATACACAAGATACAGCTCCTGTTGAAAAGGAGGAGTCTGCGACAGAAGAAACTGTTCCTACACAGCAGGCAGAGGCAGTAGAGGAAGATGAT
TI17_GAA	21	AACTGAAGAAGAAGCCTTGGGCAGTGAAGAAAACGTAGAAACTGACGAAGAAGAAGAAGAAGAAGAAGAAGAAGAAGAAGAAGAAGAAGAAGAAGAAGAAGAGGAGGAGGAGGAGGAAGAAGAAGAAGCCTTAGGAACTGAAAAAGTAGAAGACACAGACACTAAAGAAGAGACACCCATAGCAGCTGGAGAGGAAGAGGAAGAGGTAGCTGCACCAGCTGAATTAGAAGAAGAAGAGATTCTTTCTACAGCTGATGAAAAAGTTACATCCACCCAAGAGGAAGAAGAGGCAGAGTCTGATGAGCCAGAAGAACTAAATACACAAGATACAGCTCCTGTTGAAAAGGAGGAGTCTGCGACAGAAGAAACTGTTCCTACACAGCAGGCAGAGGCAGTAGA…
TI17_GAA	22	AACTGAAGAAGAAGCCTTGGGCAGTGAAGAAAACGTAGAAACTGACGAAGAAGAAGAAGAAGAAGAAGAAGAAGAAGAAGAAGAAGAAGAAGAAGAAGAAGAAGAAGAGGAGGAGGAGGAGGAAGAAGAAGAAGCCTTAGGAACTGAAAAAGTAGAAGACACAGACACTAAAGAAGAGACACCCATAGCAGCTGGAGAGGAAGAGGAAGAGGTAGCTGCACCAGCTGAATTAGAAGAAGAAGAGATTCTTTCTACAGCTGATGAAAAAGTTACATCCACCCAAGAGGAAGAAGAGGCAGAGTCTGATGAGCCAGAAGAACTAAATACACAAGATACAGCTCCTGTTGAAAAGGAGGAGTCTGCGACAGAAGAAACTGTTCCTACACAGCAGGCAGAGGC…
TI17_GAA	23	AACTGAAGAAGAAGCCTTGGGCAGTGAAGAAAACGTAGAAACTGACGAAGAAGAAGAAGAAGAAGAAGAAGAAGAAGAAGAGGAGGAGGAGGAGGAAGAAGAAGAAGCCTTAGGAACTGAAAAAGTAGAAGACACAGACACTAAAGAAGAGACACCCATAGCAGCTGGAGAGGAAGAGGAAGAGGTAGCTGCACCAGCTGAATTAGAAGAAGAAGAGATTCTTTCTACAGCTGATGAAAAAGTTACATCCACCCAAGAGGAAGAAGAGGCAGAGTCTGATGAGCCAGAAGAACTAAATACACAAGATACAGCTCCTGTTGAAAAGGAGGAGTCTGCGACAGAAGAAACTGTTCCTACACAGCAGGCAGAGGCAGTAGAGGAAGATGAT
TI17_GAA	24	AACTGAAGAAGAAGCCTTGGGCAGTGAAGAAAATGTAGAAACTGACGAAGAAGAAGAAGAGGAGGAGGAGGAGGAAGAAGAAGAAGCCTTAGGAACTGAAAAAGTAGAAGACACAGACACTAAAGAAGAGACACCCATAGCAGCTGGAGAGGAAGAGGAAGAGGTAGCTGCACCAGCTGAATTAGAAGAAGAAGAGATTCTTTCTACAGCTGATGAAAAAGTTACATCCACCCAAGAGGAAGAAGAGGCAGAGTCTGATGAGCCAGAAGAACTAAATACACAAGATACAGCTCCTGTTGAAAAGGAGGAGTCTGCGACAGAAGAAACTGTTCCTACACAGCAGGCAGAGGCAGTAGAGGAAGATGAT
TI17_GAA	25	AACTGAAGAAGAAGCCTTGGGCAGTGAAGAAAACGTAGAAACTGACGAAGAAGAAGAAGAAGAAGAAGAAGAAGAAGAAGAAGAAGAAGAAGAAGAAGAAGAAGAAGAAGAAGAGGAGGAGGAGGAGGAAGAAGAAGAAGCCTTAGGAACTGAAAAAGTAGAAGACACAGACACTAAAGAAGAGACACCCATAGCAGCTGGAGAGGAAGAGGAAGAGGTAGCTGCACCAGCTGAATTAGAAGAAGAAGAGATTCTTTCTACAGCTGATGAAAAAGTTACATCCACCCAAGAGGAAGAAGAGGCAGAGTCTGATGAGCCAGAAGAACTAAATACACAAGATACAGCTCCTGTTGAAAAGGAGGAGTCTGCGACAGAAGAAACTGTTCCTACACAGCAGGC…
TI17_GAA	27	AACTGAAGAAGAAGCCTTGGGCAGTGAAGAAAAAGTAGAAAATGTAGAAACTGACGAAGAAGAAGAAGAAGAGGAGGAGGAGGAAGAAGAAGAAGTCTTAGGAACTGAAAAAGCAGAAGACACAGACACTAAAGAAGAGACACCCATAGCAGCTGGAGAGGAAGAGGAAGAGGTAGCTGCACCAGCTGAATTAGAAGAAGAAGAGGCTCTTCCTACAGCTGATGAAAAAGTTACATCCACCCAAGAGGAAGAAGAGGCAGAGTCTGATGAGCCAGAAGAACTAAATACACAAGATACAGCTCCTGTTGAAAAGGAGGAGTCTGCGACAGAAGAAACTGTTCCTACACAGCAGGCAGAGGCAGTAGAGGAAGATGAT
TI17_GAA	28	AACTGAAGAAGAAGCCTTGGGCAGTGAAGAAAAAGTAGAAAATGTAGAAACTGACGAGGAAGAAGAAGAAGAGGAGGAGGAGGAAGAAGAAGCCTTAGGAATTGAAAAAGTGGAAGACATAGACACTGAAGAAGAGACACCCATAGCAGCTGGAGAGGAAGAGGAAGAGGTATTAGCTGAATTAGAAGAAGAAGAGACTCTTCCTACAGCTGATGAAAAAGTTACATCCACCCAAGAGGAAGAAGAGGCAGACTCTGATGAGCCAGAAGAACTAAATACACAAGATACAGCTCCTGTTGAAAAGGAGGAGTCTGCGACAGAAGAAACTGTTCCTACACAGCAGGCAGAGGCAGTAGAGGAAGATGAT
TI17_GAA	29	AACTGAAGAAGAAGCCTTGGGCAGTGAAGAAAACGTAGAAACTGACGAAGAAGAAGAAGAAGAAGAAGAAGAAGAGGAGGAGGAGGAGGAAGAAGAAGAAGCCTTAGGAACTGAAAAAGTAGAAGACACAGACACTAAAGAAGAGACACCCATAGCAGCTGGAGAGGAAGAGGAAGAGGTAGCTGCACCAGCTGAATTAGAAGAAGAAGAGATTCTTTCTACAGCTGATGAAAAAGTTACATCCACCCAAGAGGAAGAAGAGGCAGAGTCTGATGAGCCAGAAGAACTAAATACACAAGATACAGCTCCTGTTGAAAAGGAGGAGTCTGCGACAGAAGAAACTGTTCCTACACAGCAGGCAGAGGCAGTAGAGGAAGATGAT
TI17_GAA	30	AACTGAAGAAGAAGCCTTGGGCAGTGAAGAAAACGTAGAAACTGACGAAGAAGAAGAAGAAGAAGAAGAAGAAGAAGAAGAAGAGGAGGAGGAGGAGGAAGAAGAAGAAGCCTTAGGAACTGAAAAAGTAGAAGACACAGACACTAAAGAAGAGACACCCATAGCAGCTGGAGAGGAAGAGGAAGAGGTAGCTGCACCAGCTGAATTAGAAGAAGAAGAGATTCTTTCTACAGCTGATGAAAAAGTTACATCCACCCAAGAGGAAGAAGAGGCAGAGTCTGATGAGCCAGAAGAACTAAATACACAAGATACAGCTCCTGTTGAAAAGGAGGAGTCTGCGACAGAAGAAACTGTTCCTACACAGCAGGCAGAGGCAGTAGAGGAAGATGAT
TI17_GAA	32	AACTGAAGAAGAAGCCTTGGGCAGTGAAGAAAACGTAGAAACTGACGAAGAAGAAGAAGAAGAAGAAGAAGAAGAAGAAGAAGAAGAAGAAGAAGAAGAAGAAGAAGAAGAAGAGGAGGAGGAGGAGGAGGAAGAAGAAGAAGCCTTAGGAACTGAAAAAGTAGAAGACACAGACACTAAAGAAGAGACACCCATAGCAGCTGGAGAGGAAGAGGAAGAGGTAGCTGCACCAGCTGAATTAGAAGAAGAAGAGATTCTTTCTACAGCTGATGAAAAAGTTACATCCACCCAAGAGGAAGAAGAGGCAGAGTCTGATGAGCCAGAAGAACTAAATACACAAGATACAGCTCCTGTTGAAAAGGAGGAGTCTGCGACAGAAGAAACTGTTCCTACACAGCA…
TI17_GAA	34	AACTGAAGAAGAAGCCTTGGGCAGTGAAGAAAACGTAGAAACTGACGAAGAAGAAGAAGAGGAGGAGGAGGAGGAAGAAGAAGAAGCCTTAGGAACTGAAAAAGTAGAAGACACAGACACTAAAGAAGAGACACCCATAGCAGCTGGAGAGGAAGAGGAAGAGGTAGCTGCACCAGCTGAATTAGAAGAAGAAGAGATTCTTTCTACAGCTGATGAAAAAGTTACATCCACCCAAGAGGAAGAAGAGGCAGAGTCTGATGAGCCAGAAGAACTAAATACACAAGATACAGCTCCTGTTGAAAAGGAGGAGTCTGCGACAGAAGAAACTGTTCCTACACAGCAGGCAGAGGCAGTAGAGGAAGATGAT
TI17_GAA	36	AACTGAAGAAGAAGCCTTGGGCAGTGAAGAAAACGTAGAAACTGACGAAGAAGAAGAAGAAGAAGAAGAAGAAGAAGAAGAAGAAGAGGAGGAGGAAGAAGAAGAAGCCTTAGGAACTGAAAAAGTAGAAGACACAGACACTAAAGAAGAGACACCCATAGCAGCTGGAGAGGAAGAGGAAGAGGTAGCTGCACCAGCTGAATTAGAAGAAGAAGAGATTCTTTCTACAGCTGATGAAAAAGTTACATCCACCCAAGAGGAAGAAGAGGCAGAGTCTGATGAGCCAGAAGAACTAAATACACAAGATACAGCTCCTGTTGAAAAGGAGGAGTCTGCGACAGAAGAAACTGTTCCTACACAGCAGGCAGAGGCAGTAGAGGAAGATGAT
TI17_GAA	37	AACTGAAGAAGAAGCCTTGGGCAGTGAAGAAAACGTAGAAACTGACGAAGAAGAAGAAGAAGAAGAAGAAGAAGAAGAGGAGGAGGAGGAAGAAGAAGAAGCCTTAGGAACTGAAAAAGTAGAAGACACAGACACTAAAGAAGAGACACCCATAGCAGCTGGAGAGGAAGAGGAAGAGGTAGCTGCACCAGCTGAATTAGAAGAAGAAGAGATTCTTTCTACAGCTGATGAAAAAGTTACATCCACCCAAGAGGAAGAAGAGGCAGAGTCTGATGAGCCAGAAGAACTAAATACACAAGATACAGCTCCTGTTGAAAAGGAGGAGTCTGCGACAGAAGAAACTGTTCCTACACAGCAGGCAGAGGCAGTAGAGGAAGATGAT
TI17_GAA	38	AACTGAAGAAGAAGCCTTGGGCAGTGAAGAAAACGTAGAAACTGACGAAGAAGAAGAAGAAGAAGAAGAAGAAGAGGAGGAGGAGGAGGAGGAGGAGGAAGAAGAAGAAGCCTTAGGAACTGAAAAAGTAGAAGACACAGACACTAAAGAAGAGACACCCATAGCAGCTGGAGAGGAAGAGGAAGAGGTAGCTGCACCAGCTGAATTAGAAGAAGAAGAGATTCTTTCTACAGCTGATGAAAAAGTTACATCCACCCAAGAGGAAGAAGAGGCAGAGTCTGATGAGCCAGAAGAACTAAATACACAAGATACAGCTCCTGTTGAAAAGGAGGAGTCTGCGACAGAAGAAACTGTTCCTACACAGCAGGCAGAGGCAGTAGAGGAAGATGAT
TI17_GAA	39	AACTGAAGAAGAAGCCTTGGGCAGTGAAGAAAACGTAGAAACTGACGAAGAAGAAGAAGAAGAAGAAGAAGAAGAAGAAGAAGAAGAAGAAGAAGAGGAGGAGGAGGAAGAAGAAGAAGCCTTAGGAACTGAAAAAGTAGAAGACACAGACACTAAAGAAGAGACACCCATAGCAGCTGGAGAGGAAGAGGAAGAGGTAGCTGCACCAGCTGAATTAGAAGAAGAAGAGATTCTTTCTACAGCTGATGAAAAAGTTACATCCACCCAAGAGGAAGAAGAGGCAGAGTCTGATGAGCCAGAAGAACTAAATACACAAGATACAGCTCCTGTTGAAAAGGAGGAGTCTGCGACAGAAGAAACTGTTCCTACACAGCAGGCAGAGGCAGTAGAGGAAGATGAT
TI17_GAA	41	AACTGAAGAAGAAGCCTTGGGCAGTGAAGAAAAAGTAGAAAATGTAGAAACTGACGAGGAAGAAGAAGAGGAGGAGGAGGAAGAAGAAGCCTTAGGAATTGAAAAAGTGGAAGACATAGACACTGAAGAAGAGACACCCATAGCAGCTGGAGAGGAAGAGGAAGAGGTATTAGCTGAATTAGAAGAAGAAGAGACTCTTCCTACAGCTGATGAAAAAGTTACATCCACCCAAGAGGAAGAAGAGGCAGACTCTGATAAGCCAGAAGAACTAAATACACAAGATACAGCTCCTGTTGAAAAGGAGGAGTCTGCGACAGAAGAAACTGTTCCTACACAGCAGGCAGAGGCAGTAGAGGAAGATGAT
TI17_GAA	42	AACTGAAGAAGAAGCCTTGGGCAGTGAAGAAAACGTAGAAACTGACGAAGAAGAAGAAGAAGAAGAAGAAGAGGAGGAGGAGGAGGAGGAGGAAGAAGAAGAAGCCTTAGGAACTGAAAAAGTAGAAGACACAGACACTAAAGAAGAGACACCCATAGCAGCTGGAGAGGAAGAGGAAGAGGTAGCTGCACCAGCTGAATTAGAAGAAGAAGAGATTCTTTCTACAGCTGATGAAAAAGTTACATCCACCCAAGAGGAAGAAGAGGCAGAGTCTGATGAGCCAGAAGAACTAAATACACAAGATACAGCTCCTGTTGAAAAGGAGGAGTCTGCGACAGAAGAAACTGTTCCTACACAGCAGGCAGAGGCAGTAGAGGAAGATGAT
TI17_GAA	43	AACTGAAGAAGAAGCCTTGGGCAGTGAAGAAAACGTAGAAACTGACGAAGAAGAAGAAGAAGAAGAAGAAGAAGAAGAAGAAGAAGAGGAGGAGGAGGAAGAAGAAGAAGCCTTAGGAACTGAAAAAGTAGAAGACACAGACACTAAAGAAGAGACACCCATAGCAGCTGGAGAGGAAGAGGAAGAGGTAGCTGCACCAGCTGAATTAGAAGAAGAAGAGATTCTTTCTACAGCTGATGAAAAAGTTACATCCACCCAAGAGGAAGAAGAGGCAGAGTCTGATGAGCCAGAAGAACTAAATACACAAGATACAGCTCCTGTTGAAAAGGAGGAGTCTGCGACAGAAGAAACTGTTCCTACACAGCAGGCAGAGGCAGTAGAGGAAGATGAT
TI17_GAA	44	AACTGAAGAAGAAGCCTTGGGCAGTGAAGAAAACGTAGAAACTGACGAAGAAGAAGAAGAAGAAGAAGAAGAAGAAGAAGAAGAAGAAGAAGAAGAAGAAGAAGAAGAAGAGGAGGAGGAGGAAGAAGAAGAAGCCTTAGGAACTGAAAAAGTAGAAGACACAGACACTAAAGAAGAGACACCCATAGCAGCTGGAGAGGAAGAGGAAGAGGTAGCTGCACCAGCTGAATTAGAAGAAGAAGAGATTCTTTCTACAGCTGATGAAAAAGTTACATCCACCCAAGAGGAAGAAGAGGCAGAGTCTGATGAGCCAGAAGAACTAAATACACAAGATACAGCTCCTGTTGAAAAGGAGGAGTCTGCGACAGAAGAAACTGTTCCTACACAGCAGGCAGAGGC…
TI17_GAA	46	AACTGAAGAAGAAGCCTTGGGCAGTGAAGAAAACGTAGAAACTGACGAAGAAGAAGAAGAAGAAGAAGAGGAGGAGGAGGAGGAGGAAGAAGAAGAAGCCTTAGGAACTGAAAAAGTAGAAGACACAGACACTAAAGAAGAGACACCCATAGCAGCTGGAGAGGAAGAGGAAGAGGTAGCTGCACCAGCTGAATTAGAAGAAGAAGAGATTCTTTCTACAGCTGATGAAAAAGTTACATCCACCCAAGAGGAAGAAGAGGCAGAGTCTGATGAGCCAGAAGAACTAAATACACAAGATACAGCTCCTGTTGAAAAGGAGGAGTCTGCGACAGAAGAAACTGTTCCTACACAGCAGGCAGAGGCAGTAGAGGAAGATGAT
TI17_GAA	47	AACTGAAGAAGAAGCCTTGGGCAGTGAAGAAAACGTAGAAACTGACGAAGAAGAAGAAGAAGAAGAAGAAGAAGAAGAAGAAGAAGAAGAAGAAGAAGAGGAGGAGGAGGAAGAAGAAGAAGCCTTAGGAACTGAAAAAGTAGAAGACACAGACACTAAAGAAGAGACACCCATAGCAGCTGGAGAGGAAGAGGAAGAGGTAGCTGCACCAGCTGAATTAGAAGAAGAAGAGATTCTTTCTACAGCTGATGAAAAAGTTACATCCACCCAAGAGGAAGAAGAGGCAGAGTCTGATGAGCCAGAAGAACTAAATACACAAGATACAGCTCCTGTTGAAAAGGAGGAGTCTGCGACAGAAGAAACTGTTCCTACACAGCAGGCAGAGGCAGTAGAGGAAGA…
TI17_GAA	48	AACTGAAGAAGAAGCCTTGGGCAGTGAAGAAAACGTAGAAACTGACGAAGAAGAAGAAGAAGAAGAAGAAGAAGAGGAGGAGGAGGAGGAGGAGGAAGAAGAAGAAGCCTTAGGAACTGAAAAAGTAGAAGACACAGACACTAAAGAAGAGACACCCATAGCAGCTGGAGAGGAAGAGGAAGAGGTAGCTGCACCAGCTGAATTAGAAGAAGAAGAGATTCTTTCTACAGCTGATGAAAAAGTTACATCCACCCAAGAGGAAGAAGAGGCAGAGTCTGATGAGCCAGAAGAACTAAATACACAAGATACAGCTCCTGTTGAAAAGGAGGAGTCTGCGACAGAAGAAACTGTTCCTACACAGCAGGCAGAGGCAGTAGAGGAAGATGAT
TI17_GAA	49	AACTGAAGAAGAAGCCTTGGGCAGTGAAGAAAACGTAGAAACTGACGAAGAAGAAGAAGAAGAAGAAGAAGAAGAAGAGGAGGAGGAGGAGGAGGAGGAGGAAGAAGAAGAAGCCTTAGGAACTGAAAAAGTAGAAGACACAGACACTAAAGAAGAGACACCCATAGCAGCTGGAGAGGAAGAGGAAGAGGTAGCTGCACCAGCTGAATTAGAAGAAGAAGAGATTCTTTCTACAGCTGATGAAAAAGTTACATCCACCCAAGAGGAAGAAGAGGCAGAGTCTGATGAGCCAGAAGAACTAAATACACAAGATACAGCTCCTGTTGAAAAGGAGGAGTCTGCGACAGAAGAAACTGTTCCTACACAGCAGGCAGAGGCAGTAGAGGAAGATGAT
TI17_GAA	50	AACTGAAGAAGAAGCCTTGGGCAGTGAAGAAAACGTAGAAACTGACGAAGAAGAAGAAGAAGAAGAAGAAGAGAAGGAGGAGGAGGAGGAAGAAGAAGAAGCCTTAGGAACTGAAAAAGTAGAAGACACAGACACTAAAGAAGAGACACCCATAGCAGCTGGAGAGGAAGAGGAAGAGGTAGCTGCACCAGCTGAATTAGAAGAAGAAGAGATTCTTTCTACAGCTGATGAAAAAGTTACATCCACCCAAGAGGAAGAAGAGGCAGAGTCTGATGAGCCAGAAGAACTAAATACACAAGATACAGCTCCTGTTGAAAAGGAGGAGTCTGCGACAGAAGAAACTGTTCCTACACAGCAGGCAGAGGCAGTAGAGGAAGATGAT
TI17_GAA	51	AACTGAAGAAGAAGCCTTGGGCAGTGAAGAAAACGTAGAAACTGACGAAGAAGAAGAAGAAGAAGAAGAGGAGGAGGAGGAGGAAGAAGAAGAAGCCTTAGGAACTGAAAAAGTAGAAGACACAGACACTAAAGAAGAGACACCCATAGCAGCTGGAGAGGAAGAGGAAGAGGTAGCTGCACCAGCTGAATTAGAAGAAGAAGAGATTCTTTCTACAGCTGATGAAAAAGTTACATCCACCCAAGAGGAAGAAGAGGCAGAGTCTGATGAGCCAGAAGAACTAAATACACAAGATACAGCTCCTGTTGAAAAGGAGGAGTCTGCGACAGAAGAAACTGTTCCTACACAGCAGGCAGAGGCAGTAGAGGAAGATGAT
TI17_GAA	52	AACTGAAGAAGAAGCCTTGGGCAGTGAAGAAAACGTAGAAACTGACGAAGAAGAAGAAGAGGAGGAGGAGGAGGAGGAAGAAGAAGAAGCCTTAGGAACTGAAAAAGTAGAAGACACAGACACTAAAGAAGAGACACCCATAGCAGCTGGAGAGGAAGAGGAAGAGGTAGCTGCACCAGCTGAATTAGAAGAAGAAGAGATTCTTTCTACAGCTGATGAAAAAGTTACATCCACCCAAGAGGAAGAAGAGGCAGAGTCTGATGAGCCAGAAGAACTAAATACACAAGATACAGCTCCTGTTGAAAAGGAGGAGTCTGCGACAGAAGAAACTGTTCCTACACAGCAGGCAGAGGCAGTAGAGGAAGATGAT
TI17_GAA	55	AACTGAAGAAGAAGCCTTGGGCAGTGAAGAAAACGTAGAAACTGACGAAGAAGAAGAAGAAGAAGAAGAAGAAGAAGAAGAAGAAGAAGAAGAAGAAGAAGAAGAGGAGGAGGAGGAAGAAGAAGAAGCCTTAGGAACTGAAAAAGTAGAAGACACAGACACTAAAGAAGAGACACCCATAGCAGCTGGAGAGGAAGAGGAAGAGGTAGCTGCACCAGCTGAATTAGAAGAAGAAGAGATTCTTTCTACAGCTGATGAAAAAGTTACATCCACCCAAGAGGAAGAAGAGGCAGAGTCTGATGAGCCAGAAGAACTAAATACACAAGATACAGCTCCTGTTGAAAAGGAGGAGTCTGCGACAGAAGAAACTGTTCCTACACAGCAGGCAGAGGCAGTAGA…
TI17_GAA	57	AACTGAAGAAGAAGCCTTGGGCAGTGAAGAAAACGTAGAAACTGACGAAGAAGAAGAAGAAGAAGAAGAAGAAGAAGAAGAAGAAGAAGAGGAGGAGGAGGAAGAAGAAGAAGCCTTAGGAACTGAAAAAGTAGAAGACACAGACACTAAAGAAGAGACACCCATAGCAGCTGGAGAGGAAGAGGAAGAGGTAGCTGCACCAGCTGAATTAGAAGAAGAAGAGATTCTTTCTACAGCTGATGAAAAAGTTACATCCACCCAAGAGGAAGAAGAGGCAGAGTCTGATGAGCCAGAAGAACTAAATACACAAGATACAGCTCCTGTTGAAAAGGAGGAGTCTGCGACAGAAGAAACTGTTCCTACACAGCAGGCAGAGGCAGTAGAGGAAGATGAT
TI17_GAA	58	AACTGAAGAAGAAGCCTTGGGCAGTGAAGAAAACGTAGAAACTGACGAAGAAGAAGAAGAAGAAGAAGAAGAAGAAGAAGAAGAAGAGGAGGAGGAGGAGGAAGAAGAAGAAGCCTTAGGAACTGAAAAAGTAGAAGACACAGACACTAAAGAAGAGACACCCATAGCAGCTGGAGAGGAAGAGGAAGAGGTAGCTGCACCAGCTGAATTAGAAGAAGAAGAGATTCTTTCTACAGCTGATGAAAAAGTTACATCCACCCAAGAGGAAGAAGAGGCAGAGTCTGATGAGCCAGAAGAACTAAATACACAAGATACAGCTCCTGTTGAAAAGGAGGAGTCTGCGACAGAAGAAACTGTTCCTACACAGCAGGCAGAGGCAGTAGAGGAAGATGAT
TI17_GAA	59	AACTGAAGAAGAAGCCTTGGGCAGTGAAGAAAACGTAGAAACTGACGAAGAAGAAGAAGAAGAAGAAGAAGAAGAAGAGGAGGAGGAGGAGGAGGAAGAAGAAGAAGCCTTAGGAACTGAAAAAGTAGAAGACACAGACACTAAAGAAGAGACACCCATAGCAGCTGGAGAGGAAGAGGAAGAGGTAGCTGCACCAGCTGAATTAGAAGAAGAAGAGATTCTTTCTACAGCTGATGAAAAAGTTACATCCACCCAAGAGGAAGAAGAGGCAGAGTCTGATGAGCCAGAAGAACTAAATACACAAGATACAGCTCCTGTTGAAAAGGAGGAGTCTGCGACAGAAGAAACTGTTCCTACACAGCAGGCAGAGGCAGTAGAGGAAGATGAT
TI17_GAA	61	AACTGAAGAAGAAGCCTTGGGCAGTGAAGAAAACGTAGAAACTGACGAAGAAGAAGAAGAAGAAGAAGAAGAGGAGGAGGAGGAGGAGGAAGAAGAAGAAGCCTTAGGAACTGAAAAAGTAGAAGACACAGACACTAAAGAAGAGACACCCATAGCAGCTGAAGAGGAAGAGGTAGCTGCACCAGCTGAATTAGAAGAAGAAGAGATTCTTTCTACAGCTGATGAAAAAGTTACATCCACCCAAGAGGAAGAAGAGGCAGAGTCTGATGAGCCAGAAGAACTAAATACACAAGATACAGCTCCTGTTGAAAAGGAGGAGTCTGCGACAGAAGAAACTGTTCCTACACAGCAGGCAGAGGCAGTAGAGGAAGATGAT
TI17_GAA	62	AACTGAAGAAGAAGCCTTGGGCAGTGAAGAAAACGTAGAAACTGACGAAGAAGAAGAAGAAGAAGAAGAAGAAGAAGAAGAAGAAGAAGAAGAGGAGGAGGAGGAGGAAGAAGAAGAAGCCTTAGGAACTGAAAAAGTAGAAGACACAGACACTAAAGAAGAGACACCCATAGCAGCTGGAGAGGAAGAGGAAGAGGTAGCTGCACCAGCTGAATTAGAAGAAGAAGAGATTCTTTCTACAGCTGATGAAAAAGTTACATCCACCCAAGAGGAAGAAGAGGCAGAGTCTGATGAGCCAGAAGAACTAAATACACAAGATACAGCTCCTGTTGAAAAGGAGGAGTCTGCGACAGAAGAAACTGTTCCTACACAGCAGGCAGAGGCAGTAGAGGAAGATGAT
TI17_GAA	63	AACTGAAGAAGAAGCCTTGGGCAGTGAAGAAAACGTAGAAACTGACGAAGAAGAAGAGGAGGAGGAGGAGGAAGAAGAAGAAGCCTTAGGAACTGAAAAAGTAGAAGACACAGACACTAAAGAAGAGACACCCATAGCAGCTGGAGAGGAAGAGGAAGAGGTAGCTGCACCAGCTGAATTAGAAGAAGAAGAGATTCTTTCTACAGCTGATGAAAAAGTTACATCCACCCAAGAGGAAGAAGAGGCAGAGTCTGATGAGCCAGAAGAACTAAATACACAAGATACAGCTCCTGTTGAAAAGGAGGAGTCTGCGACAGAAGAAACTGTTCCTACACAGCAGGCAGAGGCAGTAGAGGAAGATGAT
TI17_GAA	65	AACTGAAGAAGAAGCCTTGGGCAGTGAAGAAAACGTAGAAACTGACGAAGAAGAAGAAGAAGAAGAGGAGGAGGAGGAGGAGGAAGAAGAAGAAGCCTTAGGAACTGAAAAAGTAGAAGACACAGACACTAAAGAAGAGACACCCATAGCAGCTGGAGAGGAAGAGGAAGAGGTAGCTGCACCAGCTGAATTAGAAGAAGAAGAGATTCTTTCTACAGCTGATGAAAAAGTTACATCCACCCAAGAGGAAGAAGAGGCAGAGTCTGATGAGCCAGAAGAACTAAATACACAAGATACAGCTCCTGTTGAAAAGGAGGAGTCTGCGACAGAAGAAACTGTTCCTACACAGCAGGCAGAGGCAGTAGAGGAAGATGAT
TI17_GAA	67	AACTGAAGAAGAAGCCTTGGGCAGTGAAGAAAACGTAGAAACTGACGAAGAAGAAGAAGAAGAAGAGGAGGAGGAGGAGGAGGAGGAGGAAGAAGAAGAAGCCTTAGGAACTGAAAAAGTAGAAGACACAGACACTAAAGAAGAGACACCCATAGCAGCTGGAGAGGAAGAGGAAGAGGTAGCTGCACCAGCTGAATTAGAAGAAGAAGAGATTCTTTCTACAGCTGATGAAAAAGTTACATCCACCCAAGAGGAAGAAGAGGCAGAGTCTGATGAGCCAGAAGAACTAAATACACAAGATACAGCTCCTGTTGAAAAGGAGGAGTCTGCGACAGAAGAAACTGTTCCTACACAGCAGGCAGAGGCAGTAGAGGAAGATGAT
TI17_GAA	69	AACTGAAGAAGAAGCCTTGGGCAGTGAAGAAAATGTAGAAACTGACGAAGAAGAAGAAGAAGAAGAGGAGGAGGAGGAGGAGGAGGAGGAGGAGGAGGAGGAAGAAGAAGAAGAAGCCTTAGGAACTGAAAAAGTAGAAGACACAGACACTAAAGAAGAGACACACATAGCAGCTGGAGAGGAAGAGGAAGAGGTAGCTGCACCAGCTGAATTAGAAGAAGAAGAGATTCTTTCTACAGCTGATGAAAAAGTTACATCCACCCAAGAGGAAGAAGAGGCAGAGTCTGATGAGCCAGAAGAACTAAATACACAAGATACAGCTCCTGTTGAAAAGGAGGAGTCTGCGACAGAAGAAACTGTTCCTACACAGCAGGCAGAGGCAGTAGAGGAAGATGAT
TI17_GAA	70	AACTGAAGAAGAAGCCTTGGGCAGTGAAGAAAACGTAGAAACTGACGAAGAAGAAGAAGAAGAAGAAGAAGAAGAAGAAGAAGAAGAAGAAGAAGAAGAAGAAGAAGAGGAGGAGGAGGAAGAAGAAGAAGCCTTAGGAACTGAAAAAGTAGAAGACACAGACACTAAAGAAGAGACACCCATAGCAGCTGGAGAGGAAGAGGAAGAGGTAGCTGCACCAGCTGAATTAGAAGAAGAAGAGATTCTTTCTACAGCTGATGAAAAAGTTACATCCACCCAAGAGGAAGAAGAGGCAGAGTCTGATGAGCCAGAAGAACTAAATACACAAGATACAGCTCCTGTTGAAAAGGAGGAGTCTGCGACAGAAGAAACTGTTCCTACACAGCAGGCAGAGGCAGT…
TI17_GAA	71	AACTGAAGAAGAAGCCTTGGGCAGTGAAGAAAACGTAGAAACTGACGAAGAAGAAGAAGAAGAAGAAGAAGAAGAAGAAGAAGAAGAAGAGGAGGAGGAGGAGGAAGAAGAAGAAGCCTTAGGAACTGAAAAAGTAGAAGACACAGACACTAAAGAAGAGACACCCATAGCAGCTGGAGAGGAAGAGGAAGAGGTAGCTGCACCAGCTGAATTAGAAGAAGAAGAGATTCTTTCTACAGCTGATGAAAAAGTTACATCCACCCAAGAGGAAGAAGAGGCAGAGTCTGATGAGCCAGAAGAACTAAATACACAAGATACAGCTCCTGTTGAAAAGGAGGAGTCTGCGACAGAAGAAACTGTTCCTACACAGCAGGCAGAGGCAGTAGAGGAAGATGAT
TI17_GAA	72	AACTGAAGAAGAAGCCTTGGGCAGTGAAGAAAACGTAGAAACTGACGAAGAAGAAGAAGAAGAAGAAGAAGAAGAAGAAGAAGAAGAAGAAGAAGAAGAGGAGGAGGAGGAGGAAGAAGAAGAAGCCTTAGGAACTGAAAAAGTAGAAGACACAGACACTAAAGAAGAGACACCCATAGCAGCTGGAGAGGAAGAGGAAGAGGTAGCTGCACCAGCTGAATTAGAAGAAGAAGAGATTCTTTCTACAGCTGATGAAAAAGTTACATCCACCCAAGAGGAAGAAGAGGCAGAGTCTGATGAGCCAGAAGAACTAAATACACAAGATACAGCTCCTGTTGAAAAGGAGGAGTCTGCGACAGAAGAAACTGTTCCTACACAGCAGGCAGAGGCAGTAGAGGA…
TI17_GAA	74	AACTGAAGAAGAAGCCTTGGGCAGTGAAGAAAATGTAGAAACTGACAAAGAAGAAGAAGAGGAGGAGGAGGAGGAGGAGGAAGAAGAAGAAGCCTTAGGAACTGAAAAAGTAGAAGACACAGACACTAAAGAAGAGACACCCATAGCAGCTGGAGAGGAAGAGGAAGAGGTAGCTGCACCAGCTGAATTAGAAGAAGAAGAGATTCTTTCTACAGCTGATGAAAAAGTTACATCCACCCAAGAGGAAGAAGAGGCAGAGTCTGATGAGCCAGAAGAACTAAATACACAAGATACAGCTCCTGTTGAAAAGGAGGAGTCTGCGACAGAAGAAACTGTTCCTACACAGCAGGCAGAGGCAGTAGAGGAAGATGAT
TI17_GAA	75	AACTGAAGAAGAAGCCTTGGGCAGTGAAGAAAACGTAGAAACTGACGAAGAAGAAGAAGAAGAAGAAGAAGAAGAAGAAGAAGAAGAAGAAGAAGAAGAAGAAGAAGAAGAAGAAGAGGAGGAGGAGGAAGAAGAAGAAGCCTTAGGAACTGAAAAAGTAGAAGACACAGACACTAAAGAAGAGACACCCATAGCAGCTGGAGAGGAAGAGGAAGAGGTAGCTGCACCAGCTGAATTAGAAGAAGAAGAGATTCTTTCTACAGCTGATGAAAAAGTTACATCCACCCAAGAGGAAGAAGAGGCAGAGTCTGATGAGCCAGAAGAACTAAATACACAAGATACAGCTCCTGTTGAAAAGGAGGAGTCTGCGACAGAAGAAACTGTTCCTACACAGCAGGC…
TI17_GAA	76	AACTGAAGAAGAAGCCTTGGGCAGTGAAGAAAATGTAGAAACTGACGAAGAAGAAGAAGAAGAAGAGGAGGAGGAGGAGGAGGAGGAGGAGGAAGAAGAAGAAGCCTTAGGAACTGAAAAAGTAGAAGACACAGACACTAAAGAAGAGACACCCATAGCAGCTGGAGAGGAAGAGGAAGAGGTAGCTGCACCAGCTGAATTAGAAGAAGAAGAGATTCTTTCTACAGCTGATGAAAAAGTTACATCCACCCAAGAGGAAGAAGAGGCAGAGTCTGATGAGCCAGAAGAACTAAATACACAAGATACAGCTCCTGTTGAAAAGGAGGAGTCTGCGACAGAAGAAACTGTTCCTACACAGCAGGCAGAGGCAGTAGAGGAAGATGAT
TI17_GAA	77	AACTGAAGAAGAAGCCTTGGGCAGTGAAGAAAACGTAGAAACTGACGAAGAAGAAGAAGAAGAAGAAGAAGAAGAAGAAGAAGAAGAAGAAGAAGAAGAAGAAGAAGAAGAAGAAGAAGAGGAGGAGGAGGAGGAAGAAGAAGAAGCCTTAGGAACTGAAAAAGTAGAAGACACAGACACTAAAGAAGAGACACCCATAGCAGCTGGAGAGGAAGAGGAAGAGGTAGCTGCACCAGCTGAATTAGAAGAAGAAGAGATTCTTTCTACAGCTGATGAAAAAGTTACATCCACCCAAGAGGAAGAAGAGGCAGAGTCTGATGAGCCAGAAGAACTAAATACACAAGATACAGCTCCTGTTGAAAAGGAGGAGTCTGCGACAGAAGAAACTGTTCCTACACA…
TI17_GAA	79	AACTGAAGAAGAAGCCTTGGGCAGTGAAGAAAACGTAGAAACTGACGAAGAAGAAGAAGAAGAAGAAGAAGAAGAAGAAGAAGAAGAAGAAGAGGAGGAGGAGGAAGAAGAAGAAGCCTTAGGAACTGAAAAAGTAGAAGACACAGACACTAAAGAAGAGACACCCATAGCAGCTGGAGAGGAAGAGGAAGAGGTAGCTGCACCAGCTGAATTAGAAGAAGAAGAGATTCTTTCTACAGCTGATGAAAAAGTTACATCCACCCAAGAGGAAGAAGAGGCAGAGTCTGATGAGCCAGAAGAACTAAATACACAAGATACAGCTCCTGTTGAAAAGGAGGAGTCTGCGACAGAAGAAACTGTTCCTACACAGCAGGCAGAGGCAGTAGAGGAAGATGAT
TI17_GAA	80	AACTGAAGAAGAAGCCTTGGGCAGTGAAGAAAACGTAGAAACTGACGAAGAAGAAGAAGAAGAAGAAGAAGAAGAAGAAGAAGAAGAAGAAGAAGAAGAAGAAGAAGAAGAAGAAGAAGAAGAGGAGGAGGAGGAGGAAGAAGAAGAAGCCTTAGGAACTGAAAAAGTAGAAGACACAGACACTAAAGAAGAGACACCCATAGCAGCTGGAGAGGAAGAGGAAGAGGTAGCTGCACCAGCTGAATTAGAAGAAGAAGAGATTCTTTCTACAGCTGATGAAAAAGTTACATCCACCCAAGAGGAAGAAGAGGCAGAGTCTGATGAGCCAGAAGAACTAAATACACAAGATACAGCTCCTGTTGAAAAGGAGGAGTCTGCGACAGAAGAAACTGTTCCTAC…
TI17_GAA	81	AACTGAAGAAGAAGCCTTGGGCAGTGAAGAAAACGTAGAAACTGACGAAGAAGAAGAAGAAGCAGAAGAAGAAGAAGAAGAAGAAGAAGAAGAAGAAGAAGAAGAAGAAGAAGAAGAAGAGGAGGAGGAGGAGGAAGAAGAAGAAGCCTTAGGAACTGAAAAAGTAGAAGACACAGACACTAAAGAAGAGACACCCATAGCAGCTGGAGAGGAAGAGGAAGAGGTAGCTGCACCAGCTGAATTAGAAGAAGAAGAGATTCTTTCTACAGCTGATGAAAAAGTTACATCCACCCAAGAGGAAGAAGAGGCAGAGTCTGATGAGCCAGAAGAACTAAATACACAAGATACAGCTCCTGTTGAAAAGGAGGAGTCTGCGACAGAAGAAACTGTTCCTACACA…
TI17_GAA	83	AACTGAAGAAGAAGCCTTGGGCAGTGAAGAAAACGTAGAAACTGACGAAGAAGAAGAAGAAGAAGAAGAAGAAGAAGAAGAAGAAGAAGAAGAAGAGGAGGAGGAGGAGGAAGAAGAAGAAGCCTTAGGAACTGAAAAAGTAGAAGACACAGACACTAAAGAAGAGACACCCATAGCAGCTGGAGAGGAAGAGGAAGAGGTAGCTGCACCAGCTGAATTAGAAGAAGAAGAGATTCTTTCTACAGCTGATGAAAAAGTTACATCCACCCAAGAGGAAGAAGAGGCAGAGTCTGATGAGCCAGAAGAACTAAATACACAAGATACAGCTCCTGTTGAAAAGGAGGAGTCTGCGACAGAAGAAACTGTTCCTACACAGCAGGCAGAGGCAGTAGAGGAAGA…
TI17_GAA	85	AACTGAAGAAGAAGCCTTGGGCAGTGAAGAAAACGTAGAAACTGACGAAGAAGAAGAAGAAGAAGAAGAAGAAGAGGAGGAGGAGGAGGAGGAAGAAGAAGAAGCCTTAGGAACTGAAAAAGTAGAAGACACAGACACTAAAGAAGAGACACCCATAGCAGCTGGAGAGGAAGAGGAAGAGGTAGCTGCACCAGCTGAATTAGAAGAAGAAGAGATTCTTTCTACAGCTGATGAAAAAGTTACATCCACCCAAGAGGAAGAAGAGGCAGAGTCTGATGAGCCAGAAGAACTAAATACACAAGATACAGCTCCTGTTGAAAAGGAGGAGTCTGCGACAGAAGAAACTGTTCCTACACAGCAGGCAGAGGCAGTAGAGGAAGATGAT
TI17_GAA	86	AACTGAAGAAGAAGCCTTGGGCAGTGAAGAAAACGTAGAAACTGACGAAGAAGAAGAAGAAGAAGAAGAAGAGGAGGAGGAGGAGGAGGAGGAGGAGGAAGAAGAAGAAGCCTTAGGAACTGAAAAAGTAGAAGACACAGACACTAAAGAAGAGACACCCATAGCAGCTGGAGAGGAAGAGGAAGAGGTAGCTGCACCAGCTGAATTAGAAGAAGAAGAGATTCTTTCTACAGCTGATGAAAAAGTTACATCCACCCAAGAGGAAGAAGAGGCAGAGTCTGATGAGCCAGAAGAACTAAATACACAAGATACAGCTCCTGTTGAAAAGGAGGAGTCTGCGACAGAAGAAACTGTTCCTACACAGCAGGCAGAGGCAGTAGAGGAAGATGAT
TI17_GAA	87	AACTGAAGAAGAAGCCTTGGGCAGTGAAGAAAACGTAGAAACTGACGAAGAAGAAGAAGAAGAAGAAGAAGAAGAAGAAGAAGAAGAAGAAGAAGAAGAAGAAGAAGAAGAAGAAGAGGAGGAGGAGGAGGAAGAAGAAGAAGCCTTAGGAACTGAAAAAGTAGAAGACACAGACACTAAAGAAGAGACACCCATAGCAGCTGGAGAGGAAGAGGAAGAGGTAGCTGCACCAGCTGAATTAGAAGAAGAAGAGATTCTTTCTACAGCTGATGAAAAAGTTACATCCACCCAAGAGGAAGAAGAGGCAGAGTCTGATGAGCCAGAAGAACTAAATACACAAGATACAGCTCCTGTTGAAAAGGAGGAGTCTGCGACAGAAGAAACTGTTCCTACACAGCA…
TI59_AGGA	1	ATGGACTTAAGCTGCACCCCCTTTGCAGGCTGACCAAAAAGCCAACAACGCAGGCATGTTGTCAATTCTCCAAACATGCTACACCTTATCCTGTTCTTACCCCCACCCTCACGCCGCTTACCCCTACATGCTCAGGCCAAAAGACTTTGCTGAAAACCAAAGTACCTGTTCTCGTTTTCGTTCCTGTCAGGGACAGATGACCCATTTCAGCATTGGGGAGAGAGAGGGACAAGATGTGAGGAACCACATAAGATGGCAGGAAGGAAGGAAGGAAGGGAGGAAGGAAGGAAGGAAAGAAAGAAAGAAGACAAGTTCCACATTGTGCATGCATGGGTTAGTGTAAAAACGGGCTGGACCCTGAGTTTAAGAGTGCCGTTGTTCGTTAACAGAAAACACAAG…
TI59_AGGA	2	ATGGACTTAAGCTGCACCCCCTTTGCAGGCTGACCAAAAAGCCAACAACGCAAGCATGTTGTCAAGTCTCCAAACATGCTACACCTTATCCTGTTCTTACCCCCACCCTCACGCCGCTTACCCCTACATGCTCAGGCCAAAAGACTTTGCTGAAAACCAAAGTACCTGTTCTCGTTTTCGTTCCTGTCAGGGACAGATGACCCATTTCAGCATTGGGGAGAGAGAGGGACAAGATGTGAGGAACCACATAAGATGGCAGGAAGGAAGGAAGGAAGGAAGGAAGGAAGGAAAGAAAGAAGACAAGTTCCACATTGTGCATGCATGGGTTAGTGTAAAAACGGGCTGGACCCTGAGTTTAAGAGTGCCGTTGTTCGTTAACAGAAAACACAGGATGAAACA…
TI59_AGGA	3	ATGGACTTAAGCTGCACCCCCTTTGCAGGCTGACCAAAAAGCCAACAACGCAGGCATGTTGTCAATTCTCCAAACATGCTACACCTTATCCTGTTCTTACCCCCACCCTCACGCCGCTTACCCCTACATGCTCAGGCCAAAAGACTTTGCTGAAAACCAAAGTACCTGTTCTCGTTTTCGTTCCTGTCAGGGACAGATGACCCATTTCAGCATTGGGGAGAGAGAGGGACAAGATGTGAGGAACCACATAAGATGGCAGGAAGGAAGGAAGGAAGGAAGGAAGGAAGGAAAGAAAGAAAGAAGACAAGTTCCACATTGTGCATGCATGGGTTAGTGTAAAAATGGGCTGGACCCTGAGTTTAAGAGTGCCGTTGTTCGTTAACAGAAAACACAAGATGA…
TI59_AGGA	4	ATGGACTTAAGCTGCACCCCCTTTGCACGCTGACCCAAAAGCCAACAATGCAGGCATGTTGTCAAGTCTCCAAACATGCTACACCTTATCCTGTTCTTACCCCCACCCTCACACCGCTTACCCCTACATGCTCAGGCCAAAAGACTTTGCTGAAAACCAAAGTACCTGTTCTCGTTCTCGTTCCTGTCAGGGACAGATGACCCATTTCAGCATTGGGGGAGAGAGAGGGACAAGATGTGAGGAACCACATAAGACAGCAGGAAGGAAGCAAGGAAGGAAGGAAAGAAGACAAGTTCCACATTGTGCATGCATGGGTTAGTGTAAAAACACACACAGCTGAATGGGCTGGACCCTGATTTTAAGAGTGCCGTTGTTCATTAACAGAAAACAGGTTCTGGA…
TI59_AGGA	5	ATGGACTTAAGCTGCACCCCCTTTGCAGGCTGACCAAAAAGCCAACAACGCAGGCATGTTGTCAATTCTCCAAACATGCTACACCTTATCCTGTTCTTACCCCCACCCTCACGCCGCTTACCCCTACATGCTCAGGCCAAAAGACTTTGCTGAAAACCAAAGTACCTGTTCTCGTTTTCGTTCCTGTCAGGGACAGATGACCCATTTCAGCATTGGGGAGAGAGAGGGACAAGATGTGAGGAACCACATAAGATGGCAGGAAGGAAGGAAGGAAGGAAGGAAGGAAGGAAGGAAGGAAGGAAAGAAAGAAAGAAGACAAGTTCCACATTGTGCATGCATGGGTTAGTGTAAAAACGGGCTGGACCCTGAGTTTAAGAGTGCCGTTGTTCGTTAACAGAA…
TI59_AGGA	8	ATGGACTTAAGCTGCACCCCCTTTGCAGGCTGACCAAAAAGCCAACAACGCAGGCATGTTGTCAAGTCTCCAAACATGCTACACCTTATCCTGTTCTTACCCCCACCCTCACGCCGCTTACCCCTACATGCTCAGGCCAAAAGACTTTGCTGAAAACCAAAGTACCTGTTCTCGTTTTCGTTCCTGTCAGGGACAGATGACCCATTTCAGCATTGGGGAGAGAGAGGGACAAGATGTGAGGAACCACATAAGATGGCAGGAAGGAAGGAAGGAAGGAAGGAAGGAAGGAAAGAAAGAAGACAAGTTCCACATTGTGCATGCATGGGTTAGTGTAAAAACGGGCTGGACCCTGAGTTTAAGAGTGCCGTTGTTCGTTAACAGAAAACACAAGATGAAACA…
TI59_AGGA	9	ATGGACTTAAGCTGCACCCCCTTTGCACGCTGACCCAAAAGCCAACAATGCAGGCATGTTGTCAAGTCTCCAAACATGCTACACCTTATCCTGTTCTTACCCCCACCCTCACACCGCTTACCCCTACATGCTCAGGCCAAAGAACTTTGCTGAAAACCAAAGTACCTGTTCTCGTTCTCGTTCCTGTCAGGGACAGATGACCCATTTCAGCATTGGGGGAGAGAGAGGGACAAGATGTGAGGAACCACATAAGACAGCAGGAAGGAAGCAAGGAAGGAAGGAAAGAAGACAAGTTCCACATTGTGCATGCATGGGTTAGTGTAAAAACACACACAGCTGAATGGGCTGGACCCTGAGTTTAAGAGTGCCGTTGTTCATTAACAGAAAACAGGTTCTGGA…
TI59_AGGA	10	ATGGACTTAAGCTGCACCCCCTTTGCAGGCTGACCAAAAAGCCAACAACGCAGGCATGTTGTCAAGTCTCCAAACATGCTACACCTTATCCTGTTCTTACCCCCACCCTCACGCCGCTTACCCCTACATGCTCAGGCCAAAAGACTTTGCTGAAAACCAAAGTACCTGTTCTCGTTTTCGTTCCTGTCAGGGACAGATGACCCATTTCAGCATTGGGGAGAGAGAGGGACAAGATGTGAGGAACCACATAAGATGGCAGGAAGGAAGGAAGGAAGGAAGGAAGGAAGGAAAGAAAGAAGACAAGTTCCACATTGTGCATGCATGGGTTAGTGTAAAAACGGGCTGGACCCTGAGTTTAAGAGTGCCGTTGTTCGTTAACAGAAAACACAGGATGAAACA…
TI59_AGGA	11	ATGGACTTAAGCTGCACCCCCTTTGCAGGCTGACCAAAAAGCCAACAACGCAGGCATGTTGTCAATTCTCCAAACATGCTACACCTTATCCTGTTCTTACCCCCACCCTCACGCCGCTTACCCCTACATGCTCAGGCCAAAAGACTTTGCTGAAAACCAAAGTACCTGTTCTCGTTTTCGTTCCTGTCAGGGACAGATGACCCATTTCAGCATTGGGGAGAGAGAGGGACAAGATGTGAGGAACCACATAAGATGGCAGGAAGGAAGGAAGGAAGGAAGGAAGGAAGGAAAGAAAGAAAGAAGACAAGTTCCACATTGTGCATGCATGGGTTAGTGTAAAAATGGGCTGGACCCTGAGTTTAAGAGTGCCGTTGTTCGTTAACAGAAAACACAGGATGA…
TI59_AGGA	12	ATGGACTTAAGCTGCACCCCCTTTGCAGGCTGACCAAAAAGCCAACAACGCAGGCATGTTGTCAATTCTCCAAACATGCTACACCTTATCCTGTTCTTACCCCCACCCTCACGCCGCTTACCCCTACATGCTCAGGCCAAAAGACTTTGCTGAAAACCAAAGTACCTGTTCTCGTTTTCGTTCCTGTCAGGGACAGATGACCCATTTCAGCATTGGGGAGAGAGAGGGACAAGATGTGAGGAACCACATAAGATGGCAGGAAGGAAGGAAGGAAGGAAGGAAGGAAGGAAAGAAAGAAAGAAGACAAGTTCCACATTGTGCATGCATGGGTTAGTGTAAAAACGGGCTGGACCCTGAGTTTAAGAGTGCCGTTGTTCGTTAACAGAAAACACAAGATGA…
TI59_AGGA	13	ATGGACTTAAGCTGCACCCCCTTTGCAGGCTGACCAAAAAGCCAACAACGCAGGCATGTTGTCAAGTCTCCAAACATGCTACACCTTATCCTGTTCTTACCCCCACCCTCACGCCGCTTACCCCTACATGCTCAGGCCAAAAGACTTTGCTGAAAACCAAAGTACCTGTTCTCGTTTTCGTTCCTGTCAGGGACAGATGACCCATTTCAGCATTGGGGAGAGAGAGGGACAAGATGTGAGGAACCACATAAGATGGCAGGAAGGAAGGAAGGAAGGAAGGAAGGAAGGAAGGAAGGAAGGAAAGAAAGAAGACAAGTTCCACATTGTGCATGCATGGGTTAGTGTAAAAACGGGCTGGACCCTGAGTTTAAGAGTGCCGTTGTTCGTTAACAGAAAACA…
TI59_AGGA	15	ATGGACTTAAGCTGCACCCCCTTTGCAGGCTGACCAAAAAGCCAACAACGCAGGCATGTTGTCAATTCTCCAAACATGCTACACCTTATCCTGTTCTTACCCCCACCCTCACGCCGCTTACCCCTACATGCTCAGGCCAAAAGACTTTGCTGAAAACCAAAGTACCTGTTCTCGTTTTCGTTCCTGTCAGGGACAGATGACCCATTTCAGCATTGGGGAGAGAGAGGGACAAGATGTGAGGAACCACATAAGATGGCAGGAAGGAAGGAAGGAAGGAAGGAAGGAAGGAAGGAAAGAAAGAAAGAAGACAAGTTCCACATTGTGCATGCATGGGTTAGTGTAAAAATGGGCTGGACCCTGAGTTTAAGAGTGCCGTTGTTCGTTAACAGAAAACACAAG…
TI59_AGGA	16	ATGGACTTAAGCTGCACCCCCTTTGCAGGCTGACCAAAAAGCCAACAACGCAGGCATGTTGTCAATTCTCCAAACATGCTACACCTTATCCTGTTCTTACCCCCACCCTCACGCCGCTTACCCCTACATGCTCAGGCCAAAAGACTTTGCTGAAAACCAAAGTACCTGTTCTCGTTTTCGTTCCTGTCAGGGACAGATGACCCATTTCAGCATTGGGGAGAGAGAGGGACAAGATGTGAGGAACCACATAAGATGGCAGGAAGGAAGGAAGGAAGGAAGGAAGGAAGGAAGGAAGGAAGGAAGGAAAGAAAGAAAGAAGACAAGTTCCACATTGTGCATGCATGGGTTAGTGTAAAAACGGGCTGGACCCTGAGTTTAAGAGTGCCGTTGTTCGTTAAC…
TI59_AGGA	17	ATGGACTTAAGCTGCACCCCCTTTGCAGGCTGACCAAAAAGCCAACAACGCAGGCATGTTGTCAAGTCTCCAAACATGCTACACCTTATCCTGTTCTTACCCCCACCCTCACGCCGCTTACCCCTACATGCTCAGGCCAAAAGACTTTGCTGAAAACCAAAGTACCTGTTCTCGTTTTCGTTCCTGTCAGGGACAGATGACCCATTTCAGCATTGGGGAGAGAGAGGGACAAGATGTGAGGAACCACATAAGATGGCAGGAAGGAAGGAAGGAAGGAAGGAAGGAAGGAAAGAAAGAAGACAAGTTCCAAATTGTGCATGCATGGGTTAGTGTAAAAACGGGCTGGACCCTGAGTTTAAGAGTGCCGTTGTTCGTTAACAGAAAACACAGGATGAAACA…
TI59_AGGA	18	ATGGACTTAAGCTGCACCCCCTTTGCAGGCTGACCAAAAAGCCAACAACGCAGGCATGTTGTCAAGTCTCCAAACATGCTACACCTTATCCTGTTCTTACCCCCACCCTCACGCTGCTTACCCCTACATGCTCAGGCCAAAAGACTTTGCTGAAAACCAAAGTACCTGTTCTCGTTTTCGTTCCTGTCAGGGACAGATGACCCATTTCAGCATTGGGGAGAGAGAGGGACAAGATGTGAGGAACCACATAAGATGGCAGGAAGGAAGGAAGGAAGGAAGGAAGGAAAGAAAGAAGACAAGTTCCACATTGTGCATGCATGGGTTAGTGTAAAAACGGGCTGGACCCTGAGTTTAAGAGTGCCGTTGTTCGTTAACAGAAAACACAGGATGAAACACACA…
TI59_AGGA	19	ATGGACTTAAGCTGCACCCCCTTTGCAGGCTGACCAAAAAGCCAACAACGCAGGCATGTTGTCAATTCTCCAAACATGCTACACCTTATCCTGTTCTTACCCCCACCCTCACGCCGCTTACCCCTACATGCTCAGGCCAAAAGACTTTGCTGAAAACCAAAGTACCTGTTCTCGTTTTCGTTCCTGTCAGGGACAGATGACCCATTTCAGCATTGGGGAGAGAGAGGGACAAGATGTGAGGAACCACATAAGATGGCAGGAAGGAAGGAAGGAAGGAAGGAAAGAAAGAAGACAAGTTCCACATTGTGCATGCATGGGTTAGTGTAAAAATGGGCTGGACCCTGAGTTTAAGAGTGCCGTTGTTCGTTAACAGAAAACACAGGATGAAACACACATTAT…
TI59_AGGA	20	ATGGACTTAAGCTGCACCCCCTTTGCAGGCTGACCAAAAAGCCAACAACGCAGGCATGTTGTCAATTCTCCAAACATGCTACACCTTATCCTGTTCTTACCCCCACCCTCACGCCGCTTACCCCTACATGCTCAGGCCAAAAGACTTTGCTGAAAACCAAAGTACCTGTTCTCGTTTTCGTTCCTGTCAGGGACAGATGACCCATTTCAGCATTGGGGAGAGAGAGGGACAAGATGTGAGGAACCACATAAGATGGCAGGAAGGAAGGAAGGAAGGAAGGAAAGAAAGAAAGAAGACAAGTTCCACATTGTGCATGCATGGGTTAGTGTAAAAATGGGCTGGACCCTGAGTTTAAGAGTGCCGTTGTTCGTTAACAGAAAACACAAGATGAAACATACA…
TI59_AGGA	23	ATGGACTTAAGCTGCACCCCCTTTGCAGGCTGACCAAAAAGCCAACAACGCAGGCATGTTGTCAATTCTCCAAACATGCTACACCTTATCCTGTTCTTACCCCCACCCTCACGCCGCTTACCCCTACATGCTCAGGCCAAAAGACTTTGCTGAAAACCAAAGTACCTGTTCTCGTTTTCGTTCCTGTCAGGGACAGATGACCCATTTCAGCATTGGGGAGAGAGAGGGACAAGATGTGAGGAACCACATAAGATGGCAGGAAGGAAGGAAGGAAGGAAGGAAGGAAGGAAAGAAAGAAGACAAGTTCCACATTGTGCATGCATGGGTTAGTGTAAAAATGGGCTGGACCCTGAGTTTAAGAGTGCCGTTGTTCGTTAACAGAAAACACAAGATGAAACA…
TI59_AGGA	24	ATGGACTTAAGCTGCACCCCCTTTGCAGGCTGACCAAAAAGCCAACAACGCAGGCATGTTGTCAAGTCTCCAAACATGCTACACCTTATCCTGTCCTTACCCCCACCCTCACGCCGCTTACCCCTACATGCTCAGGCCAAAAGACTTTGCTGAAAACCAAAGTACCTGTTCTCGTTTTCGTTCCTGTCAGGGACAGATGACCCATTTCAGCATTGGGGAGAGAGAGGGACAAGATGTGAGGAACCACATAAGATGGCAGGAAGGAAGGAAGGAAGGAAGGAAGGAAGGAAAGAAAGAAGACAAGTTCCACATTGTGCATGCATGGGTTAGTGTAAAAACGGGCTGGACCCTGAGTTTAAGAGTGCCGTTGTTCGTTAACAGAAAACACAGGATGAAACA…
TI59_AGGA	25	ATGGACTTAAGCTGCACCCCCTTTGCACGCTGACCCAAAAGCCAACAATGCAGGCATGTTGTCAAGTCTCCAAACATGCTACACCTTATCCTGTTCTTACCCCCACCCTCACACCGCTTACCCCTACATGCTCAGGCCAAAAGACTTTGCTGAAAACCAAAGTACCTGTTCTCGTTCTCGTTCCTGTCAGGGACAGATGACCCATTTCAGCATTGGGGGAGAGAGAGGGACAAGATGTGAGGAACCACATAAGACAGCAGGAAGGAAGCAAGGAAGGAAGGAAGGAAAGAAGACAAGTTCCACATTGTGCATGCATGGGTTAGTGTAAAAACACACACAGCTGAATGGGCTGGACCCTGATTTTAAGAGTGCCGTTGTTCATTAACAGAAAACAGGTTC…
TI59_AGGA	27	ATGGACTTAAGCTGCACCCCCTTTGCAGGCTGACCAAAAAGCCAACAACGCAGGCATGTTGTCAATTCTCCAAACATGCTACACCTTATCCTGTTCTTACCCCCACCCTCACGCCGCTTACCCCTACATGCTCAGGCCAAAAGACTTTGCTGAAAACCAAAGTACCTGTTCTCGTTTTCGTTCCTGTCAGGGACAGATGACCCATTTCAGCATTGGGGAGAGAGAGGGACAAGATGTGAGGAACCACATAAGATGGCAGGAAGGAAGGAAGGAAGGAAGGAAGGAAAGAAAGAAAGAAGACAAGTTCCACATTGTGCATGCATGGGTTAGTGTAAAAACGGGCTGGACCCTGAGTTTAAGAGTGCCGTTGTTCGTTAACAGAAAACACAAGATGAAACA…
TI59_AGGA	28	ATGGACTTAAGCTGCACCCCCTTTGCAGGCTGACCAAAAAGCCAACAACGCAGGCATGTTGTCAAGTCTCCAAACATGCTACACCTTATCCTGTTCTTACCCCCACCCTCACGCCGCTTACCCCTACATGCTCAGGCCAAAAGACTTTGCTGAAAACCAAAGTACCTGTTCTCGTTTTCGTTCCTGTCAGGGACAGATGACCCATTTCAGCATTGGGGAGAGAGAGGGACAAGATGTGAGGAACCACATAAGATGGCAGGAAGGAAGGAAGGAAGGAAGGAAGGAAAGAAAGAAGACAAGTTCCACATTGTGCATGCATGGGTTAGTGTAAAAACGGGCTGGACCCTGAGTTTAAGAGTGCCGTTGTTCGTTAACAGAAAACACAGGATGAAACACACA…
TI59_AGGA	29	ATGGACTTAAGCTGCACCCCCTTTGCAGGCTGACCAAAAAGCCAACAACGCAGGCATGTTGTCAAGTCTCCAAACATGCTACACCTTATCCTGTTCTTACCCCCACCCTCACGCCGCTTACCCCTACATGCTCAGGCCAAAAGACTTTGCTGAAAACCAAAGTACCTGTTCTCGTTTTCGTTCCTGTCAGGGACAGATGACCCATTTCAGCATTGGGGAGAGAGAGGGACAAGATGTGAGGAACCACATAAGATGGCAGGAAGGAAGGAAGGAAGGAAGGAAGGAAGGAAGGAAAGAAAGAAGACAAGTTCCACATTGTGCATGCATGGGTTAGTGTAAAAACGGGCTGGACCCTGAGTTTAAGAGTGCCGTTGTTCGTTAACAGAAAACACAGGATGA…
TI59_AGGA	30	ATGGACTTAAGCTGCACCCCCTTTGCAGGCTGACCAAAAAGCCAACAACGCAGGCATGTTGTCAATTCTCCAAACATGCTACACCTTATCCTGTTCTTACCCCCACCCTCACGCCGCTTACCCCTACATGCTCAGGCCAAAAGACTTTGCTGAAAACCAAAGTACCTGTTCTCGTTTTCGTTCCTGTCAGGGACAGATGACCCATTTCAGCATTGGGGAGAGAGAGGGACAAGATGTGAGGAACCACATAAGATGGCAGGAAGGAAGGAAGGAAGGAAGGAAGGAAGGAAGGAAGGAAAGAAAGAAAGAAGACAAGTTCCACATTGTGCATGCATGGGTTAGTGTAAAAACGGGCTGGACCCTGAGTTTAAGAGTGCCGTTGTTCGTTAACAGAAAACA…
TI59_AGGA	31	ATGGACTTAAGCTGCACCCCCTTTGCAGGCTGACCAAAAAGCCAACAACGCAGGCATGTTGTCAAGTCTCCAAACATGCTACACCTTATCCTGTTCTTACCCCCACCCTCACGCTGCTTACCCCTACATGCTCAGGCCAAAAGACTTTGCTGAAAACCAAAGTACCTGTTCTCGTTTTCGTTCCTGTCAGGGACAGATGACCCATTTCAGCATTGGGGAGAGAGAGGGACAAGATGTGAGGAACCACATAAGATGGCAGGAAGGAAGGAAGGAAGGAAGGAAGGAAAGAAAGAAAGAAGACAAGTTCCACATTGTGCATGCATGGGTTAGTGTAAAAACGGGCTGGACCCTGAGTTTAAGAGTGCCGTTGTTCATTAACAGAAAACACAAGATGAAACA…
TI59_AGGA	32	ATGGACTTAAGCTGCACCCCCTTTGCAGGCTGACCAAAAAGCCAACAACGCAGGCATGTTGTCAATTCTCCAAACATGCTACACCTTATCCTGTTCTTACCCCCACCCTCACGCCGCTTACCCCTACATGCTCAGGCCAAAAGACTTTGCTGAAAACCAAAGTACCTGTTCTCGTTTTCGTTCCTGTCAGGGACAGATGACCCATTTCAGCATTGGGGAGAGAGAGGGACAAGATGTGAGGAACCACATAAGATGGCAGGAAGGAAGGAAGGAAGGAAGGAAGGAAGGAAGGAAGGAAGGAAGGAAGGAAAGAAAGAAAGAAGACAAGTTCCACATTGTGCATGCATGGGTTAGTGTAAAAACGGGCTGGACCCTGAGTTTAAGAGTGCCGTTGTTCGT…
TI59_AGGA	33	ATGGACTTAAGCTGCACCCCCTTTGCAGGCTGACCAAAAAGCCAACAACGCAGGCATGTTGTCAATTCTCCAAACATGCTACACCTTATCCTGTTCTTACCCCCACCCTCACGCCGCTTACCCCTACATGCTCAGGCCAAAAGACTTTGCTGAAAACCAAAGTACCTGTTCTCGTTTTCGTTCCTGTCAGGGACAGATGACCCATTTCAGCATTGGGGAGAGAGAGGGACAAGATGTGAGGAACCACATAAGATGGCAGGAAGGAAGGAAGGAAGGAAGGAAGGAAGGAAGGAAAGAAAGAAAGAAGACAAGTTCCACATTGTGCATGCATGGGTTAGTGTAAAAACGGGCTGGACCCTGAGTTTAAGAGTGCCGTTGTTCGTTAACAGAAAACACAAG…
TI32_AAAAT	1	CAGGAAATGGCTCCAAAATGCACAAAAAATGTGATTGGAACCCACAACAGAAAATAACAAAAAATTAATTCAAAGCTGTGCTACTGACAGGTCAACTGTGTGTCTGGCTGTGCACTGAATAGCAGTGTCGGATAAGATTTGGATAATATTGATGTAAATACTAAATCTCCACCAGGGACACCAGCCGGCTTGCAGTGAAAAAAATAAGATAAAATAAAATAAAATAAAAATAAAGGCTATACCTTCCAAAGTAAAAGTCTTGATGGGGAGGGTATTGAAATGAGTTAAAGTTGCATATCAGAAACTCCAAGCTTCATAAAAGACTATGATGCACTGATTCCTAGCTACAA
TI32_AAAAT	2	CAGGAAATGGCTCCAAAATGCACAAAAAATGTGATTGGAACCCACAACAGAAAATAACAAAAAATTAATTCAAAGCTGTGCTACTGACAGGTCAACTGTGTGTCTGGCTGTGCACTGAATAGCAGTGTCGGATAAGATTTGGATAATATTGATGTAAATACTAAATCTCCACCAGGGACACCAGCCGGCTTGCAGTGAAAAAAATAAGATAAAATAAAATAAAATAAAAATAAAGGCTATACCTTCCAAAGTAAAGGTCTTGATGGAGAGGGTATTGAAATGAGTTAAAGTTGCATATCAGAAACTCCAAGCTTCATAAAAGACTATGATGCACTGATTCCTAGCTACAA
TI32_AAAAT	5	CAGGAAATGGCTCCAAAATGCACAAAAAATGTGATTGGACCCCACAATAGAAAATAACAAAAAAAATTAATTCAAAGCTGTGCTACTGACAGGTCAACTGCGTGTCTGGCTGTGCACTGAATAGCAGTGTCAGATAAGGTTCAGATAATATTGATGTAAATACTAAACCTCCACCATGGACACCAGCCGGCTTGCAGTGAAAAAAATAAAATAAAAATCAAGGCTATACCTTCCAAAGTAAAAGTCTTGATGGGGAGGGTATTGAAATGAGTTAAAGTTGGATATCAGAAACTCCAAGCTTCATAAAAGACTATGATGCACTGATTCCTAGCTACAA
TI32_AAAAT	6	CAGGAAATGGCTCCAAAATGCACAAAAAATGTGATTGGAACCCACAATAGAAAATAACAAAAAATTAATTCAAAGCTGTGCTACTGACAGGTCAACTACGTGTCTGGCTGTGCACTGAATAACAGTGTCGGATAAGGTTCAGATAATATTGATGTAAATACTAAACCTCCACCAGGGACACCAGCCGGCTTGCAGTGAAAAAAATAAAATAAAATAAAATAAAAATAAAGGCTATACCTTCCAAAGTAAAAGTCTTGATGGAGAGGGTATTGAAATGAGTTAAAGTTGGATATCAGAAACTCCATGCTTCATAAAAGACTACGATGCACTGATTCCTAGCTACAA
TI32_AAAAT	7	CAGGAAATGGCTCCAAAATGCACAAAAAAATGTGATTGGAACCCACAATAGAAAATAACAAAAAATTAATTCAAAGCTGTGCCACTGACAGGTCAACTGCATGTCTGGCTGTGCACTGAATAACAGTGTCGGATAAGGTTCAGATAATATTGATGTAAATACTAAACCTCCACCAGGGACACCAGCCGGCTTGCAGTGAAAAAAATAAAATAAAATAAAAATAAAGGCTATACCTTCCAAAGTAAAAGTCTTGATGGAGAGGGTATTGAAATGAGTTAAAGTTGGATATCAGAAACTCCAAGCTTCATAAAAGACTATGATGCACTGATTCCTAGCTACAA
TI32_AAAAT	8	CAGGAAATGGCTCCAAAATGCACAAAAAATGTGATTGGAACCCACAATAGAAAATAACAAAAAATTAATTCAAAGCTGTGCTACTGACAGGTCAACTGCGTGTCTGGCTGTGCACTGAATAACAGTGTCGGATAAGGTTCAGATAATATTGATGTAAATACTAAACCTCCACCAGGGACACCAGCCGGCTTGCAGTGAAAAAAATAAAATAAAATAAAAATAAAGGCTATACCTTCCAAAGTAAAAGTCTTGATGGAGAGGGTATTGAAATGAGTTAAAGTTGGATATCAGAAACTCCATGCTTCATAAAAGACTTCGATGCACTGATTCCTAGCTACAA
TI32_AAAAT	9	CAGGAAATGGCTCCAAAATGCAGAAAAAATGTGATTGGAACCCACAATAGAAAATAACAAAAAATTAATTCAAAGCTGTGCTACTGACAGGTCAACTGCGTGTCTGGCTGTGCACTGAATAACAGTGTTGGATAAGGTTCAGATAATACTGATGTAAATACTAAACCTCCACCAGGGACACCAGCCGGCTTGCAGTGAAAAAAATAAAATAAAATAAAATAAAATAAAATAAAAATAAAGGCTATACCTTCCAAAGTAAAAGTCTTGATGGAGAGGGTATTGAAATGAGTTAAAGTTGGATATCAGAAACTCCAAGCTTCATAAAAGACTACGATGCACTGATTCCTAGCTACAA
TI32_AAAAT	11	CAGGAAATGGCTCCAAAATGCACAAAAAATGTGATTGGAACCCACAATAGAAAATAACAAAAAATTAATTCAAAGCTGTGCCACTGACAGGTCAACTGCGTGTCTGGCTGTGCACTGAATAACAGTGTCGGATAAGGTTCAGATAATATTGATGTAAATACTAAACCTCCACCAGGGACACCAGCCGGCTTGCAGTGAAAAAAATAAAATAAAATAAAATAAAAATAAAGGCTATACCTTCCAAAGTAAAAGTCTTGATGTAGAGGGTATTGAAATGAGTTAAAGTTGGATATCAGAAACTCCATGCTTCATAAAAGACTACGATGCACTGATTCCTAGCTACAA
TI32_AAAAT	12	CAGGAAATGGCTCCAAAATGCACAAAAAATGTGATTGGAACCCACAATAGAAAATAACAAAAAATTAATTCAAAGCTGTGCCACTGACAGGTCAACTGCATGTCTGGCTGTGCACTGAATAACAGTGTCGGATAAGGTTCAGATAATATTGATGTAAATACTAAACCTCCACCAGGGACACCAGCCGGCTTGCAGTGAAAAAAATAAAATAAAATAAAATAAAAGGCTATACCTTCCAAAGTAAAAGTCTTGATGGAGAGGGTATTGAAATGAGTTAAAGTTGGATATCAGAAACTCCAAGCTTCATAAAAGACTATGATGCACTGATTCCTAGCTACAA
TI32_AAAAT	14	CAGGAAATGGCTCCAAAATGCACAAAAAAGGTGTTTGGAACCCACAATACAAAATAACAAAAAATTAATTCAAAGCTGTGCTACTGACAGGTCAACTGCATGTCTGGCTGTGCACTGAATAACCGTGTCGGATAAGGTTCAGATAATATTGATGTAAATACTAAACCTCCACCAGGGACACCAGCCGACTTGCAGTGAAAAAAATAAAATAAAATAAAATACAATAAAAATAAAGGCTATACCTTCCAAAGTAAAAGTCTTGATGGAGAGGGTATTGAAATGAGTTAAAGTTGGATATCAGAAACTCCAAGCTTCATAAAAGACTACGATGCACTGATTCCTAGCTACAA
TI32_AAAAT	16	CAGGAAATGGCTCCAAAATGCACAAAAAATGTGATTGGAACCCACAATAGAAAATAACAAAAAATTAATTCAAAGCTGTGCTACTGACAGGTCAACTGCATGTCTGGCTGTGCACTGAATAACAGTGTCGGATAAGGTTCAGATAATATTGATGTAAATACTAAACCTCCACCAGGGACACCAGCCAGCTTGCAGTGAAAAAAATAAAATAAAATAAAATAAAATAAAATAAAGGCTATACCTTCCAAAGTAAAAGTCTTGATGGAGAGGGTATTGAAATGAGTTAAAGTTGGATATCAGAAACTCCAAGCTTCATAAAAGACTACGATGCACTGATTCCTAGCTACAA
TI32_AAAAT	18	CAGGAAATGGCTCCAAAATGCACAAAAAATGTGATTGGAACCCACAATAGAAAATAACAAACAAATTAATTCAAAGCTGTGCTACTGACAGGTCAACTGCGTGTCTGGCTGTGCACTGAATAGCAGTGTCGGATAAGGTTCAGATAATATTGATGTAAATACTAAACCTCCACGAGGGACACCAGCTGGCTTGCAGTGAAAAAAATAAAATAAAATAAAATAAAAATCAAGGCTATACCTTCCAAAGTAAAAGTCTTGATGGAGAGGGTATTGAAATGAGTTAAAGTTGGATATCAGAAACTCCAAGCTTCATAAAAGACTATGATGCACTGATTCCTAGCTACAA
TI32_AAAAT	19	CAGGAAATGGCTCCAAAATGCAGAAAAAATGTGATTGGAACCCACAATAGAAAATAACAAAAAATTAATTCAAAGCTGTGCTACTGACAGGTCAACTGCATGTCTGGCTGTGCACTGAATAACAGTGTCGGATAAGATTCAGATAATATTGATGTAAATACTAAACCTCCACCAGGGACACCAGCCGGCTTGCAGTGAAAAAAATAAAATAAAATAAAATAAAAATAAAGGCTATACCTTCCAAAGTAAAAGTCTTGATGGAGAGGGTATTGAAATGAGTTAAAGTTGGATATCAGAAACTCCATGCTTCATAAAAGACTATGATGCACTGATTCCTAGCTACAA
TI32_AAAAT	20	CAGGAAATGGCTCCAAAATGCACAAAAAATGTGATTGGAACCAACAATAGAAAATAACAAAAAATTAATTCAAAGCTGTGCTACTGACAGGTCAACTGCGTGTCTGGCTGTGCACTGAATAACAGTGTCGGATAAGGTTCAGATAATATTGATGTAAATACTAAACCTCCACCAGGGACACCAGCCGGCTTGCAGTGAAAAAAATAAAATAAAATAAAATAAAAATAAAGGCTATACCTTCCAAAGTAAAAGTCTTGATGGAGAGGGTATTGAAATGAGTTAAAGTTGGATATCAGAAACTCCATGCTTCATAAAAGACTATGATGCACTGATTCCTAGCTACAA
TI32_AAAAT	21	CAGGAAATGGCTCCAAAATGCACAAAAAATGTGATTGGAACCCACAATAGAAAATAACAAAAAATTAATTCAAAGCTGTGCCACTGACAGGTCAACTGCGTGTCTGGCTGTGCACTGAATAACAGTGTCGGATAAGGTTCAGATAATATTGATGTAAATACTAAACCTCCACCAGGGACACCAGCCAGCTTGCAGTGAAAAAAATAAAATAAAATAAAATAAAAATAAAGGCTATACCTTCCAAAGTAAAAGTCTTGATGGAGAGGGTATTGAAATGAGTTAAAGTTGGATATCAGAAACTCCATGCTTCATAAAAGACTATGATGCACTGATTCCTAGCTACAA
TI32_AAAAT	22	CAGGAAATGGCTCCAAAATGCACAAAAAATGTGATTGGAACCCACAATAGAAAATAACAAAAAATTAATTCAAAGCTGTGCTACTGACAGGTCAACTGCGTGTCTGGCTGTGCACTGAATAACAGTGTCGGATAAGGTTCAGATAATATTGATGTAAATACTAAACCTCCACCAGGGACACCAGCCGGCTTGCAGTGAAAAAAATAAAATAAAATAAAATAAAAATAAAGGCTATACCTTCCAAAGTAAAAGTCTTGATGGAGAGGGTATTGAAATGAGTTAAAGTTGGATATCAGAAACTCCATGCTTCATAAAAGACTATGATGCACTGATTCCTAGCTACAA
TI32_AAAAT	23	CAGGAAATGGCTCCAAAATGCACAAAAAATGTGATTGGAACCCACAATAGAAAATAACAAAAAATTAATTCAAAGCTGTGCTACTGACAGGTCAACTGCATGTCTGGCTGTGCACTGAATAACAGTGTCGGATAAGGTTCAGATAATATTGATGTAAATACTAAACCTCCACCAGGGACACCAGCCGGCTTGCAGTGAAAAAAATAAAATAAAATAAAATAAAAATAAAGGCTATACCTTCCAAAGTAAAAGTCTTGATGGAGAGGGTATTGAAATGAGTTAAAGTTGGATATCAGAAACTCCATGCTTCATAAAAGACTACGATGCACTGATTCCTAGCTACAA
TI32_AAAAT	24	CAGGAAATGGCTCCAAAATGCACAAAAAATGTGATTGGAACCCACAATAGAAAATAACAAAAAATTAATTCAAAGCTGTGCTACTGACAGGTCAACTGCGTGTCTGGCTGTGCACTGAATAACAGTGTCGGATAAGGTTCAGATAATATTGATGTAAATACTAAACCTCCACCAGGGACACCAGCCGGCTTGCAGTGAAAAAAATAAAATAAAATAAAATAAAAATCAAGGCTATACCTTCCAAAGTAAAAGTCTTGATGGAGAGGGTATTGAAATGAGTTAAAGTTGGATATCAGAAACTCCAAGCGTCATAAAAGACTATGATGCACTGATTCCTAGCTACAA
TI32_AAAAT	26	CAGGAAATGGCTCCAAAATGCACAAAAAATGTGATTGGAACCCACAATAGAAAATAACAAAAAATTAATTCAAAGCTGTGCCACTGACAGGTCAACTGCATGTCTGGCTGTGCACTGAATAACAGTGTCGGATAAGGTTCAGATAATATTGATGTAAATACTAAACCTCCACCAGGGACACCAGCCGGCTTGCAGTGAAAAAAATAAAATAAAATAAAATAAAGGCTATACCTTCCAAAGTAAAAGTCTTGATGGAGAGGGTATTGAAATGAGTTAAAGTTGGATATCAGAAACTCCAAGCTTCATAAAAGACTATGATGCACTGATTCCTAGCTACAA
TI32_AAAAT	27	CAGGAAATGGCTCCAAAATGCACAAAAAATGTGATTGGAACCAACAATAGAAAATAACAAAAAATTAATTCAAAGCTGTGCCACTGACAGGTCAACTGCGTGTCTGGCTGTGCACTGAATAACAGTGTCGGATAAGGTTCAGATAATATTGATGTAAATACTAAACCTCCACCAGGGACACCAGCCGGCTTGCAGTGAAAAAAATAAAATAAAATAAAATAAAAATAAAGGCTATACCTTCCAAAGTAAAAGTCTTGATGGAGAGGGTATTGAAATGAGTTAAAGTTGGATATCAGAAACTCCATGCTTCATAAAAGACTACGATGCACTGATTCCTAGCTACAA
TI32_AAAAT	29	CAGGAAATGGCTCCAAAATGCAGAAAAAATGTGATTGGAACCCACAATAGAAAATAACAAAAAATTAATTCAAAGCTGTGCTACTGACAGGTCAACTGCATGTCTGGCTGTGCACTGAATAACAGTGTCGGATAAGGTTCAGATAATATTGATGTAAATACTAAACCTCCACCAGGGACACCAGCCGGCTTGCAGTGAAAAAAATAAAATAAAATAAAATAAAAATAAAGGCTATACCTTCCAAAGTAAAAGTCTTGATGGAGAGGGTATTGAAATGAGTTAAAGTTGGATATCAGAAACTCCATGCTTCATAAAAGACTACGATGCACTGATTCCTAGCTACAA
TI32_AAAAT	31	CAGGAAATGGCTCCAAAATGCACAAAAAATGTGATTGGAACCCACAATAGAAAATAACAAAAAATTAATTCAAAGCTGTGCCACTGACAGGTCAACTGCGTGTCTGGCTGTGCACTGAATAACAGTGTTGGATAAGGTTCAGATAATATTGATGTAAATACTAAACCTCCACCAGGGACACCAGCCGGCTTGCAGTGAAAAAAATAAAATAAAATAAAATAAAAATAAAGGCTATACCTTCCAAAGTAAAAGTCTTGATGGAGAGGGTATTGAAATGAGTTAAAGTTGGATATCAGAAACTCCAAGCTTCATAAAAGACTACGATGCACTGATTCCTAGCTACAA
TI32_AAAAT	34	CAGGAAATGGCTCCAAAATGCAGAAAAAATGTGATTGGAACCCACAATAGAAAATAACAAAAAATTAATTCAAAGCTGTGCTACTGACAGGTCAACTGCGTGTCTGGCTGTGCACTGAATAACAGTGTCGGATAAGGTTCAGATAATACTGATGTAAATACTAAACCTCCACCAGGGACACCAGCCGGCTTGCAGTGAAAAAAATAAAATAAAATAAAATAAAATAAAAATAAAGGCTATACCTTCCAAAGTAAAAGTCTTGATGGAGAGGGTATTGAAATGAGTTAAAGTTGGATATCAGAAACTCCAAGCTTCATAAAAGACTACGATGCACTGATTCCTAGCTACAA
TI32_AAAAT	35	CAGGAAATGGCTCCAAAATGCACAAAAAATGTGATTGGAACCCACAATAGAAAATAACAAAAAATTAATTCAAAGCTGTGCCACTGACAGGTCAACTGCATGTCTGGCTGTGCACTGAATAACAGTGTCGGATAAGGTTCAGATAATATTGATGTAAATACTAAACCTCCACCAGGGACACCAGCCGGCTTGCAGTGAAAAAAATAAAATAAAATAAAATAAAAATAAAGGCTATACCTTCCAAAGTAAAAGTCTTGATGGAGAGGGTATTGAAATGAGTTAAAGTTGGATATCAGAAACTCCAAGCTTCATAAAAGACTACGATGCACTGATTCCTAGCTACAA
TI32_AAAAT	36	CAGGAAATGGCTCCAAAATGCACAAAAAATGTGATTGGAACCCACAATAGAAAATAACAAAAAATTAATTCAAAGCTGTGCCACTGACAGGTCAACTGCGTGTCTGGCTGTGCACTGAATAACAGTGTCGGATAAGGTTCAGATAATATTGATGTAAATACTAAACCTCCACCAGGGACACCAGCCGGCTTGCAGTGAAAAAAATAAAATAAAATAAAATAAAAATAAAGGCTATACCTTCCAAAGTAAAAGTCTTGATGGAGAGGGTATTGAAATGAGTTAAAGTTGGATATCAGAAACTCCATGCTTCATAAAAGACTATGATGCACTGATTCCTAGCTACAA
TI32_AAAAT	37	CAGGAAATGGCTCCAAAATGCACAAAAAATGTGATTGGAACCCACAATAGAAAATAACAAAAAATTAATTCAAAGCTGTGCTACTGACAGGTCAACTGCATGTCTGGCTGTGCACTGAATAACAGTGTCGGATAAGGTTCAGATAATATTGATGTAAATACTAAACCTCCACCAGGGACACCAGCCGGCTTGCAGTGAAAAAAATAAAATAAAATAAAATAAAAATAAAGGCTATACCTTCCAAAGTAAAAGTCTTGATGGAGAGGGTATTGAAATGAGTTAAAGTTGGATATCAGAAACTCCAAGCTTCATAAAAGACTACGATGCACTGATTCCTAGCTACAA
TI32_AAAAT	38	CAGGAAATGGCTCCAAAATGCACAAAAAATGTGATTGGAACCCACAATAGAAAATAACAAAAAATTAATTCAAAGCTGTGCCACTGACAGGTCAACTGCATGTCTGGCTGTGCACTGAATAACAGTGTCGGATAAGGTTCAGATAATATTGATGTAAATACTAAACCTCCACCAGGGACACCAGCCAGCTTGCAGTGAAAAAAATAAAATAAAATAAAATAAAAATAAAGGCTATACCTTCCAAAGTAAAAGTCTTGATGGAGAGGGTATTGAAATGAGTTAAAGTTGGATATCAGAAACTCCATGCTTCATAAAAGACTACGATGCACTGATTCCTAGCTACAA
TI32_AAAAT	40	CAGGAAATGGCTCCAAAATGCACAAAAAATGTGATTGGAACCCACAATAGAAAATAACAAAAAATTAATTCAAAGCTGTGCTACTGACAGGTCAACTGCGTGTCTGGCTGTGCACTGAATAACAGTGTCGGATAAGGTTCAGATAATATTGATGTAAATACTAAACCTCCACCAGGGACACCAGCCGGCTTGCAGTGAAAAAAATAAAATAAAATAAAATAAAAATAAAGGCTATACCTTCCAAAGTAAAAGTCTTGATGGAGAGGGTATTGAAATGAGTTAAAGTTGGATATCAGAAACTCCATGCTTCATAAAAGACTACGATGCACTGATTCCTAGCTACAA
TI32_AAAAT	42	CAGGAAATGGCTCCAAAATGCAGAAAAAATGTGATTGGAACCCACAATAGAAAATAACAAAAAATTAATTCAAAGCTGTGCTACTGACAGGTCAACTGCGTGTCTGGCTGTGCACTGAATAACAGTGTCGGATAAGGTTCAGATAATACTGATGTAAATACTAAACCTCCACCAGGGACACCAGCCGGCTTGCAGTGAAAAAAATAAAATAAAATAAAATAAAAATAAAGGCTATACCTTCCAAAGTAAAAGTCTTGATGGAGAGGGTATTGAAATGAGTTAAAGTTGGATATCAGAAACTCCAAGCTTCATAAAAGACTACGATGCACTGATTCCTAGCTACAA
TI32_AAAAT	43	CAGGAAATGGCTCCAAAATGCAGAAAAAATGTGATTGGAACCCACAATAGAAAATAACAAAAAATTAATTCAAAGCTGTGCTACTGACAGGTCAACTGCGTGTCTGGCTGTGCACTGAATAACAGTGTCGGATAAGGTTCAGATAATATTGATGTAAATACTAAACCTCCACCAGGGACACCAGCCGGCTTGCAGTGAAAAAAATAAAATAAAATAAAATAAAAATAAAGGCTATACCTTCCAAAGTAAAAGTCTTGATGGAGAGGGTATTGAAATGAGTTAAAGTTGGATATCAGAAACTCCAAGCTTCATAAAAGACTACGATGCACTGATTCCTAGCTACAA
TI32_AAAAT	44	CAGGAAATGGCTCCAAAATGCACAAAAAATGTGATTGGAACCCACAATAGAAAATAACAAAAAATTAATTCAAAGCTGTGCCACTGACAGGTCAACTGCGTGTCTGGCTGTGCACTGAATAACAGTGTCGGATAAGGTTCAGATAATATTGATGTAAATACTAAACCTCCACCAGGGACACCAGCCGGCTTGCAGTGAAAAAAATAAAATAAAATAAAATAAAAATAAAGGCTATACCTTCCAAAGTAAAAGTCTTGATGGAGAGGGTATTGAAATGAGTTAAAGTTGGATATCAGAAACTCCAAGCTTCATAAAAGACTATGATGCACTGATTCCTAGCTACAA
TI32_AAAAT	46	CAGGAAATGGCTCCAAAATGCACAAAAAATGTGATTGGAACCCACAATAGAAAATAACAAAAAATTAATTCAAAGCTGTGCCACTGACAGGTCAACTGCATGTCTGGCTGTGCACTGAATAACAGTGTCGGATAAGGTTCAGATAATATTGATGTAAATACTAAACCTCCACCAGGGACACCAGCCGGCTTGCAGTGAAAAAAATAAAATAAAATAAAATAAAAATAAAGGCTATACCTTCCAAAGTAAAAGTCTTGATGGAGAGGGTATTGAAATGAGTTAAAGTTGGATATCAGAAACTCCAAGCTTTATAAAAGACTATGATGCACTGATTCCTAGCTACAA
TI32_AAAAT	48	CAGGAAATGGCTCCAAAATGCACAAAAAATGTGATTGGAACCCACAACAGAAAATAACAAAAAATTAATTCAAAGCTGTGCTACTGACAGGTCAACTGTGTGTCTGGCTGTGCACTGAATAGCAGTGTCGGATAAGATTTGGATAATATTGATGTAAATACTAAATCTCCACCAGGGACACCAGCCGGCTTGCAGTGAAAAAAATAAGATAAAATAAAATAAAATAAAAATAAAGGCTATACCTTCCAAAATAAAAGTCTTGATGGGGAGGGTATTGAAATGAGTTAAAGTTGCATATCAGAAACTCCAAGCTTCATAAAAGACTATGATGCACTGATTCCTAGCTACAA
TI32_AAAAT	49	CAGGAAATGGCTCCAAAATGCACAAAAAATGTGATTGGAACCCACAATAGAAAATAACAAAAAATTAATTCAAAGCTGTGCTACTGACAGGTCAACTGCGTGTCTGGCTGTGCACTGAATAACAGTGTTGGATAAGGTTCAGATAATACTGATGTAAATACTAAACCTCCACCAGGGACACCAGCCGGCTTGCAGTGAAAAAAATAAAATAAAATAAAATAAAATAAAATAAAAATAAAGGCTATACCTTCCAAAGTAAAAGTCTTGATGGAGAGGGTATTGAAATGAGTTAAAGTTGGATATCAGAAACTCCAAGCTTCATAAAAGACTACGATGCACTGATTCCTAGCTACAA
TI32_AAAAT	50	CAGGAAATGGCTCCAAAATGCACAAAAAATGTGATTGGAACCCACAATAGAAAATAACAAAAAATTAATTCAAAGCTGTGCTACTGACAGGTCAACTGCATGTCTGGCTGTGCACTGAATAACAGTGTCGGATAAGGTTCAGATAATATTGATGTAAATACTAAACCTCCACCAGGGACACCAGCCAGCTTGCAGTGAAAAAAATAAAATAAAATAAAATAAAAATAAAGGCTATACCTTCCAAAGTAAAAGTCTTGATGGAGAGGGTATTGAAATGAGTTAAAGTTGGATATCAGAAACTCCATGCTTCATAAAAGACTACGATGCACTGATTCCTAGCTACAA
TI32_AAAAT	52	CAGGAAATGGCTCCAAAATGCACAAAAAATGTGATTGGAACCAACAATAGAAAATAACAAAAAATTAATTCAAAGCTGTGCCACTGACAGGTCAACTGCGTGTCTGGCTGTGCACTGAATAACAGTGTCGGATAAGGTTCAGATAATATTGATGTAAATACTAAACCTCCACCAGGGACACCAGCCAGCTTGCAGTGAAAAAAATAAAATAAAATAAAATAAAAATAAAGGCTATACCTTCCAAAGTAAAAGTCTTGATGGAGAGGGTATTGAAATGAGTTAAAGTTGGATATCAGAAACTCCATGCTTCATAAAAGACTACGATGCACTGATTCCTAGCTACAA
TI32_AAAAT	53	CAGGAAATGGCTCCAAAATGCACAAAAAATGTGATTGGAACCCACAATAGAAAATAACAAAAAATTAATTCAAAGCTGTGCCACTGACAGGTCAACTGCATGTCTGGCTGTGCACTGAATAACAGTGTCGGATAAGGTTCAGATAATATTGATGTAAATACTAAACCTCCACCAGGGACACCAGCCGGCTTGCAGTGAAAAAAATAAAATAAAATAAAATAAAGGCTATACCTTCCAAAGTAAAAGTCTTGATGGAGAGGGTATTGAAATGAGTTAAAGTTGGATATCAGAAACTCCAAGCTTCATAAAAGACTACGATGCACTGATTCCTAGCTACAA
TI32_AAAAT	54	CAGGAAATGGCTCCAAAATGCACAAAAAATGTGATTGGAACCCACAATAGAAAATAACAAAAAAATTAATTCAAAGCTGTGCTACTGACAGGTCAACTGCGTGTCTGGCTGTGCACTGAATAGCAGTGTCGGATAAGGTTCAGATAATATTGATGTAAATACTAAACCTCCACGAGGGACACCAGCCGGCTTGCAGTGAAAAAAATAAAATAAAATAAAATAAAAATCAAGGCTATACCTTCCAAAGTAAAAGTCTTGATGGAGAGGGTATTGAAATGAGTTAAAGTTGGATATCAGAAACTCCAAGCTTTATAAAAGACTATGATGCACTGATTCCTAGCTACAA
TI32_AAAAT	55	CAGGAAATGGCTCCAAAATGCACAAAAAATGTGATTGGAACCAACAATAGAAAATAACAAAAAATTAATTCAAAGCTGTGCTACTGACAGGTCAACTGCGTGTCTGGCTGTGCACTGAATAACAGTGTCGGATAAGGTTCAGATAATATTGATGTAAATACTAAACCTCCACCAGGGACACCAGCCGGCTTGCAGTGAAAAAAATAAAATAAAATAAAATAAAAATAAAGGCTATACCTTCCAAAGTAAAAGTCTTGATGGAGAGGGTATTGAAATGAGTTAAAGTTGGATATCAGAAACTCCAAGCTTCATAAAAGACTATGATGCACTGATTCCTAGCTACAA
TI32_AAAAT	56	CAGGAAATGGCTCCAAAATGCACAAAAAATGTGATTGGAACCCACAATAGAAAATAACAAAAAATTAATTCAAAGCTGTGCTACTGACAGGTCAACTGCGTGTCTGGCTGTGCACTGAATAACAGTGTCGGATAAGGTTCAGATAATATTGATGTAAATACTAAACCTCCACCAGGGACACCAGCCGGCTTGCAGTGAAAAAAATAAAATAAAATAAAAATAAAGGCTATACCTTCCAAAGTAAAAGTCTTGATGGAGAGGGTATTGAAATGAGTTAAAGTTGGATATCAGAAACTCCATGCTTCATAAAAGACTACGATGCACTGATTCCTAGCTACAA
TI32_AAAAT	58	CAGGAAATGGCTCCAAAATGCACAAAAAATGTGATTGGAACCCACAATAGAAAATAACAAAAAATTAATTCAAAGCTGTGCCACTGACAGGTCAACTGCATGTCTGGCTGTGCACTGAATAACAGTGTCGGATAAGGTTCAGATAATATTGATGTAAATACTAAACCTCCACCAGGGACACCAGCCGGCTTGCAGTGAAAAAAATAAAATAAAATAAAATAAAAATAAAGGCTATACCTTCCAAAGTAAAAGTCTTGATGGAGAGGGTATTGAAATGAGTTAAAGTTGGATATCAGAAACTCCAAGCTTCATAAAAGACTATGATGCACTGATTCCTAGCTACAA
TI32_AAAAT	60	CAGGAAATGGCTCCAAAATGCACAAAAAATGTGAGTGGAACCCACAATAGAAAATAACAAAAAATTAATTCAAAGCTGTGCTACTGACAGGTCAACTGCGTGTCTGGCTGTGCACTGAATAACAGTGTCGGATAAGGTTCAGATAATATTGATGTAAATACTAAACCTCCACCAGGGACACCAGCCGGCTTGCAGTGAAAAAAATAAAATAAAATAAAATAAAATAAAAGCTATACCTTCCAAAGTAAAAGTCTTGATGGAGAGGGTATTGAAATGAGTTAAAGTTGGATATCAGAAACTCCAAGCTTCATAAAAGACTACGATGCACTGATTCCTAGCTACAA
TI32_AAAAT	61	CAGGAAATGGCTCCAAAATGCACAAAAAATGTGATTGGAACCCACAATAGAAAATAACAAAAAATCAATTCAAAGCTGTGCTACTGACAGGTCAACTGCATGTCTGGCTGTGCACTGAATAACAGTGTCGGATAAGGTTCAGATAATATTGATGTAAATACTAAACCTCCACCAGGGACACCAGCCGGCTTGCAGTGAAAAAAATAAAATAAAATAAAATAAAAATAAAGGCTATACCTTCCAAAGTAAAAGTCTTGATGGAGAGGGTATTGAAATGAGTTAAAGTTGGATATCAGAAACTCCATGCTTCATAAAAGACTACGATGCACTGATTCCTAGCTACAA
TI32_AAAAT	62	CAGGAAATGGCTCCAAAATGCACAAAAAAGGTGTTTGGAACCCACAATACAAAATAACAAAAAATTAATTCAAAGCTGTGCTACTGACAGGTCAACTGCATGTCTGGCTGTGCACTGAATAACCGTGTCGGATAAGGTTCAGATAATATTGATGTAAATACTAAACCTCCACCAGGGACACCAGCCGACTTGCAGTGAAAAAAATAAAATAAAATAAAATACAATAAAAATAAAGGTTATACCTTCCAAAGTAAAAGTCTTGATGGAGAGGGTATTGAAATGAGTTAAAGTTGGATATCAGAAACTCCAAGCTTCATAAAAGACTATGATGCACTGATTCCTAGCTACAA
TI32_AAAAT	63	CAGGAAATGGCTCCAAAATGCACAAAAAATGTGATTGGAACCCACAATAGAAAATAACAAAAAATTAATTCAAAGCTGTGCCACTGACAGGTCAACTGCGTGTCTGGCTGTGCACTGAATAACAGTGTCGGATAAGGTTCAGATAATACTGATGTAAATACTAAACCTCCACCAGGGACACCAGCCAGCTTGCAGTGAAAAAAATAAAATAAAATAAAATAAAAATAAAGGCTATACCTTCCAAAGTAAAAGTCTTGATGGAGAGGGTATTGAAATGAGTTAAAGTTGGATATCAGAAACTCCATGCTTCATAAAAGACTATGATGCACTGATTCCTAGCTACAA
TI32_AAAAT	64	CAGGAAATGGCTCCAAAATGTGATTGGAACCCACAATAGAAAATAACAAAAAATTAATTCAAAGCTGTGCTACTGACAGGTCAACTGCGTGTCTGGCTGTGCACTGAATAACAGTGTCGGATAAGGTTCAGATTATATTGATGTAAATACTAAACCTCCACCAGGGACACCAGCCGGCTTGCAGTGAAAAAAATAAAGTAAAATAAAATAAAATAAAATAAAAGCTACCTTCCAAAGTAAAATTCTTGATGGGGAGGGTATTGAAATGAGTTGGATATCAGAAACTCCAAGCTTCATAAAAGACTATGATGCACTGATTCCTAGCTACAA
TI32_AAAAT	65	CAGGAAATGGCTCCAAAATGCACAAAAAATGTGATTGGAACCCACAATAGAAAATAACAAAAAATTAATTCAAAGCTGTGCCACTGACAGGTCAACTGCATGTCTGGCTGTGCACTGAATAACAGTGTCGGATAAGGTTCAGATAATATTGATGTAAATACTAAACCTCCACCAGGGACACCAGCCGGCTTGCAGTGAAAAAAATAAAATAAAATAAAATAAAAATAAAGGCTATACCTTCCAAAGTAAAAGTCTTGATGGAGAGGGTATTGAAATGAGTTAAAGTTGGATATCAGAAACTCCATGCTTCATAAAAGACTACGATGCACTGATTCCTAGCTACAA
TI32_AAAAT	66	CAGGAAATGGCTCCAAAATGCACAAAAAATGTGAGTGGAACCCACAATAGAAAATAACAAAAAATTAATTCAAAGCTGTGCTACTGACAGGTCAACTGCATGTCTGGCTGTGCACTGAATAACAGTGTCGGATAAGGTTCAGATAATATTGATGTAAATACTAAACCTCCACCAGGGACACCAGCCAGCTTGCAGTGAAAAAAATAAAATAAAATAAAATAAAATAAAATAAAGGCTATACCTTCCAAAGTAAAAGTCTTGATGGAGAGGGTATTGAAATGAGTTAAAGTTGGATATCAGAAACTCCAAGCTTCATAAAAGACTACGATGCACTGATTCCTAGCTACAA
TI32_AAAAT	67	CAGGAAATGGCTCCAAAATGCAGAAAAAATGTGATTGGAACCCACAATAGAAAATAACAAAAAATTAATTCAAAGCTGTGCCACTGACAGGTCAACTGCGTGTCTGGCTGTGCACTGAATAACAGTGTCGGATAAGGTTCAGATAATATTGATGTAAATACTAAACCTCCACCAGGGACACCAGCCGGCTTGCAGTGAAAAAAATAAAATAAAATAAAATAAAAATAAAGGCTATACCTTCCAAAGTAAAAGTCTTGATGGAGAGGGTATTGAAATGAGTTAAAGTTGGATATCAGAAACTCCATGCTTCATAAAAGACTACGATGCACTGATTCCTAGCTACAA
TI32_AAAAT	68	CAGGAAATGGCTCCAAAATGCACAAAAAATGTGATTGGAACCCACAATAGAAAATAACAAAAAATTAATTCAAAGCTGTGCCACTGACAGGTCAACTGCGTGTCTGGCTGTGCACTGAATAACAGTGTCGGATAAGGTTCAGATAATATTGATGTAAATACTAAACCTCCACCAGGGACACCAGCCGGCTTGCAGTGAAAAAAATAAAATAAAATAAAATAAAAATAAAGGCTATACCTTCCAAAGTAAAAGTCTTGATGGAGAGGGTATTGAAATGAGTTAAAGTTGGATATCAGAAACTCCATGCTTCATAAAAGACTACGATGCACTGATTCCTAGCTACAA
TI32_AAAAT	69	CAGGAAATGGCTCCAAAATGCACAAAAAATGTGATTGGAACCCACAATAGAAAATAACAAAAAATTAATTCAAAGCTGTGCTACTGACAGGTCAACTGCGTGTCTGGCTGTGCACTGAATAACAGTGTCGGATAAGGTTCAGATAATATTGATGTAAATACTAAACCTCCACCAGGGACACCAGCCGGCTTGCAGTGAAAAAAATAAAATAAAATAAAATAAAAATAAAGGCTATACCTTCCAAAGTAAAAGTCTTGATGGAGAGGGTATTGAAATGAGTTAAAGTTGGATATCAGAAACTCCAAGCTTCATAAAAGACTATGATGCACTGATTCCTAGCTACAA
TI32_AAAAT	70	CAGGAAATGGCTCCAAAATGCACAAAAAATGTGATTGGAACCCACAATAGAAAATAACAAAAAATTAATTCAAAGCTGTGCTACTGACAGGTCAACTGCATGTCTGGCTGTGCACTGAATAACAGTGTCGGATAAGGTTCAGATAATATTGATGTAAATACTAAACCTCCACCAGGGACACCAGCCGGCTTGCAGTGAAAAAAATAAAATAAAATAAAATAAAAATAAAGGCTATACCTTCCAAAGTAAAAGTCTTGATGGAGAGGGTATTGAAATGAGTTAAAGTTGGATATCAGAAACTCCAAGCTTCATAAAAGACTATGATGCACTGATTCCTAGCTACAA
TI32_AAAAT	71	CAGGAAATGGCTCCAAAATGCACAAAAAATGTGATTGGAACCCACAATAGAAAATAACAAAAAATTAATTCAAAGCTGTGCTACTGACAGGTCAACTGCATGTCTGGCTGTGCACTGAATAACAGTGTCGGATAAGGTTCAGATAATATTGATGTAAATACTAAACCTCCACCAGGGACACCAGCCGGCTTGCAGTGAAAAAAATAAAATAAAATAAAATAAAAGGCTATACCTTCCAAAGTAAAAGTCTTGATGGAGAGGGTATTGAAATGAGTTAAAGTTGGATATCAGAAACTCCAAGCTTCATAAAAGACTATGATGCACTGATTCCTAGCTACAA
TI32_AAAAT	73	CAGGAAATGGCTCCAAAATGCACAAAAAATGTGATTGGAACCCACAATAGAAAATAACAAAAAATTAATTCAAAGCTGTGCTACTGACAGGTCAACTGCGTGTCTGGCTGTGCACTGAATAACAGTGTCGGATAAGGTTCAGATAATATTGATGTAAATACTAAACCTCCACCAGGGACACCAGCCGGCTTGCAGTGAAAAAAATAAAATAAAATAAAATAAAAATAAAGGCTATACCTTCCAAAGTAAAAGTCTTGATGGAGAGGGTATTGAAATGAGTTAAAGTTGGATATCAGAAACTCCAAGCTTCATAAAAGACTTTGATGCACTGATTCCTAGCTACAA
TI32_AAAAT	74	CAGGAAATGGCTCCAAAATGCACAAAAAATGTGATTGGAACCCACAATAGAAAATAACAAAAAATTAATTCAAAGCTGTGCTACTGACAGGTCAACTGCGTGTCTGGCTGTGCACTGAATAGCAGTGTCGGATAAGGTTCAGATAATATTGATGTAAATACTAAACCTCCACGAGGGACACCAGCCGGCTTGCAGTGAAAAAAATAAAATAAAATAAAATAAAAATCAAGGCTATACCTTCCAAAGTAAAAGTCTTGATGGAGAGGGTATTGAAATGAGTTAAAGTTGGATATCAGAAACTCCAAGCTTCATAAAAGACTATGATGCACTGATTCCTAGCTACAA
TI32_AAAAT	75	CAGGAAATGGCTCCAAAATGCAGAAAAAATGTGATTGGAACCCACAATAGAAAATAACAAAAAATTAATTCAAAGCTGTGCCACTGACAGGTCAACTGCGTGTCTGGCTGTGCACTGAATAACAGTGTCGGATAAGGTTCAGATAATATTGATGTAAATACTAAACCTCCACCAGGGACACCAGCCGGCTTGCAGTGAAAAAAATAAAATAAAATAAAATAAAAATAAAGGCTATACCTTCCAAAGTAAAAGTCTTGATGGAGAGGGTATTGAAATGAGTTAAAGTTGGATATCAGAAACTCCAAGCTTCATAAAAGACTACGATGCACTGATTCCTAGCTACAA
TI32_AAAAT	76	CAGGAAATGGCTCCAAAATGCACAAAAAATGTGATTGGAACCCACAACAGAAAATAACAAAAAATTAATTCAAAGCTGTGCTACTGACAGATCAACTGCGTGTCTGGCTGTGCACTGAATAGCAGTGTCGGATAAGGTTCAGATAATATTGATGTAAATACTAAACCTCCACGAGGGACACCAGCCGGCTTGCAGTGAAAAAAATAAAATAAAATGAAATAAAAATCAAGGCTATACCTTCCAAAGTAAAAGTCTTGATGGAGAGGGTATTGAAATGAGTTAAAGTTGGATATCAGAAACTCCAAGCTTCATAAAAGACTATGATGCACTGATTCCTAGCTACAA
TI32_AAAAT	78	CAGGAAATGGCTCCAAAATGCACAAAAAATGTGATTGGAACCCACAATAGAAAATAACAAAAAATTAATTCAAAGCTGTGCTACTGACAGGTCAACTGCATGTCTGGCTGTGCACTGAATAACAGTGTCGGATAAGGTTCAGATAATATTGATGTAAATACTAAACCTCCACCAGGGACACCAGCCAGCTTGCAGTGAAAAAAATAAAATAAAATAAAATAAAAATAAAGGCTATACCTTCCAAAGTAAAAGTCTTGATGGAGAGGGTATTGAAATGAGTTAAAGTTGGATATCAGAAACTCCATGCTTCATAAAAGACTATGATGCACTGATTCCTAGCTACAA
TI32_AAAAT	80	CAGGAAATGGCTCCAAAATGCACAAAAAATGTGATTGGAACCAACAATAGAAAATAACAAAAAATTAATTCAAAGCTGTGCTACTGACAGGTCAACTGCGTGTCTGGCTGTGCACTGAATAACAGTGTCGGATAAGGTTCAGATAATATTGATGTAAATACTAAACCTCCACCAGGGACACCAGCCGGCTTGCAGTGAAAAAAATAAAATAAAATAAAATAAAAATAAAGGCTATACCTTCCAAAGTAAAAGTCTTGATGGAGAGGGTATTGAAATGAGTTAAAGTTGGATATCAGAAACTCTAAGCTTCATAAAAGACTATGATGCACTGATTCCTAGCTACAA
TI32_AAAAT	81	CAGGAAATGGCTCCAAAATGCACAAAAAATGTGATTGGAACCCACAATAGAAAATAACAAAAAATTAATTCAAAGCTGTGCTACTGACAGGTCAACTGCATGTCTGGCTGTGCACTGAATAACAGTGTCGGATAAGGTTCAGATAATATTGATGTAAATACTAAACCTCCACCAGGGACACCAGCCGGCTTGCAGTGAAAAAAATAAAATAAAATAAAATAAAAATAAAGGCTATACCTTCCAAAGTAAAAGTCTTGATGGAGAGGGTATTGAAATGAGTTAAAGTTGGATATCAGAAACTCCATGCTTCATAAAAGACTATGATGCACTGATTCCTAGCTACAA
TI32_AAAAT	82	CAGGAAATGGCTCCAAAATGCACAAAAAATGTGATTGGAACCCACAATAGAAAATAACAAAAAATTAATTCAAAGCTGTGCCACTGACAGGTCAACTGCGTGTCTGGCTGTGCACTGAATAACAGTGTCGGATAAGGTTCAGATAATATTGATGTAAATACTAAACCTCCACCAGGGACACCAGCCGGCTTGCAGTGAAAAAAATAAAATAAAATAAAATAAAAATAAAGGCTATACCTTCCAAAGTAAAAGTCTTGATGGAGAGGGTATTGAAATGAGTTAAAGTTGGATATCAGAAACTCCAAGCTTCATAAAAGACTACGATGCACTGATTCCTAGCTACAA
TI32_AAAAT	83	CAGGAAATGGCTCCAAAATGTGATTGGAACCCACAATAGAAAATAACAAAAAATTAATTCAAAGCTGTGCTACTGACAGGTCAACTGCGTGTCTGGCTGTGCACTGAATAACAGTGTCGGATAAGGTTCAGATTATATTGATGTAAATACTAAACCTCCACCAGGGACACCAGCCGGCTTGCAGTGAAAAAAATAAAGTAAAATAAAATAAAATAAAATAAAATAAAATAAAAGCTACCTTCCAAAGTAAAATTCTTGATGGGGAGGGTATTGAAATGAGTTGGATATCAGAAACTCCAAGCTTCATAAAAGACTATGATGCACTGATTCCTAGCTACAA
TI32_AAAAT	84	CAGGAAATGGCTCCAAAATGCACAAAAAAGGTGTTTGGAACCCACAATACAAAATAACAAAAAATTAATTCAAAGCTGTGCTACTGACAGGTCAACTGCATGTCTGGCTGTGCACTGAATAACCGTGTCGGATAAGGTTCAGATAATATTGATGTAAATACTAAACCTCCACCAGGGACACCAGCCGGCTTGCAGTGAAAAAAATAAAATAAAATAAAATACAATAAAAATAAAGGTTATACCTTCCAAAGTAAAAGTCTTGATGGAGAGGGTATTGAAATGAGTTAAAGTTGGATATCAGAAACTCCAAGCTTCATAAAAGACTATGATGCACTGATTCCTAGCTACAA
TI32_AAAAT	85	CAGGAAATGGCTCCAAAATGCACAAAAAATGTGAGTGGAACCCACAATAGAAAATAACAAAAAATTAATTCAAAGCTGTGCCACTGACAGGTCAACTGCATGTCTGGCTGTGCACTGAATAACAGTGTCGGATAAGGTTCAGATAATATTGATGTAAATACTAAACCTCCACCAGGGACACCAGCCGGCTTGCAGTGAAAAAAATAAAATAAAATAAAATAAAATAAAAGCTATACCTTCCAAAGTAAAAGTCTTGATGGAGAGGGTATTGAAATGAGTTAAAGTTGGATATCAGAAACTCCAAGCTTCATAAAAGACTACGATGCACTGATTCCTAGCTACAA
TI32_AAAAT	86	CAGGAAATGGCTCCAAAATGCACAAAAAAATGTGATTGGAACCCACAATAGAAAATAACAAAAAATTAATTCAAAGCTGTGCTACTGACAGGTCAACTGCGTGTCTGGCTGTGCACTGAATAACAGTGTCGGATAAGGTTCAGATAATATTGATGTAAATACTAAACCTCCACCAGGGACACCAGCCGGCTTGCAGTGAAAAAAATAAAATAAAATAAAATAAAAGGCTATACCTTCCAAAGTAAAAGTCTTGATGGAGAGGGTATTGAAATGAGTTAAAGTTGGATATCAGAAACTCCAAGCTTCATAAAAGACTACGATGCACTGATTCCTAGCTACAA
TI32_AAAAT	87	CAGGAAATGGCTCCAAAATGCACAAAAAATGTGATTGGAACCCACAATAGAAAATAACAAAAAATTAATTCAAAGCTGTGCCACTGACAGGTCAACTGCGTGTCTGGCTGTGCACTGAATAACAGTGTCGGATAAGGTTCAGATAATATTGATGTAAATATTAAACCTCCACCAGGGACACCAGCCAGCTTGCAGTGAAAAAAATAAAATAAAATAAAATAAAAATAAAGGCTATACCTTCCAAAGTAAAAGTCTTGATGGAGAGGGTATTGAAATGAGTTAAAGTTGGATATCAGAAACTCCATGCTTCATAAAAGACTACGATGCACTGATTCCTAGCTACAA
TI32_AAAAT	91	CAGGAAATGGCTCCAAAATGCACAAAAAATGTGATTGGAACCCACAATAGAAAATAACAAAAAATTAATTCAAAGCTGTGCTACTGACAGGTCAACTGCGTGTCTGGCTGTGCACTGAATAACAGTGTCGGATAAGGTTCAGATAATATTGATGTAAATACTAAACCTCCACCAGGGACACCAGCCAGCTTGCAGTGAAAAAAATAAAATAAAATAAAATAAAAATAAAGGCTATACCTTCCAAAGTAAAAGTCTTGATGGAGAGGGTATTGAAATGAGTTAAAGTTGGATATCAGAAACTCCATGCTTCATAAAAGACTACGATGCACTGATTCCTAGCTACAA
TI32_AAAAT	92	CAGGAAATGGCTCCAAAATGCAGAAAAAATGTGATTGGAACCCACAATAGAAAATAACAAAAAATTAATTCAAAGCTGTGCTACTGACAGGTCAACTGCGTGTCTGGCTGTGCACTGAATAACAGTGTCGGATAAGGTTCAGATAATATTGATGTAAATACTAAACCTCCACCAGGGACACCAGCCGGCTTGCAGTGAAAAAAATAAAATAAAATAAAATAAAAATAAAGGCTATACCTTCCAAAGTAAAAGTCTTGATGGAGAGGGTATTGAAATGAGTTAAAGTTGGATATCAGAAACTCCATGCTTCATAAAAGACTACGATGCACTGATTCCTAGCTACAA
TI32_AAAAT	93	CAGGAAATGGCTCCAAAATGCACAAAAAATGTGATTGGAACCCACAATAGAAAATAACAAAAAATTAATTCAGAGCTGTGCCACTGACAGGTCAACTGCGTGTCTGGCTGTGCACTGAATAACAGTGTCGGATAAGGTTCAGATAATATTGATGTAAATACTAAACCTCCACCAGGGACACCAGCCAGCTTGCAGTGAAAAAAATAAAATAAAATAAAATAAAAATAAAGGCTATACCTTCCAAAGTAAAAGTCTTGATGGAGAGGGTATTGAAATGAGTTAAAGTTGGATATCAGAAACTCCATGCTTCATAAAAGACTACGATGCACTGATTCCTAGCTACAA
TI32_AAAAT	95	CAGGAAATGGCTCCAAAATGCACAAAAAATGTGATTGGAACCCACAATAGAAAATAACAAAAAATTAATTCAAAGCTGTGCCACTGACAGGTCAACTGCGTGTCTGGCTGTGCACTGAATAACAGTGTCGGATAAGGTTCAGATAATATTGATGTAAATACTAAACCTCCACCAGGGACACCAGCCGGCTTGCAGTGAAAAAAATAAAATAAAATAAAATAAAAATAAAGGCTATACCTTCCAAAGTAAAAGTCTTGATGTAGAGGGTATTGAAATGAGTTAAAGTTGGATATCAGAAACTCCATGCTTCATAAAAGACTATGATGCACTGATTCCTAGCTACAA
TI32_AAAAT	96	CAGGAAATGGCTCCAAAATGCACAAAAAAGGTGTTTGGAACCCACAATACAAAATAACAAAAAATTAATTCAAAGCTGTGCTACTGACAGGTCAACTGCATGTCTGGCTGTGCACTGAATAACCGTGTCGGATAAGGTTCAGATAATATTGATGTAAATACTAAACCTCCACCAGGGACACCAGCCGACTTGCAGTGAAAAAAATAAAATAAAATAAAATACAATAAAAATAAAGGTTATACCTTCCAAAGTAAAAGTCTTGATGGAGAGGGTATTGAAATGAGTTAAAGTTGGATATCAGAAACTCCAAGCTTCATAAAAGACTACGATGCACTGATTCCTAGCTACAA
TI32_AAAAT	97	CAGGAAATGGCTCCAAAATGCACAAAAAATGTGATTGGAACCCACAATAGAAAATAACAAAAAATTAATTCAAAGCTGTGCCACTGACAGGTCAACTGCGTGTCTGGCTGTGCACTGAATAACAGTGTCGGATAAGGTTCAGATAATATTGATGTAAATACTAAACCTCCACCAGGGACACCAGCCGGCTTGCAGTGAAAAAAATAAAATAAAATAAAATAAAAGGCTATACCTTCCAAAGTAAAAGTCTTGATGGAGAGGGTATTGAAATGAGTTAAAGTTGGATATCAGAAACTCCAAGCTTCATAAAAGACTATGATGCACTGATTCCTAGCTACAA
TI32_AAAAT	98	CAGGAAATGGCTCCAAAATGCACAAAAAATGTGATTGGAACCCACAATAGAAAATAACAAAAAATTAATTCAAAGCTGTGCCACTGACAGGTCAACTGCGTGTCTGGCTGTGCACTGAATAACAGTGTCGGATAAGGTTCAGATAATATTGATGTAAATACTAAACCTCCACCAGGGACACCAGCCAGCTTGCAGTGAAAAAAATAAAATAAAATAAAATAAAAATAAAGGCTATACCTTCCAAAGTAAAAGTCTTGATGGAGAGGGTATTGAAATGAGTTAAAGTTGGATATCAGAAACTCCATGCTTCATAAAAGACTACGATGCACTGATTCCTAGCTACAA
TI32_AAAAT	101	CAGGAAATGGCTCCAAAATGCACAAAAAAGGTGTTTGGAACCCACAATACAAAATAACAAAAAATTAATTCAAAGCTGTGCCACTGACAGGTCAACTGCATGTCTGGCTGTGCACTGAATAACCGTGTCGGATAAGGTTCAGATAATATTGATGTAAATACTAAACCTCCACCAGGGACACCAGCCGACTTGCAGTGAAAAAAATAAAATAAAATAAAATACAATAAAAATAAAGGTTATACCTTCCAAAGTAAAAGTCTTGATGGAGAGGGTATTGAAATGAGTTAAAGTTGGATATCAGAAACTCCAAGCTTCATAAAAGACTACGATGCACTGATTCCTAGCTACAA
TI32_AAAAT	102	CAGGAAATGGCTCCAAAATGCACAAAAAATGTGATTGGAACCCACAACAGAAAATAACAAAAAATTCAAAGCTGTGCTACTGACAGGTCAACTGTGTGTCTGGCTGTGCACTGAATAGCAGTGTCGGATAAGATTTGGATAATATTGATGTAAATACTAAATCTCCACCAGGGACACCAGCCGGCTTGCAGTGAAAAAAATAAAATAAAATAAAAATAAAGGCTATACCTTCCAAAGTAAAAGTCTTGATGGGGAGGGTATTGAAATGAGTTAAAGTTGCATATCAGAAACTCCAAGCTTCATAAAAGACTATGATGCACTGATTCCTAGCTACAA
TI32_AAAAT	104	CAGGAAATGGCTCCAAAATGCACAAAAAATGTGATTGGAACCCACAATAGAAAATAACAAAAAATTAATTCAAAGCTGTGCTACTGACAGGTCAACTGCGTGTCTGGCTGTGCACTGAATAACAGTGTCGGATAAGGTTCAGATAATATTGATGTAAATACTAAACCTCCACCAGGGACACCAGCCGGCTTGCAGTGAAAAAAATAAAATAAAATAAAAATAAAGGCTATACCTTCCAAAGTAAAAGTCTTGATGGAGAGGGTATTGAAATGAGTTAAAGTTGGATATCAGAAACTCCAAGCTTCATAAAAGACTTCGATGCACTGATTCCTAGCTACAA
TI32_AAAAT	105	CAGGAAATGGCTCCAAAATGCACAAAAAATGTGATTGGAACCCACAATAGAAAATAACAAAAAATTAATTCAAAGCTGTGCTACTGACAGGTCTGGCTGTGCACTGAATAACAGTGTCAGATAAGGTTCAGATAATATTGATGTAAATACTAAACCTCCACGAGGGACACCAGCCGGCTTGCAGTTAAAAAAAATAAAATAAAAATCAAGGCTATACCTTCCAAAGTAAAAGTCTTGATGGAGAGGGTATTGAAATGAGTTAAAGTTGGATATCAGAAACTCCAAGCTTTATAAAAGACTATGATGCACTGATTCCTAGCTACAA
TI32_AAAAT	106	CAGGAAATGGCTCCAAAATGCACAAAAAATGTGATTGGAACCCACAATAGAAAATAACAAAAAATTAATTCAAAGCTGTGCCACTGACAGGTCAACTGCATGTCTGGCTGTGCACTGAATAACAGTGTCGGATAAGGTTCAGATAATATTGATGTAAATACTAAACCTCCACCAGGGACACCAGCCAGCTTGCAGTGAAAAAAATAAAATAAAATAAAATAAAAGGCTATACCTTCCAAAGTAAAAGTCTTGATGGAGAGGGTATTGAAATGAGTTAAAGTTGGATATCAGAAACTCCAAGCTTCATAAAAGACTATGATGCACTGATTCCTAGCTACAA
TI32_AAAAT	107	CAGGAAATGGCTCCAAAATGCACAAAAAATGTGATTGGAACCCACAATAGAAAATAACAAAAAATTAATTCAAAGCTGTGCTACTGACAGGTCAACTGCATGTCTGGCTGTGCACTGAATAACAGTGTCGGATAAGGTTCAGATAATATTGATGTAAATACTAAACCTCCACCAGGGACACCAGCCAGCTTGCAGTGAAAAAAATAAAATAAAATAAAATAAAATAAAATAAAATAAAGGCTATACCTTCCAAAGTAAAAGTCTTGATGGAGAGGGTATTGAAATGAGTTAAAGTTGGATATCAGAAACTCCAAGCTTCATAAAAGACTACGATGCACTGATTCCTAGCTACAA
TI32_AAAAT	108	CAGGAAATGGCTCCAAAATGCACAAAAAATGTGATTGGAACCCACAATAGAAAATAACAAAAAATTAATTCAAAGCTGTGCCACTGACAGGTCAACTGTGTGTCTGGCTGTGCACTGAATAACAGTGTCGGATAAGGTTCAGATAATATTGATGTAAATACTAAACCTCCACCAGGGACACCAGCCGGCTTGCAGTGAAAAAAATAAAATAAAATAAAATAAAAATAAAGGCTATACCTTCCAAAGTAAAAGTCTTGATGGAGAGGGTATTGAAATGAGTTAAAGTTGGATATCAGAAACTCCAAGCTTCATAAAAGACTACGATGCACTGATTCCTAGCTACAA
TI32_AAAAT	109	CAGGAAATGGCTCCAAAATGCACAAAAAAATGTGATTGGAACCCACAATAGAAAATAACAAAAAATTAATTCAAAGCTGTGCCACTGACAGGTCAACTGCATGTCTGGCTGTGCACTGAATAACAGTGTCGGATAAGGTTCAGATAATATTGATGTAAATACTAAACCTCCACCAGGGACACCAGCCGGCTTGCAGTGAAAAAAATAAAATAAAATAAAATAAAATAAAATAAAATAAAAGGCTATACCTTCCAAAGTAAAAGTCTTGATGGAGAGGGTATTGAAATGAGTTAAAGTTGGATATCAGAAACTCCAAGCTTCATAAAAGACTATGATGCACTGATTCCTAGCTACAA
TI32_AAAAT	110	CAGGAAATGGCTCCAAAATGCACAAAAAATGTGATTGGAACCCACAATAGAAAATAACAAAAAATTAATTCAAAGCTGTGCCACTGACAGGTCAACTGCNTGTCTGGCTGTGCACTGAATAACAGTGTCGGATAAGGTTCAGATAATATTGATGTAAATACTAAACCTCCACCAGGGACACCAGCCAGCTTGCAGTGAAAAAAATAAAATAAAATAAAATAAAAATAAAGGCTATACCTTCCAAAGTAAAAGTCTTGATGGAGAGGGTATTGAAATGAGTTAAAGTTGGATATCAGAAACTCCATGCTTCATAAAAGACTACGATGCACTGATTCCTAGCTACAA
TI32_AAAAT	111	CAGGAAATGGCTCCAAAATGCACAAAAAATGTGATTGGAACCCACAATAGAAAATAACAAAAAATTAATTCAAAGCTGTGCCACTGACAGGTCAACTGCNTGTCTGGCTGTGCACTGAATAACAGTGTCGGATAAGGTTCAGATAATATTGATGTAAATACTAAACCTCCACCAGGGACACCAGCCNGCTTGCAGTGAAAAAAATAAAATAAAATAAAATAAAAATAAAGGCTATACCTTCCAAAGTAAAAGTCTTGATGGAGAGGGTATTGAAATGAGTTAAAGTTGGATATCAGAAACTCCATGCTTCATAAAAGACTANGATGCACTGATTCCTAGCTACAA
TI32_AAAAT	112	CAGGAAATGGCTCCAAAATGCACAAAAAATGTGATTGGAACCCACAATAGAAAATAACAAAAAATTAATTCAAAGCTGTGCNACTGACAGGTCAACTGCGTGTCTGGCTGTGCACTGAATAACAGTGTCGGATAAGGTTCAGATAATATTGATGTAAATACTAAACCTCCACCAGGGACACCAGCCNGCTTGCAGTGAAAAAAATAAAATAAAATAAAATAAAAATAAAGGCTATACCTTCCAAAGTAAAAGTCTTGATGGAGAGGGTATTGAAATGAGTTAAAGTTGGATATCAGAAACTCCATGCTTCATAAAAGACTANGATGCACTGATTCCTAGCTACAA
TI32_AAAAT	115	CAGGAAATGGCTCCAAAATGCACAAAAAATGTGNTTGGAACCCACAATANAAAATAACAAAAAATTAATTCAAAGCTGTGCTACTGACAGGTCAACTGCATGTCTGGCTGTGCACTGAATAACAGTGTCGGATAAGGTTCAGATAATATTGATGTAAATACTAAACCTCCACCAGGGACACCAGCCGGCTTGCAGTGAAAAAAATAAAATAAAATAAAATAAAAATNAAGGCTATACCTTCCAAAGTAAAAGTCTTGATGGAGAGGGTATTGAAATGAGTTAAAGTTGGATATCAGAAACTCCANGCTTNATAAAAGACTANGATGCACTGATTCCTAGCTACAA
TI32_AAAAT	116	CAGGAAATGGCTCCAAAATGCACAAAAAATGTGATTGGAACCCACAATAGAAAATAACAAAAAATTAATTCAAAGCTGTGCNACTGACAGGTCAACTGCNTGTCTGGCTGTGCACTGAATAACAGTGTCGGATAAGGTTCAGATAATATTGATGTAAATACTAAACCTCCACCAGGGACACCAGCCGGCTTGCAGTGAAAAAAATAAAATAAAATAAAATAAAAATAAAGGCTATACCTTCCAAAGTAAAAGTCTTGATGGAGAGGGTATTGAAATGAGTTAAAGTTGGATATCAGAAACTCCATGCTTCATAAAAGACTANGATGCACTGATTCCTAGCTACAA
TI32_AAAAT	117	CAGGAAATGGCTCCAAAATGCACAAAAAATGTGATTGGAACCCACAATAGAAAATAACAAAAAATTAATTCAAAGCTGTGCCACTGACAGGTCAACTGCGTGTCTGGCTGTGCACTGAATAACAGTGTCGGATAAGGTTCAGATAATATTGATGTAAATACTAAACCTCCACCAGGGACACCAGCCNGCTTGCAGTGAAAAAAATAAAATAAAATAAAATAAAAATAAAGGCTATACCTTCCAAAGTAAAAGTCTTGATGGAGAGGGTATTGAAATGAGTTAAAGTTGGATATCAGAAACTCCANGCTTCATAAAAGACTANGATGCACTGATTCCTAGCTACAA
TI32_AAAAT	118	CAGGAAATGGCTCCAAAATGCACAAAAAATGTGATTGGAACCCACAATAGAAAATAACAAAAAATTAATTCAAAGCTGTGCNACTGACAGGTCAACTGCGTGTCTGGCTGTGCACTGAATAACAGTGTCGGATAAGGTTCAGATAATATTGATGTAAATACTAAACCTCCACCAGGGACACCAGCCAGCTTGCAGTGAAAAAAATAAAATAAAATAAAATAAAAATAAAGGCTATACCTTCCAAAGTAAAAGTCTTGATGGAGAGGGTATTGAAATGAGTTAAAGTTGGATATCAGAAACTCCANGCTTCATAAAAGACTACGATGCACTGATTCCTAGCTACAA
TI32_AAAAT	120	CAGGAAATGGCTCCAAAATGCACAAAAAATGTGATTGGAACCCACAATAGAAAATAACAAAAAATTAATTCAAAGCTGTGCCACTGACAGGTCAACTGCNTGTCTGGCTGTGCACTGAATAACAGTGTCGGATAAGGTTCAGATAATATTGATGTAAATACTAAACCTCCACCAGGGACACCAGCCNGCTTGCAGTGAAAAAAATAAAATAAAATAAAATAAAAATAAAGGCTATACCTTCCAAAGTAAAAGTCTTGATGGAGAGGGTATTGAAATGAGTTAAAGTTGGATATCAGAAACTCCATGCTTCATAAAAGACTACGATGCACTGATTCCTAGCTACAA
TI32_AAAAT	121	CAGGAAATGGCTCCAAAATGCACAAAAAATGTGATTGGAACCCACAATAGAAAATAACAAAAAATTAATTCAAAGCTGTGCNACTGACAGGTCAACTGCNTGTCTGGCTGTGCACTGAATAACAGTGTCGGATAAGGTTCAGATAATATTGATGTAAATACTAAACCTCCACCAGGGACACCAGCCNGCTTGCAGTGAAAAAAATAAAATAAAATAAAATAAAAATAAAGGCTATACCTTCCAAAGTAAAAGTCTTGATGGAGAGGGTATTGAAATGAGTTAAAGTTGGATATCAGAAACTCCATGCTTCATAAAAGACTANGATGCACTGATTCCTAGCTACAA
TI49_TGT	2	TCGAAGTAGCGTGGAAAACCTTTTTTTCCTTTTAATTTTCTCAACCGTTACTGGCAGAGATACAGTATTTGGACGCTGAGTAGCACCGTTTCAGAGGTAAGTTGTTTGGAGTGTTGCTTATGTGGATTTTTCGAGAAACGGTACACTACTATTTATTCATTTTGTGATAATCAAACTATTTTTGCTATTGAAATGTAAATAGATAACTTTCGCATAGGCATAATTGAGTTATTGAAATGCCTTTTATTGCGCAAAAGTTGATTAAAGTTTCCTAGTTTTTTTTTTAAATTAATTTTAAAAAAGCGTATTTACTTAACCTAATTTTTGAAAGTGATCTATATCTGATGAACTATTTTCTCTCTAAACGCCCAGTTTCACTCCCGACCTGTTGTTGTTGT
TI49_TGT	5	TCGAAGTAGCGTGGAAAACCTTTTTTTCCTTTTAATTTTCTCAACCGTTACTGGCAGAGATACAGTATTTGGACGCTGAGTAGCACCGTTTCAGAGGTAAGTTGTTTGGAGTGTTGCTTATGTGGATTTTTCGAGAAACGGTACACTACTATTTATTCATTTTGTGATAATCAAACTATTTTTGCTATTGAAATGTAAATAGATAACTTTCGCATAGGCATAATTGAGTTATTGAAATGCCTTTTATTGCGCAAAAGTTGATTAAAGTTTCCTAGTTTTTTTTTTTAAAATTAATTTTAAAAAAGCGTATTTACTTCACCTAATTTTTGAAAGTGATCTATATCTGATGAACTATTTTCTCTCTAAACGCCCAGTTTCACTCCCGACCTGTTGTTGTTGT
TI49_TGT	7	TCGAAGTAGCGTGGAAAACCTTTTTTTCCTTTTAATTTTCTCAACCGTTACTGGCAGAGATACAGTATTTGGACGCTGAGTAGCACCGTTTCAGAGGTAAGTTGTTTGGAGTGTTGCTTATGTGGATTTTTCGAGAAACGGTACACTACTATTTATTCATTTTGTGATAATCAAACTATTTTTGCTATTGAAATGTAAATAGATAACTTTCGCATAGGCATAATTGAGTTATTGAAATGCCTTTTATTGCGCAAAAGTTGATTAAAGTTTCCTAGTTTTTTTTTTTTTAAATTAATTTTAAAAAAGCGTATTTACTTCACCTAATTTTTGAAAGTGATCTATATCTGATGAACTATTTTCTCTCTAAACGCCCAGTTTCACTCCCGACCTGTTGTTGTT…
TI49_TGT	8	TCGAAGTAGCGTGGAAAACCTTTTTTTCCTTTTAATTTTCTCAACCGTTACTGGCAGAGATACAGTATTTGGACGCTGAGTAGCACCGTTTCAGAGGTAAGTTGTTTGGAGTGTTGCTTATGTGGATTTTTCGAGAAACGGTACACTACTATTTATTCATTTTGTGATAATCAAACTATTTTTGCTATTGAAATGTAAATAGATAACTTTCGCATAGGCATAATTGAGTTATTGAAATGCCTTTTATTGCGCAAAAGTTGATTAAAGTTTCCTAGTTTTTTTTTTTTAAATTAATTTTAAAAAAGCGTATTTACTTCACCTAATTTTTGAAAGTGATCTATATCTGATGAACTATTTTCTCTCTAAACGCCCAGTTTCACTCCCGACCTGTTGTTGTTGT
TI49_TGT	10	TCGAAGTAGCGTGGAAAACCTTTTTTTCCTTTTAATTTTCTCAACCGTTACTGGCAGAGATACAGTATTTGGACGCTGAGTAGCACCGTTTCAGAGGTAAGTTGTTTGGAGTGTTGCTTATGTGGATTTTTCGAGAAACGGTACACTACTATTTATTCATTTTGTGATAATCAAACTATTTTTGCTATTGAAATGTAAATAGATAACTTTCGCATAGGCATAATTGAGTTATTGAAATGCCTTTTATTGCGCAAAAGTTGATTAAAGTTTCCTAGTTTTTTTTTTAAAATTAATTTTAAAAAAGCGTATTTACTTCACCTAATTTTTGAAAGTGATCTATATCTGATGAACTATTTTCTCTCTAAACGCCCAGTTTCACTCCCGACCTGTTGTTGTTGT
TI49_TGT	11	TCGAAGTAGCGTGGAAAACCTTTTTTTCCTTTTAATTTTCTCAACCGTTACTGGCAGAGATACAGTATTTGGACGCTGAGTAGCACCGTTTCAGAGGTAAGTTGTTTGGAGTGTTGCTTATGTGGATTTTTCGAGAAACGGTACACTACTATTTATTCATTTTGTGATAATCAAACTATTTTTGCTATTGAAATGTAAATAGATAACTTTCGCATAGGCATAATTGAGTTATTGAAATGCCTTTTATTGCGCAAAAGTTGATTAAAGTTTCCTAGTTTTTTTTTTTTAATTAATTTTAAAAAAGCGTATTTACTTCACCTAATTTTTGAAAGTGATCTATATCTGATGAACTATTTTCTCTCTAAACGCCCAGTTTCACTCCCGACCTGTTGTTGTTGT
TI49_TGT	12	TCGAAGTAGCGTGGAAAACCTTTTTTTCCTTTTAATTTTCTCAACCGTTACTGGCAGAGATACAGTATTTGGACGCTGAGTAGCACCGTTTCAGAGGTAAGTTGTTTGGAGTGTTGCTTATGTGGATTTTTCGAGAAACGGTACACTACTATTTATTCATTTTGTGATAATCAAACTATTTTTGCTATTGAAATGTAAATAGATAACTTTCGCATAGGCATAATTGAGTTATTGAAATGCCTTTTATTGCGCAAAAGTTGATTAAAGTTTCCTAGTTTTTTTTTTTAAATTAATTTTAAAAAAGCGTATTTACTTAACCTAATTTTTGAAAGTGATCTATATCTGATGAACTATTTTCTCTCTAAACGCCCAGTTTCACTCCCGACCTGTTGTTGTTGT
TI49_TGT	14	TCGAAGTAGCGTGGAAAACCTTTTTTTCCTTTTAATTTTCTCAACCGTTACTGGCAGAGATACAGTATTTGGACGCTGAGTAGCACCGTTTCAGAGGTAAGTTGTTTGGAGTGTTGCTTATGTGGATTTTTCGAGAAACGGTACACTACTATTTATTCATTTTGTGATAATCAAACTATTTTTGCTATTGAAATGTAAATAGATAACTTTCGCATAGGCATAATTGAGTTATTGAAATGCCTTTTATTGCGCAAAAGTTGATTAAAGTTTCCTAGTTTTTTTTTTTTTAATTAATTTTAAAAAAGCGTATTTACTTCACCTAATTTTTGAAAGTGATCTATATCTGATGAACTATTTTCTCTCTAAACGCCCAGTTTCACTCCCGACCTGTTGTTGTTGT
TI49_TGT	18	TCGAAGTAGCGTGGAAAACCTTTTTTTCCTTTTAATTTTCTCAACCGTTACTGGCAGAGATACAGTATTTGGACGCTGAGTAGCACCGTTTCAGAGGTAAGTTGTTTGGAGTGTTGCTTATGTGGATTTTTCGAGAAACGGTACACTACTATTTATTCATTTTGTGATAATCAAACTATTTTTGCTATTGAAATGTAAATAACTTTCGCATAGGCATAATTGAGTTATTGAAATGCCTTTTATTGCGCAAAAGTTGATTAAAGTTTCCTAGTTTTTTTTTTTAAATTAATTTTAAAAAAGCGTATTTACTTCACCTAATTTTTGAAAGTGATCTATATCTGATGAACTATTTTCTCTCTAAACGCCCAGTTTCACTCCCGACCTGTTGTTGTTGT
TI49_TGT	19	TCGAAGTAGCGTGGAAAACCTTTTTTTCCTTTTAATTTTCTCAACCGTTACTGGCAGAGATACAGTATTTGGACGCTGAGTAGCACCGTTTCAGAGGTAAGTTGTTTGGAGTGTTGCTTATGTGGATTTTTCGAGAAACGGTACACTACTATTTATTCATTTTGTGATAATCAAACTATTTTTGCTATTGAAATGTAAATAGATAACTTTCGCATAGGCATAATTGAGTTATTGAAATGCCTTTTATTGCGCAAAAGTTGATTAAAGTTTCCTAGTTTTTTTTTTTTAAATTAATTTTAAAAAAAGCGTATTTACTTCACCTAATTTTTGAAAGTGATCTATATCTGATGAACTATTTTCTCTCTAAACGCCCAGTTTCACTCCCGACCTGTTGTTGTT…
TI49_TGT	20	TCGAAGTAGCGTGGAAAACCTTTTTTCCTTTTAATTTTCTCAACCGTTACTGGCAGAGACAGTATTTGGACGCTGAGTAGCACCGTTTCAGAGGTAAGTTGTTTGGAGTGTTGCTTATGTGGATTTTTCGAGAAACGATATGCTACTATTTATTCATTTTGTGATAATAAAACTATTTTTGCTATTGAAATGTAAATAGATAACTTTCGCATAGGCATAACTGAGTTATAGAAATGCCTTTTATTGCGCAAAAGTTTAGAAGATTAAAGTTTCCTAGTTTTTTTATTATTATTTTAAAAACGTATTTACTTCACCTAATATTTGAAAGTGATCTATATCTGATGAACTATTTTCTCTCTAAACGCCCAGTTTCACTCCCGACCTGTTGTTGTTGT
TI49_TGT	21	TCGAAGTAGCGTGGAAAACCTTTTTTCCTTTTAATTTTCTCAACCGTTACTGGCAGAGACAGTATTTGGACGCTGAGTAGCACCGTTTCAGAGGTAAGTTGTTTGGAGTGTTGCTTATGTGGATTTTTCGAGAAACGATATGCTACTATTTATTCATTTTGTGATAATAAAACTATTTTTGCTATTGAAATGTAAATAGATAACTTTCGCATAGGCATAACTGAGTTATAGAAATGCCTTTTATTGCGCAAAAGTTTAGAAGATTAAAGTTTCCTAGTTTTTTTTATTATTATTTTAAAAACGTATTTACTTCACCTAATATTTGAAAGTGATCTATATCTGATGAACTATTTTCTCTCTAAACGCCCAGTTTCACTCCCGACCTGTTGTTGTTGT
TI49_TGT	24	TCGAAGTAGCGTGGAAAACCTTTTTTTCCTTTTAATTTTCTCAACCGTTACGGGCAGAGATACAGTATTTGGGCGCTGAGTAGCACCGTTTCAGAGGTAAGTTGTTTGGAATGTTGCTTATGTGGATTTTTCGAGAAACGGTACACTACTATTTATTCATTTTGTGATAATGAAACTATTTTTGCTATTGAAATGTAAATAGATAATTTTCGCATAGGCATAATTGAGTTATTGAAATGCCTTTTATTGCGCAAAAGTTGATTAAAGTTTCCTAGTTTTTTTTTTTAAATTAATTTTAAAAAAGCTTATTTACTTCACCTAATTTTTGAAAGTGATCTATATCTGATGAACTATTTTCTCTCTAAACGCCCAGTTTCACTCCCGACCTGTTGTTGTTGT
TI49_TGT	26	TCGAAGTAGCGTGGAAAACCTTTTTTTCCTTTTAATTTTCTCAACCGTTACTGGCAGAGATACAGTATTTGGACGCTGAGTAGCACCGTTTCAGAGGTAAGTTGTTTGGAGTGTTGCTTATGTGGATTTTTCGAGAAACGGTACACTACTATTTATTCATTTTGTGATAATCAAACTATTTTTGCTATTGAAATGTAAATAGATAACTTTCGCATAGGCATAATTGAGTTATTGAAATGCCTTTTATTGCGCAAAAGTTGATTAAAGTTTCCTAGTTTTTTTTTTTAAATTAATTTTAAAAATGCGTATTTACTTCACCTAATTTTTGAAAGTGATCTATATCTGATGAACTATTTTCTCTCTAAACGCCCAGTTTCACTCCCGACCTGTTGTTGTTGT
TI49_TGT	27	TCGAAGTAGCGTGGAAAACCTTTTTTTCCTTTTAATTTTCTCAACCGTTACGGGCAGAGATACAGTATTTGGGCGCTGAGTAGCACCGTTTCAGAGGTAAGTTGTTTGGAATGTTGCTTATGTGGATTTTTCGAGAAACGGTACACTACTATTTATTCATTTTGTGATAATGAAACTATTTTTGCTATTGAAATGTAAATAGATAATTTTCGCATAGGCATAATTGAGTTATTGAAATGCCTTTTATTGCGCAAAAGTTGATTAAAGTTTCCTAGTTTTTTTTTTTTAATTAATTTTAAAAAAGCTTATTTACTTCACCTAATTTTTGAAAGTGATCTATATCTGATGAACTATTTTCTCTCTAAACGCCCAGTTTCACTCCCGACCTGTTGTTGTTGT
TI49_TGT	31	TCGAAGTAGCGTGGAAAACCTTTTTTTCCTTTTAATTTTCTCAACCGTTACTGGCAGAGATACAGTATTTGGACGCTGAGTAGCACCGTTTCAGAGGTAAGTTGTTTGGAGTGTTGCTTATGTGGATTTTTCGAGAAACGGTACACTACTATTTATTCATTTTGTGATAATCAAACTATTTTTGCTATTGAAATGTAAATAGATAACTTTCGCATAGGCATAATTGAGTTATTGAAATGCCTTTTATTGCGCAAAAGTTGATTAAAGTTTCCTAGTTTTTTTTTTTTAAATTAATTTTTAAAAAGCGTATTTACTTCACCTAATTTTTGAAAGTGATCTATATCTGATGAACTATTTTCTCTCTAAACGCCCAGTTTCACTCCCGACCTGTTGTTGTTGT
TI49_TGT	32	TCGAAGTAGCGTGGAAAACCTTTTTTTCCTTTTAATTTTCTCAACCGTTACTGGCAGAGATACAGTATTTGGACGCTGAGTAGCACCGTTTCAGAGGTAAGTTGTTTGGAGTGTTGCTTATGTGGATTTTTCGAGAAACGGTACACTACTATTTATTCATTTTGTGATAATCAAACTATTTTTGCTATTGAAATGTAAATAGATAACTTTCGCATAGGCATAATTGAGTTATTGAAATGCCTTTTATTGCGCAAAAGTTGATTAAAGTTTCCTAGTTTTTTTTTTTAAATTAATTTTAAAAAAGCGTATTTACTTCACCTAATTTTTGAAAGTGATCTATATCTGATGAACTATTTTCTCTCTAAACGCCCAGTTTCACTCCCGACCTGTTGTTGTTGT
TI49_TGT	33	TCGAAGTAGCGTGGAAAACCTTTTTTTCCTTTTAATTTTCTCAACCGTTACGGGCAGAGATACAGTATTTGGGCGCTGAGTAGCACCGTTTCAGAGGTAAGTTGTTTGGAATGTTGCTTATGTGGATTTTTCGAGAAACGGTACACTACTATTTATTCATTTTGTGATAATGAAACTATTTTTGCTATTGAAATGTAAATAGATAATTTTCGCATAGGCATAATTGAGTTATTGAAATGCCTTTTATTGCGCAAAAGTTGATTAAAGTTTCCTAGTTTTTAAAAAAAAATTAATTTTAAAAAAGCTTATTTACTTCACCTAATTTTTGAAAGTGATCTATATCTGATGAACTATTTTCTCTCTAAACGCCCAATTTCACTCCCGACCTGTTGTTGTTGT
TI49_TGT	35	TCGAAGTAGCGTGGAAAACCTTTTTTTCCTTTTAATTTTCTCAACCGTTACTGGCAGAGATACAGTATTTGGACGCTGAGTAGCACCGTTTCAGAGGTAAGTTGTTTGGAGTGTTGCTTATGTGGATTTTTCGAGAAACGGTACACTACTATTTATTCATTTTGTGATAATCAAACTATTTTTGCTATTGAAATGTAAATAGATAACTTTCGCATAGGCATAATTGAGTTATTGAAATGCCTTTTATTGCGCAAAAGTTGATTAAAGTTTCCTAGTTTTTTTTTAAAATTAATTTTAAAAAAGCGTATTTACTTCACCTAATTTTTGAAAGTGATCTATATCTGATGAACTATTTTCTCTCTAAACGCCCAGTTTCACTCCCGACCTGTTGTTGTTGT
TI49_TGT	36	TCGAAGTAGCGTGGAAAACCTTTTTTTCCTTTTAATTTTCTCAACCGTTACTGGCAGAGATACAGTATTTGGACGCTGAGTAGCACCGTTTCAGAGGTAAGTTGTTTGGAGTGTTGCTTATGTGGATTTTTCGAGAAACGGTACACTACTATTTATTCATTTTGTGATAATCAAACTATTTTTGCTATTGAAATGTAAATAGATAACTTTCGCATAGGCATAATTGAGTTATTGAAATGCCTTTTATTGCGCAAAAGTTGATTAAAGTTTCCTAGTTTTTTTTTTTAAATTAATTTTAAAAAAAGCGTATTTACTTCACCTAATTTTTGAAAGTGATCTATATCTGATGAACTATTTTCTCTCTAAACGCCCAGTTTCACTCCCGACCTGTTGTTGTTGT
TI49_TGT	37	TCGAAGTAGCGTGGAAAACCTTTTTTTCCTTTTAATTTTCTCAACCGTTACGGGCAGAGATACAGTATTTGGGCGCTGAGTAGCACCGTTTCAGAGGTAAGTTGTTTGGAATGTTGCTTATGTGGATTTTTCGAGAAACGGTACACTACTATTTATTCATTTTGTGATAATGAAACTATTTTTGCTATTGAAATGTAAATAGATAATTTTCGCATAGGCATAATTGAGTTATTGAAATGCCTTTTATTGCGCAAAAGTTGATTAAAGTTTCCTAGTTTTTTTTTTTAATTAATTTTAAAAAAGCTTATTTACTTCACCTAATTTTTGAAAGTGATCTATATCTGATGAACTATTTTCTCTCTAAACGCCCAGTTTCACTCCCGACCTGTTGTTGTTGT
TI49_TGT	40	TCGAAGTAGCGTGGAAAACCTTTTTTTCCTTTTAATTTTCTCAACCGTTACTGGCAGAGATACAGTATTTGGACGCTGAGTAGCACCGTGTAGGAGGTAAGTTGTTTGGAGTGTTGCTTATGTGGATTTTTCGAGAAACGGTACACTACTATTTATTCATTTTGTGATAATCAAACTATTTTTGCTATTGAAATGTAAATAGATAACTTTCGCATAGGCATAATTGAGTTATTGAAATGCCTTTTATTGCGCAAAAGTTGATTAAAGTTTCCTAGTTTTTTTTTTTAAATTAATTTTAAAAAAGCGTATTTACTTCACCTAATTTTTGAAAGTGATCTATATCTGATGAACTATTTTCTCTCTAAACGCCCAGTTTCACTCCCGACCTGTTGTTGTTGT
TI49_TGT	42	TCGAAGTAGCGTGGAAAACCTTTTTTTCCTTTTAATTTTCTCAACCGTTACTGGCAGAGATACAGTATTTGGACGCTGAGTAGCACCGTTTCAGAGGTAAGTTGTTTGGAGTGTTGCTTATGTGGATTTTTCGAGAAACGGTACACTACTATTTATTCATTTTGTGATAATCAAACTATTTTTGCTATTGAAATGTAAATAGATAACTTTCGCATAGGCATAATTGAGTTATTGAAATGCCTTTTATTGCGCAAAAGTTGATTAAAGTTTCCTAGTTTTTTTTTTAAATTAATTTTAAAAAAGCGTATTTACTTCACCTAATTTTTGAAAGTGATCTATATCTGATGAACTATTTTCTCTCTAAACGCCCAGTTTCACTCCCGACCTGTTGTTGTTGT
TI49_TGT	44	TCGAAGTAGCGTGGAAAACCTTTTTTTCCTTTTAATTTTCTCAACCGTTACTGGCAGAGATACAGTATTTGGACGCTGAGTAGCACCGTTTCAGAGGTAAGTTGTTTGGAGTGTTGCTTATGTGGATTTTTCGAGAAACGGTACACTACTATTTATTCATTTTGTGATAATCAAACTATTTTTGCTATTGAAATGTAAATAGATAACTTTCGCATAGGCATAATTGAGTTATTGAAATGCCTTTTATTGCGCAAAAGTTGATTAAAGTTTCCTAGTTTTTTTTTTAAAAATTAATTTTAAAAAAGCGTATTTACTTCACCTAATTTTTGAAAGTGATCTATATCTGATGAACTATTTTCTCTCTAAACGCCCAGTTTCACTCCCGACCTGTTGTTGTTGT
TI49_TGT	45	TCGAAGTAGCGTGGAAAACCTTTTTTTCCTTTTAATTTTCTCAACCGTTACTGGCAGAGATACAGTATTTGGACGCTGAGTAGCACCGTTTCAGAGGTAAGTTGTTTGGAGTGTTGCTTATGTGGATTTTTCGAGAAACGGTACACTACTATTTATTCATTTTGTGATAATCAAACTATTTTTGCTATTGAAATGTAAATAGATAATTTTCGCATAGGCATAATTGAGTTATTGAAATGCCTTTTATTGCGCAAAAGTTGATTAAAGTTTCCTAGTTTTTTTAAAAATTAATTTTAAAAAAGCTTATTTACTTCACCTAATTTTTGAAAGTGATCTATATCTGATGAACTATTTTCTCTCTAAACGCCCAGTTTCACTCCCGACCTGTTGTTGTTGT
TI27_TTTG	2	CTGTCTTTCTTGATGTGGGATTTGTATCTGCTTGTATCTGGTTCTCAGTAAGTGAAATGGAGCAGTTGATTGAGAGTGAGGCGAATATTATGCATCATCACATGGATAATAAAATGCTGTATAATGTGGATTTTTTTTGTTTGTTTGTTTTTCTGTTTTTTCCATGTGAATCCGAGGACACACAAATCTCCTGTATACTTCATCCCTCATCCTGTTGCTGCTGACAGCAATAAAAAAGGCAGCGCAGGTGTGCCATAGATCTGAGTGCTGCTGATTTACATGTTTGTAAATGATCTTGTTGGCAAAACCCCAGTGAGTCTAAAAACTCACCGTTTTACATTGTGTGCTGACAAATACTTAGTAGCCGATTGTCCAATTACTTTTGGGCCCTTAAAATTT…
TI27_TTTG	3	CTGTCTTTCTTGATGTGGGATTTTTGCTTGTATCTGGTTCTCAGTAAGTGAAATGGATCAGTTGATTGAGAGTGAGGCGAATATTATGCATCATCACGTGGATAATAAAATGCTGTATAATGTGGATTTTTTTGTTTGTTTGTTTGTTTCTCTGTTTTTTCCATGTGAATCCGAGGACACACAAATCTCCTGTATACTTCATCCCTCATCCTGTTGCTGCTGACAGCAATAAAAAAGTCAGCGCAGGTGTGCCATAGAACTGAGTGCTGCTGATTTACATGTTTGTAAATGATCATGTTGGCAAAACCCCAGTGAGTCTAAAAACTTGTGTGCTGACAAATACTTAGTAGCCGATTGTCCAATTACTTTTGGGCCCTTAAAATTTGTGCAT
TI27_TTTG	4	CTGTCTTTCTTGATGTGGGATTTTTGCTTGTATCTGGTTCTCAGTAAGTGAAATGGATCAGTTGATTGAGAGTGAGGCGAATATTATGCATCATCACGTGGATAATAAAATGCTGTATAATGTGGATTTTTTTGTTTGTTTGTTTGTTTGTTTCTCTGTTTTTTCCATGTGAATCCGAGGACACACAAATCTCCTGTATACTTCATCCCTCATCCTGTTGCTGCTGACAGCAATAAAAAAGTCAGCGCAGGTGTGCCATAGAACTGAGTGCTGCTGATTTACATGTTTGTAAATGATCATGTTGGCAAAACCCCAGTGAGTCTAAAAACTTGTGTGCTGACAAATACTTAGTAGCCGATTGTCCAATTACTTTTGGGCCCTTAAAATTTGTGCAT
TI27_TTTG	5	CTGTCTTTCTTGATGTGGGATTTTTGCTTGTATCTGGCTCTCATTAAGTGGAATGGAGCAGCTGATTGAGAGTGAGGCGGATATTATGCATCATCACGTGGATAATAAAATGCTGTATAATGTGGATTTTGTTAGTTAGTTTGTTTTTCTGTTTTTTCCATGTGAATCCGAGGACACACAAATCTCCTGTATACCTCATCCTGTTGCTGCTGACAGCAATAAAAAAGTCAGCGCAGGTGTGCCATAGAACTGAGTGCTGCTGATTTACATGTTTGTAAATGATCTAGTTGGCAAAACCCCAGTGAGTCTAAAAACTCACCGTTTTACATTGTGTGCTGACAAATACTTAGTAGGCGATTGTCCAATTACTTTTGGGCCCTTAAAATTTGTGCAT
TI27_TTTG	12	CTGTCTTTCTTGATGTGGGATTTTTGCTTGTATCTGGTTCTCAGTAAGTGAAATGGATCAGTTGATTGAGAGTGAGGCGAATATTATGCATCATCACGTGGATAATAAAATGCTGTATAATGTGGATTTTTTTGTTTGTTTGTTTGTTTGTTTGTTTCTCTGTTTTTTCCATGTGAATCCGAGGACACACAAATCTCCTGTATACTTCATCCCTCATCCTGTTGCTGCTGACAGCAATAAAAAAGTCAGCGCAGGTGTGCCATAGAACTGAGTGCTGCTGATTTACATGTTTGTAAATGATCATGTTGGCAAAACCCCAGTGAGTCTAAAAACTTGTGTGCTGACAAATACTTAGTAGCCGATTGTCCAATTACTTTTGGGCCCTTAAAATTTGTGCAT
TI27_TTTG	13	CTGTCTTTCTTGATGTGGGATTTTTGCTTGTATCTGGTTCTCAGTAAGTGAAATGGATCAGTTGATTGAGAGTGAGGCGAATATTATGCATCATCACGTGGATAATAAAATGCCGTATAATGTGGATTTTTTTGTTTGTTTGTTTGTTTCTCTGTTTTTTCCATGTGAATCCGAGGACACACAAATCTCCTGTATACTTCATCCCTCATCCTGTTGCTGCTGACAGCAATAAAAAAGTCAGCGCAGGTGTGCCATAGAACTGAGTGCTGCTGATTTACATGTTTGTAAATGATCATGTTGGCAAAACCCCAGTGAGTCTAAAAACTTGTGTGCTGACAAATACTTAGTAGCCGATTGTCCAATTACTTTTGGGCCCTTAAAATTTGTGCAT
TI27_TTTG	14	CTGTCTTTCTTGATGTGGGATTTTTGCTTGTATCTGGCTCTCAGTAAGTGAAATGGAGCAGCTGATTGAGAGTGAGGCGGATATTATGCATCATCACGTGGATAATAAAATGCTGTATAATGTGGATTTTGTTTGTTTGTTTGTTTTTCTGTTTTTTCCATGTGAATCCGAGGACACACAAATCTCCTGTATACCTCATCCCTCATCCTGTTGCTGCTGACAGCAATAAAAAAGTCAGCGCAGGTGTGCCATAGAACTGAGTGCTGCTGATTTACATGTTTGTAAATGATCTAGTTGGCAAAACCCCAGTGAGTCTAAAAACTCACCGTTTTACATTGTGTGCTGACAAATACTTAGTAGGCGATTGTCCAATTACTTTTGGGCCCTTAAAATTTGTGC…
TI39_ATGG	1	TACCTGCCAGTCATGTGCTGCCTTCTAACACCTTTCCAGTGGACACGCGTAACTTCAAATGTATCTTTTGTTTTCAGAATTACTTTTGTTAAACATAAATATTTAATTTCACATATAAGATTGGGTATTTAATTCAGATTTTTTAATTCAGATCCGTTATACTTCTTAACATGCCTTTTAAAGATCTCGTTGACCCCTACAATGACGGCCACTTTGGTAAGTAATTTGTTAATATTAGTGGAAGAGAATGGATGGATGGATGAATGGATGGATGGATGGATGGATGGATGGATGGATAGATTCAAAGACATGCAACTGGTCATCATTGTGGGTTAGATAAAGTATTTAAGATCTCTAGAATAATATACACTATATCACACAGAAGGGACCAGTCTGAGCA
TI39_ATGG	2	TACCTGCCAGTCATGTGCTGCCTTCTAACACCTTTCCAGTGGACATGCGTAACTTCAAATGTATCTTTTGTTTTCAGAATTACTTTTGTTAAACACAAATATGTAATTTCACATATAGGATTGGGTATTTAATTCAGTTCATTTAATTCAGGTCCGTTATACTTCTTAACATGCCTTTTAAAGATCTCGTTGACCCTTACAATGATGGCCACTTTGGTAAGTAATTTGTTAATATTAGCGGAAGAGAATGGATGGATGGATGGATGGATGGATGGATGGATGGATGGAGATAATTCAAAGACATGCAACTGGTCATTGTGGGTTAGATAAAGTGTTTAAGATGTCTAGAATAATATACACTATATCACACAGAAGGGACCAGTCTGAGCA
TI39_ATGG	4	TACCTGCCAGTCATGTGCTGCCTTCTAACACCTTTCCAGTGGACATGCGTAACTTCAAATGTATCTTTTGTTTTCAGAATTACTTTTGTTAAACACAAATATGTAATTTCACATATAAGATTGGGTATTTAATTCAGTTCATTTAATTCAGGTCCGTTATACTTCTTAACATGCCTTTTAAAGATCTCGTTGACCCTTACAATGATGGCCACTTTGGTAAGTAATTTGTTAATATTAGCGGAAGAGAATGGATGGATGGATGGATGGATGGAGATAATTCAAAGACATGCAACTGGTCATTGTGGGTTAGATAAAGTGTTTAAGATGTCTAGAATAATATACACTATATCACACAGAAGGGACCAGTCTGAGCA
TI39_ATGG	5	TACCTGCCAGTCATGTGCTGCCTTCTAACACCTTTCCAGTGGACATGCGTAACTTCAAATGTATCTTTTGTTTTCAGAATTACTTTTGTTAAACACAAATATGTAATTTCACATATGAGATTGGGTATTTAATTCAGTTCATTTAATTCAGGTCCGTTATACTTCTTAACATGCCTTTTAAAGATCTCGTTGACCCTTACAATGATGGCCACTTTGGTAAGTAATTTGTTAATATTAGCGGAAGAGAATGGATGGATGGATGGATGGATGGATGGATGGATGGAGATAATTCAAAGACATGCAACTGGTCATTGTGGGTTAGATAAAGTGTTTAAGATGTCTAGAATAATATACACTATATCACACAGAAGGGACCAGTCTGAGCA
TI39_ATGG	6	TACCTGCCAGTCATGTGCTGCCTTCTAACACCTTTCCAGTGGACACGCGTAACTTCAAATGTATCTTTTGTTTTCAGAATTACTTTTGTTAAACATAAATATTTAATTTCACATATAAGATTGGGTATTTAATTCAGATTTTTTAATTCAGATCCGTTATACTTCTTAACATGCCTTTTAAAGATCTCGTTGACCCCTACAATGACGGCCACTTTGGTAAGTAATTTGTTAATATTAGTGGAAGAGAATGGATGGATGGATGGATGGATGGATGGATGGATGGATAGATTCAAAGACATGCAACTGGTCATCATTGTGGGTTAGATAAAGTATTTAAGATCTCTAGAATAATATACACTATATCACACAGAAGGGACCAGTCTGAGCA
TI39_ATGG	11	TACCTGCCAGTCATGTGCTGCCTTCTAACACCTTTCCAGTGGACATGCGTAACTTCAAATGTATCTTTTGTTTTCAGAATTACTTTTGTTAAACACAAATATGTAATTTCACATATAAGATTGGGTATTTAATTCAGTTCATTTAATTCAGGTCCGTTATACTTCTTAACATGCCTTTTAAAGATCTCGTTGACCCTTACAATGATGGCCACTTTGGTAAGTAATTTGTTAATATTAGCGGAAGAGAATGGATGGATGGATGGATGGATGGATGGATGGATGGATGGATGGAGATAATTCAAAGACATGCAACTGGTCATTGTGGGTTAGATAAAGTGTTTAAGATGTCTAGAATAATATACACTATATCACACAGAAGGGACCAGTCTGAGCA
TI39_ATGG	12	TACCTGCCAGTCATGTGCTGCCTTCTAACACCTTTCCAGTGGACACGCGTAACTTCAAATGTATCTTTTGTTTTCAGAATTACTTTTGTTAAACATAAATATTTAATTTCACATATAAGATTGGGTATTTAATTCAGATTTTTTAATTCAGATCCGTTATACTTCTTAACATGCCTTTTAAAGATCTCGTTGACCCCTACAATGACGGCCACTTTGGTAAGTAATTTGTTAATATTAGTGGAAGAGAATGGATGGATGGATGGATGGATGGATGGATAGATTCAAAGACATGCAACTGGTCATCATTGTGGGTTAGATAAAGTATTTAAGATCTCTAGAATAATATACACTATATCACACAGAAGGGACCAGTCTGAGCA
TI39_ATGG	13	TACCTGCCAGTCATGTGCTGGCTTCTAACACCTTTCCAGTGGACACGCGTAACTTCAAATGTATCTTTTGTTTTCAGAATTACTTTTGTTAAACATAAATATTTAATTTCACATATAAGATTGGGTATTTAATTCAGATTTTTTAATTCAGATCCGTTATACTTCTTAACATGCCTTTTAAAGATCTCGTTGACCCCTACAATGACGGCCACTTTGGTAAGTAATTTGTTAATATTAGTGGAAGAGAATGGATGGATGGATGGATGGATGGATGGATGGATAGATTCAAAGACATGCAACTGGTCATCATTGTGGGTTAGATAAAGTATTTAAGATCTCTAGAATAATATACACTATATCACACAGAAGGGACCAGTCTGAGCA
TI39_ATGG	16	TACCTGCCAGTCATGTGCTGCCTTCTAACACCTTTCCAGTGGACACGCGTAACTTCAAATGTATCTTTTGTTTTCAGAATTACTTTTGTTAAACATAAATATTTAATTTCACATATAAGATTGGGTATTTAATTCAGATTTTTTAATTCAGATCCGTTATACTTCTTAACATGCCTTTTAAAGATCTCGTTGACCCCTACAATGACGGCCACTTTGGTAAGTAATTTGTTAATATTAGTGGAAGAGAATGGATGGATGGATGAATGGATGGATGGATGGATGGATGGATAGATTCAAAGACATGCAACTGGTCATCATTGTGGGTTAGATAAAGTATTTAAGATCTCTAGAATAATATACACTATATCACACAGAAGGGACCAGTCTGAGCA
TI39_ATGG	17	TACCTGCCAGTCATGTGCTGCCTTCTAACACCTTTCCAGTGGACACGCGTAACTTCAAATGTATCTTTTGTTTTCAGAATTACTTTTGTTAAACATAAATATTTAATTTCACATATAAGATTGGGTATTTAATTCAGATTTTTTAATTCAGATCCGTTATACTTCTTAACATGCCTTTTAAAGATCTCGTTGACCCCTACAATGACGGCCACTTTGGTAAGTAATTTGTTAATATTAGTGGAAGAGAATGGATGGATGGATGGATGGATGGATAGATTCAAAGACATGCAACTGGTCATCATTGTGGGTTAGATAAAGTATTTAAGATCTCTAGAATAATATACACTATATCACACAGAAGGGACCAGTCTGAGCA
TI39_ATGG	18	TACCTGCCAGTCATGTGCTGCCTTCTAACACCTTTCCAGTGGACACGCGTAACTTCAAATGTATGTTTTGTTTTCAGAATTACTTTTGTTAAACATAAATATTTAATTTCACATATAAGATTGGGTATTTAATTCAGATTTTTTAATTCAGATCCGTTATACTTCTTAACATGCCTTTTAAAGATCTCGTTGACCCCTACAATGACGGCCACTTTGGTAAGTAATTTGTTAATATTAGTGGAAGAGAATGGATGGATGGATGAATGGATGGATGGATGGATGGATGGATGGATAGATTCAAAGACATGCAACTGGTCATCATTGTGGGTTAGATAAAGTATTTAAGATCTCTAGAATAATATACACTATATCACACAGAAGGGACCAGTCTGAGCA
TI39_ATGG	19	TACCTGCCAGTCATGTGCTGCCTTCTAACACCTTTCCAGTGGACACGCGTAACTTCAAATGTATCTTTTGTTTTCAGAATTACTTTTGTTAAACATAAATATTTAATTTCACATATAAGATTGGGTATTTAATTCAGATTTTTTAATTCAGATCCGTTATACTTCTTAACATGCCTTTTAAAGATCTCGTTGACCCCTACAATGACGGCCACTTTGGTAAGTAATTTGTTAATATTAGTGGAAGAGAATGGATGGATGGATGAATGGATGGATGGATGGATGGATGGATGGATAGATGGATGGATGGATAGATTCAAAGACATGCAACTGGTCATCATTGTGGGTTAGATAAAGTATTTAAGATCTCTAGAATAATATACACTATATCACACAGAAGGG…
TI39_ATGG	20	TACCTGCCAGTCATGTGCTGCCTTCTAACACCTTTCCAGTGGACATGCGTAACTTCAAATGTATCTTTTGTTTTCAGAATTACTTTTGTTAAACACAAATATGTAATTTCACATATAAGATTGGGTATTTAATTCAGTTCATTTAATTCAGGTCCGTTATACTTCTTAACATGCCTTTTAAAGATCTCGTTGACCCTTACAATGATGGCCACTTTGGTAAGTAATTTGTTAATATTAGCGGAAGAGAATGGATGGATGGATGGATGGATGGATGGATGGATGGATGGAGATAATTCAAAGACATGCAACTGGTCATTGTGGGTTAGATAAAGTGTTTAAGATGTCTAGAATAATATACACTATATCACACAGAAGGGACCAGTCTGAGCA
TI39_ATGG	21	TACCTGCCAGTCATGTGCTGCCTTCTAACACCTTTCCAGTGGACACGCGTAACTTCAAATGTATCTTTTGTTTTCAGAATTACTTTTGTTAAACATAAATATTTAATTTCACATATAAGATTGGGTATTTAATTCAGATTTTTTAATTCAGATCCGTTATACTTCTTAACATGCCTTTTAAAGATCTCGTTGACCCCTACAATGACGGCCACTTTGGTAAGTAATTTGTTAATATTAGTGGAAGAGAATGGATGGATGGATGAATGGATGGATGGATGGATGGATGGATGGATGGATGGATGGATAGATTCAAAGACATGCAACTGGTCATCATTGTGGGTTAGATAAAGTATTTAAGATCTCTAGAATAATATACACTATATCACACAGAAGGGACCA…
TI39_ATGG	22	TACCTGCCAGTCATGTGCTGCCTTCTAACACCTTTCCAGTGGACATGCGTAACTTCAAATGTATCTTTTGTTTTCAGAATTACTTTTGTTAAACACAAATATGTAATTTCACATATAAGATTGGGTATTTAATTCAGTTCATTTAATTCAGGTCCGTTATACTTCTTAACATGCCTTTTAAAGATCTCGTTGACCCTTACAATGATGGCCACTTTGGTAAGTAATTTGTTAATATTAGCGGAAGAGAATGGATGGATGGATGGATGGATGGATGGATGGAGATAATTCAAAGACATGCAACTGGTCATTGTGGGTTAGATAAAGTGTTTAAGATGTCTAGAATAATATACACTATATCACACAGAAGGGACCAGTCTGAGCA
TI39_ATGG	23	TACCTGCCAGTCATGTGCTGCCTTCTAACACCTTTCCAGTGGACACGCGTAACTTCAAATGTATCTTTTGTTTTCAGAATTACTTTTGTTAAACATAAATATTTAATTTCACATATAAGATTGGGTATTTAATTCAGATTTTTTAATTCAGATCCGTTATACTTCTTAACATGCCTTTTAAAGATCTCGTTGACCCCTACAATGACGGCCACTTTGGTAAGTAATTTGTTAATATTAGTGGAAGAGAATGGATGGATGGATGAATGGATGGATGGATAGATTCAAAGACATGCAACTGGTCATCATTGTGGGTTAGATAAAGTATTTAAGATCTCTAGAATAATATACACTATATCACACAGAAGGGACCAGTCTGAGCA
TI39_ATGG	24	TACCTGCCAGTCATGTGCTGCCTTCTAACACCTTTCCAGTGGACACGCGTAATTTCAAATGTATCTTTTGTTTTCAGAATTACTTTTGTTAAACATAAATATTTAATTTCACATATAAGATTGGGTATTTAATTCAGATTTTTTAATTCAGATCCGTTATACTTCTTAACATACCTTTTAAAGATCTCGTTGACCCCTACAATGACGGCCACTTTGGTAAGTAATTTGTTAATATTAGTGGAAGAGAATGGATGGATGGATGAATGGATGGATGGATGGATGGATGGATGGATAGATTCAAAGACATGCAACTGGTCATCATTGTGGGTTAGATAAAGTATTTAAGATCTCTAGAATAATATACACTATATCACACAGAAGGGACCAGTCTGAGCA
TI39_ATGG	25	TACCTGCCAGTCATGTGCTGCCTTCTAACACCTTTCCAGTGGACACGCGTAACTTCAAATGTATCTTTTGTTTTCAGAATTACTTTTGTTAAACATAAATATTTAATTTCACATATAAGATTGGGTATTTAATTCAGATTTTTTAATTCAGATCCGTTATACTTCTTAACATGCCTTTTAAAGATCTCGTTGACCCCTACAATGACGGCCACTTTGGTAAGTAATTTGTTAATATTAGTGGAAGAGAATGGATGGATGGATGAATGGATGGATGGATGGATGGATGGATGGATGGATGGATGGATGGATGGATGGATAGATTCAAAGACATGCAACTGGTCATCATTGTGGGTTAGATAAAGTATTTAAGATCTCTAGAATAATATACACTATATCACA…
TI39_ATGG	27	TACCTGCCAGTCATGTGCTGCCTTCTAACACCTTTCCAGTGGACACGCGTAACTTCAAATGTATCTTTTGTTTTCAGAATTACTTTTGTTAAACATAAATATTTAATTTCACATATAAGATTGGGTATTTAATTCAGATTTTTTAATTCAGATCCGTTATACTTCTTAACATACCTTTTAAAGATCTCGTTGACCCCTACAATGACGGCCACTTTGGTAAGTAATTTGTTAATATTAGTGGAAGAGAATGGATGGATGGATGAATGGATGGATGGATGGATGGATGGATAGATTCAAAGACATGCAACTGGTCATCATTGTGGGTTAGATAAAGTATTTAAGATCTCTAGAATAATATACACTATATCACACAGAAGGGACCAGTCTGAGCA
TI39_ATGG	28	TACCTGCCAGTCATGTGCTGCCTTCTAACACCTTTCCAGTGGACACGCGTAACTTCAAATGTATCTTTTGTTTTCAGAATTACTTTTGTTAAACATAAATATTTAATTTCACATATAAGATTGGGTATTTAATTCAGATTTTTTAATTCAGATCCGTTATACTTCTTAACATGCCTTTTAAAGATCTCGTTGACCCCTACAATGACGGCCACTTTGGTAAGTAATTTGTTAATATTAGTGGAAGAGAATGGATGGATGGATGGATGGATGGATGGATGGATAGATTCAAAGACATGCAACTGGTCATCATTGTGGGTTAGATAAAGTATTTAAGATCTCTAGAATAATATACACTATATCACACAGAAGGGACCAGTCTGAGCA
TI39_ATGG	29	TACCTGCCAGTCATGTGCTGCCTTCTAACACCTTTCCAGTGGACACGCGTAACTTCAAATGTATCTTTTGTTTTCAGAATTACTTTTGTTAAACATAAATATTTAATTTCACATATAAGATTGGGTATTTAATTCAGATTTTTTAATTCAGATCCGTTATACTTCTTAACATACCTTTTAAAGATCTCGTTGACCCCTACAATGACGGCCACTTTGGTAAGTAATTTGTTAATATTAGTGGAAGAGAATGGATGGATGGATGAATGGATGGATGGATGGATGGATGGATGGATGGATGGATAGATTCAAAGACATGCAACTGGTCATCATTGTGGGTTAGATAAAGTATTTAAGATCTCTAGAATAATATACACTATATCACACAGAAGGGACCAGTCT…
TI39_ATGG	31	TACCTGCCAGTCATGTGCTGCCTTCTAACACCTTTCCAGTGGACACGCGTAACTTCAAATGTATCTTTTGTTTTCAGAATTACTTTTGTTAAACATAAATATTTAATTTCACATATAAGATTGGGTATTTAATTCAGATTTTTTAATTCAGATCCGTTATACTTCTTAACATACCTTTTAAAGATCTCGTTGACCCCTACAATGACGGCCACTTTGGTAAGTAATTTGTTAATATTAGTGGAAGAGAATGGATGGATGGATGGATGGATGGATGGATGGATGGATAGATTCAAAGACATGCAACTGGTCATCATTGTGGGTTAGATAAAGTATTTAAGATCTCTAGAATAATATACACTATATCACACAGAAGGGACCAGTCTGAGCA
TI39_ATGG	32	TACCTGCCAGTCATGTGCTGCCTTCTAACACCTTTCCAGTGGACATGCGTAACTTCAAATGTATCTTTTGTTTTCAGAATTACTTTTGTTAAACACAAATATGTAATTTCACATATAAGATTGGGTATTTAATTCAGTTCATTTAATTCAGGTCCGTTATACTTCTTAACATGCCTTTTAAAGATCTCGTTGACCCTTACAATGATGGCCACTTTGGTAAGTAATTTGTTAATATTAGCGGAAGAGAATGGATGGATGGATGGATGGATGGATGGAGATAATTCAAAGACATGCAACTGGTCATTGTGGGTTAGATAAAGTGTTTAAGATGTCTAGAATAATATACACTATATCACACAGAAGGGACCAGTCTGAGCA
TI39_ATGG	33	TACCTGCCAGTCATGTGCTGCCTTCTAACACCTTTCCAGTGGACACGCGTAACTTCAAATGTATCTTTTGTTTTCAGAATTACTTTTGTTAAACATAAATATTTAATTTCACATATAAGATTGGGTATTTAATTCAGATTTTTTAATTCAGGTCCGTTATACTTCTTAACATGCCTTTTAAAGATCTCGTTGACCCCTACAATGACGGCCACTTTGGTAAGTAATTTGTTAATATTAGTGGAAGAGAATGGATGGATGGATGAATGGATGGATGGATGGATAGATTCAAAGACATGCAACTGGTCATCATTGTGGGTTAGATAAAGTATTTAAGATCTCTAGAATAATATACACTATATCACACAGAAGGGACCAGTCTGAGCA
TI39_ATGG	35	TACCTGCCAGTCATGTGCTGCCTTCTAACACCTTTCCAGTGGACACGCGTAACTTCAAATGTATCTTTTGTTTTCAGAATTACTTTTGTTAAACATAAATATTTAATTTCACATATAAGATTGGGTATTTAATTCAGATTTTTTAATTCAGATCCGTTATACTTCTTAACATGCCTTTTAAAGATCTCGTTGACCCCTACAATGACGGCCACTTTGGTAAGTAATTTGTTAATATTAGTGGAAGAGAATGGATGGATGGATGAATGGATGGATGGATGGATGGATGGATGGATGGATGGATAGATTCAAAGACATGCAACTGGTCATCATTGTGGGTTAGATAAAGTATTTAAGATCTCTAGAATAATATACACTATATCACACAGAAGGGACCAGTCT…
TI39_ATGG	38	TACCTGCCAGTCATGTGCTGCCTTCTAACACCTTTCCAGTGGACACGCGTAACTTCAAATGTATGTTTTGTTTTCAGAATTACTTTTGTTAAACATAAATATTTAATTTCACATATAAGATTGGGTATTTAATTCAGATTTTTTAATTCAGATCCGTTATACTTCTTAACATGCCTTTTAAAGATCTCGTTGACCCCTACAATGACGGCCACTTTGGTAAGTAATTTGTTAATATTAGTGGAAGAGAATGGATGGATGGATGAATGGATGGATGGATGGATGGATGGATGGATGGATAGATTCAAAGACATGCAACTGGTCATCATTGTGGGTTAGATAAAGTATTTAAGATCTCTAGAATAATATACACTATATCACACAGAAGGGACCAGTCTGAGCA
TI39_ATGG	39	TACCTGCCAGTCATGTGCTGCCTTCTAACACCTTTCCAGTGGACATGCGTAACTTCAAATGTATCTTTTGTTTTCAGAATTACTTTTGTTAAACACAAATATGTAATTTCACATATAGGATTGGGTATTTAATTCAGTTCATTTAATTCAGGTCCGTTATACTTCTTAACATGCCTTTTAAAGATCTCGTTGACCCTTACAATGATGGCCACTTTGGTAAGTAATTTGTTAATATTAGCGGAAGAGAATGGATGGATGGATGGATGGATGGATGGATGGATGGATGGATGGATGGATGGATGGAGATAATTCAAAGACATGCAACTGGTCATTGTGGGTTAGATAAAGTGTTTAAGATGTCTAGAATAATATACACTATATCACACAGAAGGGACCAGT…
TI39_ATGG	40	TACCTGCCAGTCATGTGCTGCCTTCTAACACCTTTCCAGTGGACACGCGTAACTTCAAATGTATCTTTTGTTTTCAGAATTACTTTTGTTAAACACAAATATGTAATTTCACATATGAGATTGGGTATTTAATTCAGTTCATTTAATTCAGGTCCGTTATACTTCTTAACATGCCTTTTAAAGATCTCGTTGACCCTTACAATGATGGCCACTTTGGTAAGTAATTTGTTAATATTAGCGGAAGAGGATGGATGGATGGATGGATGGATGTATTCAAAGACATGCAACTGGTCATTGTGGGTTAGAGAAAGTGTTTAAGATGTCTAGAATAATATACACTATATCACACAGAAGGGACCAGTCTGAGCA
TI39_ATGG	41	TACCTGCCAGTCATGTGCTGCCTTCTAACACCTTTCCAGTGGACACGCGTAACTTCAAATGTATCTTTTGTTTTCAGAATTACTTTTGTTAAACATAAATATTTAATTTCACATATAAGATTGGGTATTTAATTCAGATTTTTTAATTCAGATCCGTTATACTTCTTAACATGCCTTTTAAAGATCTCGTTGACCCCTACAATGACGGCCACTTTGGTAAGTAATTTGTTAATATTAGTGGAAGAGAATGGATGGATGGATGAATGGATGGATGGATGGATGGATGGATGGATAGATTCAAAGACATGCAACTGGTCATCATTGTGGGTTAGATAAAGTATTTAAGATCTCTAGAATAATATACACTATATCACACAGAAGGGACCAGTCTGAGCA
TI39_ATGG	43	TACCTGCCAGTCATGTGCTGCCTTCTAACACCTTTCCAGTGGACACGCGTAACTTCAAATGTATCTTTTGTTTTCAGAATTACTTTTGTTAAACATAAATATTTAATTTCACATATAAGATTGGGTATTTAATTCAGATTTTTTAATTCAGATCCGTTATACTTCTTAACATACCTTTTAAAGATCTCGTTGACCCCTACAATGACGGCCACTTTGGTAAGTAATTTGTTAATATTAGTGGAAGAGAATGGATGGATGGATGAATGGATGGATGGATGGATGGATGGATGGATGGATAGATTCAAAGACATGCAACTGGTCATCATTGTGGGTTAGATAAAGTATTTAAGATCTCTAGAATAATATACACTATATCACACAGAAGGGACCAGTCTGAGCA
TI39_ATGG	44	TACCTGCCAGTCATGTGCTGCCTTCTAACACCTTTCCAGTGGACACGCGTAACTTCAAATGTATCTTTTGTTTTCAGAATTACTTTTGTTAAACATAAATATTTAATTTCACATATAAGATTGGGTATTTAATTCAGATTTTTTAATTCAGATCCGTTATACTTCTTAACATACCTTTTAAAGATCTCGTTGACCCCTACAATGACGGCCACTTTGGTAAGTAATTTGTTAATATTAGTGGAAGAGAATGGATGGATGGATGAATGGATGGATGGATGGATGGATGGATGGATAGATTCAAAGACATGCAACTGGTCATCATTGTGGGTTAGATAAAGTATTTAAGATCTCTAGAATAATATACACTATATCACACAGAAGGGACCAGTCTGAGCA
TI55_TCTA	4	GAGCCCAGACAGCAGACAATGCTATTTTGAAGTTCTTTGTAGATTTTACTCATCCAGACAAACCTGGAATCCAGATACAAGAGAAGCGAGGAAGGAGAAAACAGTGGCTGAACTCATCCCTGTAGAAAAACATGAATTTAAATTTGTGACACATTCAATTCCAACTGGAAACACATTCCTTTCTGCAATAGCAAAGTATGTGACATTGGAGTGACTGTTCCACTCAACATATATTACAGTTAACATACTCTTAATACGAGTCGCTCTTGGTGAATTCTATCTATCTATCTATCTATCTATCTATCTATCTATCTATCTATCTATCTATCTATCTATCTATCGAGGTTGAGCAGATCCAACTCCTTCACTGTGTCTCCCTTTCTCTCTCTCTCACAATCA…
TI55_TCTA	8	GAGCCCAGACAGCAGACAATGCTATTTTGAAGTTCTTTGTAGATTTTACTCATCCAGACAAACCTGGAATCCAGATACAAGAGAAGCGAGGAAGGAGAAAACAGTGGCTGAACTCATCCCTGTAGAAAAACATGAATTTAAATTTGTGACACATTCAATTCCAACTGGAAACACATTCCTTTCTGCAATAGCAAAGTATGTGACATTGGAGTGACTGTTCCACTCAACATATATTACAGTTAACATACTCTTAATACGAGTCGCTCTTGGTGAATTCTATCTATCTATCTATCTATCTATCTATCGAGGTTGAGCAGATCCAACTCCTTCACTGTGTCTCCCTTTCTCTCTCTCTCACAATCATGGAGGACAATCCAGGAGATAGGTAGTTACTGTAGG…
TI55_TCTA	12	GAGCCCAGACAGCAGACAATGCTATTTTGAAGTTCTTTGTAGATTTTACTCATCCAGACAAACCTGGAATCCAGATACAAGAGAAGCGAGGAAGGAGAAAACAGTGGCTGAACTCATCCCTGTAGAAAAACATGAATTTAAATTTGTGACACATTCAATTCCAACTGGAAACACATTCCTTTCTGCAATAGCAAAGTATGTGACATTGGAGTGACTGTTCCACTCAACATATATTACAGTTAACATACTCTTAATACGAGTCGCTCTTGGTGAATTCTATCTATCTATCTATCTATCTATCTATCTATCTATCTATCTATCTATCGAGGTTGAGCAGATCCAACTCCTTCACTGTGTCTCCCTTTCTCTCTCTCTCACAATCATGGAGGACAATCCAGG…
TI55_TCTA	14	GAGCCCAGACAGCAGACAATGCTATTTTGAAGTTCTTTGTAGATTTTACTCATCCAGACAAACCTGGAATCCAGATACAAGAGAAGCGAGGAAGGAGAAAACAGTGGCTGAACTCATCCCTGTAGAAAAACATGAATTTAAATTTGTGACACATTCAATTCCAACTGGAAACACATTCCTTTCTGCAATAGCAAAGTATGTGACATTGGAGTGACTGTTCCACTCAACATATATTACAGTTAACATACTCTTAATACGAGTCGCTCTTGGTGAATTCTATCTATCTATCTATCTATCTATCTATCTATCTATCTATCTATCTATCTATCTATCTATCTATCTATCGAGGTTGAGCAGATCCAACTCCTTCACTGTGTCTCCCTTTCTCTCTCTCTCACA…
TI55_TCTA	16	GAGCCCAGACAGCAGACAATGCTATTTTGAAGTTCTTTGTAGATTTTACTCATCCAGACAAACCTGGAATCCAGATACAAGAGAAGCGAGGAAGGAGAAAACAGTGGCTGAACTGATCCCTGTAGAAAAACATGAATTTAAATTTGTGACACATTCAATTCCAACTGGAAACACATTCCTTTCTGCAATAGCAAAGTATGTGACATTGGAGTGACTGTTCCACTCAACATATATTACAGTTAACATACTCTTAATACGAGTCGCTCTTGGTGAATTCTATCTATCTATCTATCTATCTATCTATCTATCTATCTATCTATCTATCTATCGAGGTTGAGCAGATCCAACTCCTTCACTGTGTCTCCCTTTCTCTCTCTCTCACAATCATGGAGGACAATC…
TI55_TCTA	20	GAGCCCAGACAGCAGACAATGCTATTTTGAAGTTCTTTGTAGATTTTACTCATCCAGACAAACCTGGAATCCAGATACAAGAGAAGCGAGGAAGGAGAAAACAGTGGCTGAACTCATCCCTGTAGAAAAACATGAATTTAAATTTGTGACACATTCAATTCCAACTGGAAACACATTCCTTTCTGCAATAGCAAAGTATGTGACATTGGAGTGACTGTTCCACTCAACATATATTACAGTTAACATACTCTTAATACGAGTCGCTCTTGGTGAATTCTATCTATCTATCTATCTATCTATCTATCTATCTATCTATCGAGGTTGAGCAGATCCAACTCCTTCACTGTGTCTCCCTTTCTCTCTCTCTCACAATCATGGAGGACAATCCAGGAGATAGGT…
TI55_TCTA	21	GAGCCCAGACAGCAGACAATGCTATTTTGAAGTTCTTTGTAGATTTTACTCATCCAGACAAACCTGGAATCCAGATACAAGAAAAGCGAGGAAGGAGAAAACAGTGGCTGAACTCATCCCTGTAGAAAAACATGAATTTAAATTTGTGACACATTCAATTCCAACTGGAAACACATTCCTTTCTGCAATAGCAAAGTATGTGACATTGGAGTGACTGTTCCACTCAACATATATTACAGTTAACATACTCTTAATACGAGTCGCTCTTGGTGAATTCTATCTATCTATCTATCTATCTATCTATCTATCTATCTATCTATCTATCTATCGAGGTTGAGCAGATCCAACTCCTTCACTGTGTCTCCCTTTCTCTCTCTCTCACAATCATGGAGGACAATC…
TI55_TCTA	22	GAGCCCAGACAGCAGACAATGCTATTTTGAAGTTCTTTGTAGATTTTACTCATCCAGACAAACCTGGAATCCAGATACAAGAGAAGCGAGGAAGGAGAAAACAGTGGCTGAACTCATCCCTGTAGAAAAACATGAATTTAAATTTGTGACACATTCAATTCCAACTGGAAACACATTCCTTTCTGCAATAGCAAAGTATGTGACATTGGAGTGACTGTTCCACTCAACATATATTACAGTTAACATACTCTTAATACGAGTCGCTCTTGGTGAATTCTATCTATCTATCTATCTATCTATCTATCTATCTATCTATCTATCTATCTATCTATCTATCTATCTATCTATCTATCGAGGTTGAGCAGATCCAACTCCTTCACTGTGTCTCCCTTTCTCTCT…
TI55_TCTA	24	GAGCCCAGACAGCAGACAATGCTATTTTGAAGTTCTTTGTAGATTTTACTCATCCAGACAAACCTGGAATCCAGATACAAGAGAAGCGAGGAAGGAGAAAACAGTGGCTGAACTCATCCCTGTAGAAAAACATGAATTTAAATTTGTGACACATTCAATTCCAACTGGAAACACATTCCTTTCTGCAATAGCAAAGTATGTGACATTGGAGTGACTGTTCCACTCAACATATATTACAGTTAACATACTCTTAATACGAGTCGCTCTTGGTGAATTCTATCTATCTATCTATCTATCTATCTATCTATCGAGGTTGAGCAGATCCAACTCCTTCACTGTGTCTCCCTTTCTCTCTCTCTCACAATCATGGAGGACAATCCAGGAGATAGGTAGTTACTG…
TI55_TCTA	25	GAGCCCAGACAGCAGACAATGCTATTTTGAAGTTCTTTGTAGATTTTACTCATCCAGACAAACCTGGAATCCAGATACAAGCGAAGTAAGGAAGGAGAAAACAGTGGCTGAACTCATCCCTGTAGAAAAACATGAATTTAAATTTGTGACACATTCAATTCCAACTGAAAACACATTCCTCTCTGCAATAGCAAAGTATGTGACATTGGAGTGACTGTTCCACTCAAAATATATTACAGTTAACATACTCTTAATATCAGTTGTTCTTGGTTAATTCTATCTAACTATCTATAGAGGTTGAGCAGGTCCAACTCCGTCACTGTGTCTCCCTTTCTCTCTCTCTCTCACAAGCATGGAGGAGAATCCAGGAGATAGGTAGTAACTGTAGGAGAGGAGAAC…
TI55_TCTA	26	GAGCCCAGACAGCAGACAATGCTATTTTGAAGTTCTTTGTAGATTTTACTCATCCAGACAAACCTGGAATCCAGATACAAGAAAAGCGAGGAAGGAGAAAACAGTGGCTGAACTCATCCCTGTAGAAAAACATGAATTTAAATTTGTGACACATTCAATTCCAACTGGAAACACATTCCTTTCTGCAATAGCAAAGTATGTGACATTGGAGTGACTGTTCCACTCAACATATATTACAGTTAACATACTCTTAATACGAGTCGCTCTTGGTGAATTCTATCTATCTATCTATCTATCTATCTATCTATCTATCTATCTATCTATCTATCTATCTATCTATCGAGGTTGAGCAGATCCAACTCCTTCACTGTGTCTCCCTTTCTCTCTCTCTCACAATCA…
TI55_TCTA	27	GAGCCCAGACAGCAGACAATGCTATTTTGAAGTTCTTTGTAGATTTTACTCATCCAGACAAACCTGGAATCCAGATACAAGAAAAGCGAGGAAGGAGAAAACAGTGGCTGAACTCATCCCTGTAGAAAAACATGAATTTAAATTTGTGACACATTCAATTCCAACTGGAAACACATTCCTTTCTGCAATAGCAAAGTATGTGACATTGGAGTGACTGTTCCACTCAACATATATTACAGTTAACATACTCTTAATACGAGTCGCTCTTGGTGAATTCTATCTATCTATCTATCTATCTATCTATCTATCTATCTATCTATCTATCGAGGTTGAGCAGATCCAACTCCTTCACTGTGTCTCCCTTTCTCTCTCTCTCACAATCATGGAGGACAATCCAGG…
TI55_TCTA	29	GAGCCCAGACAGCAGACAATGCTATTTTGAAGTTCTTTGTAGATTTTACTCATCCAGACAAACCTGGAATCCAGATACAAGAGAAGCGAGGAAGGAGAAAACAGTGGCTGAACTGATCCCTGTAGAAAAACATGAATTTAAATTTGTGACACATTCAATTCCAACTGGAAACACATTCCTTTCTGCAATAGCAAAGTATGTGACATTGGAGTGACTGTTCCACTCAACATATATTACAGTTAACATACTCTTAATACGAGTCGCTCTTGGTGAATTCTATCTATCTATCTATCTATCTATCTATCTATCTATCGAGGTTGAGCAGATCCAACTCCTTCACTGTGTCTCCCTTTCTCTCTCTCTCACAATCATGGAGGACAATCCAGGAGATAGGTAGTT…
TI55_TCTA	31	GAGCCCAGACAGCAGACAATGCTATTTTGAAGTTCTTTGTAGATTTTACTCATCCAGACAAACCTGGAATCCAGATACAAGAGAAGCGAGGAAGGAGAAAACAGTGGCTGAACTCATCCCTGTAGAAAAACATGAATTTAAATTTGTGACACATTCAATTCCAACTGGAAACACATTCCTTTCTGCAATAGCAAAGTATGTGACATTGGAGTGACTGTTCCACTCAACATATATTACAGTTAACATACTCTTAATACGAGTCGCTCTTGGTGAATTCTATCTATCTATCTATCTATCTATCTATCTATCTATCTATCTATCTATCTATCTATCGAGGTTGAGCAGATCCAACTCCTTCACTGTGTCTCCCTTTCTCTCTCTCTCACAATCATGGAGGAC…
TI55_TCTA	34	GAGCCCAGACAGCAGACAATGCTATTTTGAAGTTCTTTGTAGATTTTACTCATCCAGACAAACCTGGAATCCAGATACAAGAGAAGCGAGGAAGGAGAAAACAGTGGCTGAACTCATCCCTGTAGAAAAACATGAATTTAAATTTGTGACACATTCAATTCCAACTGGAAACACATTCCTTTCTGCAATAGCAAAGTATGTGACATTGGAGTGACTGTTCCACTCAACATATATTACAGTTAACATACTCTTAATACGAGTCGCTCTTGGTGAATTCTATCTATCTATCTATCTATCTATCGAGGTTGAGCAGATCCAACTCCTTCACTGTGTCTCCCTTTCTCTCTCTCTCACAATCATGGAGGACAATCCAGGAGATAGGTAGTTACTGTAGGAGAT…
TI55_TCTA	35	GAGCCCAGACAGCAGACAATGCTATTTTGAAGTTCTTTGTAGATTTTACTCATCCAGACAAACCTGGAATCCAGATACAAGAGAAGCGAGGAAGGAGAAAACAGTGGCTGAACTCATCCCTGTAGAAAAACATGAATTTAAATTTGTGACACATTCAATTCCAACTGGAAACACATTCCTTTCTGCAATAGCAAAGTATGTGACATTGGAGTGACTGTTCCACTCAACATATATTACAGTTAACATACTCTTAATACGAGTCGCTCTTGGTGAATTCTATCTATCTATCTATCTATCTATCTATCTATCTATCTATCTATCTATCTATCTATCTATCTATCTATCTATCTATCTATCGAGGTTGAGCAGATCCAACTCCTTCATTGTGTCTCCCTTTCT…
TI55_TCTA	36	GAGCCCAGACAGCAGACAATGCTATTTTGAAGTTCTTTGTAGATTTTACTCATCCAGACAAACCTGGAATCCAGATACAAGAAAAGCGAGGAAGGAGAAAACAGTGGCTGAACTCATCCCTGTAGAAAAACATGAATTTAAATTTGTGACACATTCAATTCCAACTGGAAACACATTCCTTTCTGCAATAGCAAAGTATGTGACATTGGAGTGACTGTTCCACTCAACATATATTACAGTTAACATACTCTTAATACGAGTCGCTCTTGGTGAATTCTATCTATCTATCTATCTATCTATCTATCTATCTATCTATCTATCTATCTATCTATCTATCTATCTATCTATCTATCGAGGTTGAGCAGATCCAACTCCTTCACTGTGTCTCCCTTTCTCTCT…
TI55_TCTA	40	GAGCCCAGACAGCAGACAATGCTATTTTGAAGTTCTTTGTAGATTTTACTCATCCAGACAAACCTGGAATCCAGATACAAGAGAAGCGAGGAAGGAGAAAACAGTGGCTGAACTCATCCCTGTAGAAAAACATGAATTTAAATTTGTGACACATTCAATTCCAACTGGAAACACATTCCTTTCTGCAATAGCAAAGTATGTGACATTGGAGTGACTGTTCCACTCAACATATATTACAGTTAACATACTCTTAATACGAGTCGCTCTTGGTGAATTCTATCTATCTATCTATCTATCTATCTATCTATCTATCTATCTATCTATCTATCTATCTATCGAGGTTGAGCAGATCCAACTCCTTCACTGTGTCTCCCTTTCTCTCTCTCTCACAATCATGGA…
TI55_TCTA	42	GAGCCCAGACAGCAGACAATGCTATTTTGAAGTTCTTTGTAGATTTTACTCATCCAGACAAACCTGGAATCCAGATACAAGAGAAGCGAGGAAGGAGAAAACAGTGGCTGAACTCATCCCTGTAGAAAAACATGAATTTAAATTTGTGACACATTCAATTCCAACTGGAAACACATTCCTTTCTGCAATAGCAAAGTATGTGACATTGGAGTGACTGTTCCACTCAACATATATTACAGTTAACATACTCTTAATACGAGTCGCTCTTGGTGAATTCTATCTATCTATCTATCTATCTATCTATCTATCTATCTATCTATCTATCTATCTATCTATCTATCTATCTATCGAGGTTGAGCAGATCCAACTCCTTCACTGTGTCTCCCTTTCTCTCTCTCT…
TI55_TCTA	43	GAGCCCAGACAGCAGACAATGCTATTTTGAAGTTCTTTGTAGATTTTACTCATCCAGACAAACCTGGAATCCAGATACAAGAAAAGCGAGGAAGGAGAAAACAGTGGCTGAACTCATCCCTGTAGAAAAACATGAATTTAAATTTGTGACACATTCAATTCCAACTGGAAACACATTCCTTTCTGCAATAGCAAAGTATGTGACATTGGAGTGACTGTTCCACTCAACATATATTACAGTTAACATACTCTTAATACGAGTCGCTCTTGGTGAATTCTATCTATCTATCTATCTATCTATCTATCTATCTATCTATCTATCTATCTATCTATCGAGGTTGAGCAGATCCAACTCCTTCACTGTGTCTCCCTTTCTCTCTCTCTCACAATCATGGAGGAC…
TI55_TCTA	44	GAGCCCAGACAGCAGACAATGCTATTTTGAAGTTCTTTGTAGATTTTACTCATCCAGACAAACCTGGAATCCAGATACAAGCGAAGTGAGGAAGGAGAAAACAGTGGCTGAACTCATCCCTGTAGAAAAACATGAATTTAAATTTGTGACACATTCAATTCCAACTGAAAACACATTCCTCTCTGCAATAGCAAAGTATGTGACATTGGAGTGACTGTTCCACTCAAAATATATTACAGTTAACATACTCTTAATATGAGTTGTTCTTGGTGAATTCTATCTAACTATCTATAGAGGTTGAGCAGGTCCAACTCCTTCACTGTGTCTCCCTTTCTCTCTCTCTCTCACAAGCATGGAGGAGAATCCAGGAGATAGGTAGTAACTGTAGGAGAGGAGAAC…
TI55_TCTA	45	GAGCCCAGACAGCAGACAATGCTATTTTGAAGTTCTTTGTAGATTTTACTCATCCAGACAAACCTGGAATCCAGATACAAGTGAAGTGAGGAAGGAGAAAACAGTGGCTGAACTCATCCCTGTAGAAAAACATGAATTTAAATTTGTGACACATTCAATTCCAACTGAAAACACATTCCTCTCTGCAATAGCAAAGTATGTGACATTGGAGTGACTGTTCCACTCAAAATATATTACAGTTAACATACTCTTAATATGAGTTGTTCTTGGTGAATTCTATCTAGCTATCTATAGAGGTTGAGCAGGTCCAACTCCTTCACTGTGTCTCCCTTTCTCTCTCTCTCTCACAAGCATGGAGGAGAATCCAGGAGATAGGTAGTAACTGTAGGAGAGGAGAAC…
TI55_TCTA	46	GAGCCCAGACAGCAGACAATGCTATTTTGAAGTTCTTTGTAGATTTTACTCATCCAGACAAACCTGGAATCCAGATACAAGAGAAGCGAGGAAGGAGAAAACAGTGGCTGAACTCATCCCTGTAGAAAAACATGAATTTAAATTTGTGACACATTCAATTCCAACTGGAAACACATTCCTTTCTGCAATAGCAAAGTATGTGACATTGGAGTGACTGTTCCACTCAACATATATTACAGTTAACATACTCTTAATACGAGTCGCTCTTGGTGAATTCTATCTATCTATCTATCTATCTATCTATCTATCTATCGAGGTTGAGCAGATCCAACTCCTTCACTGTGTCTCCCTTTCTCTCTCTCTCACAATCATGGAGGACAATCCAGGAGATAGGTAGTT…
TI55_TCTA	52	GAGCCCAGACAGCAGACAATGCTATTTTGAAGTTCTTTGTAGATTTTACTCATCCAGACAAACCTGGAATCCAGATACAAGAAAAGCGAGGAAGGAGAAAACAGTGGCTGAACTCATCCCTGTAGAAAAACATGAATTTAAATTTGTGACACATTCAATTCCAACTGGAAACACATTCCTTTCTGCAATAGCAAAGTATGTGACATTGGAGTGACTGTTCCACTCAACATATATTACAGTTAACATACTCTTAATACGAGTCGCTCTTGGTGAATTCTATCTATCTATCTATCTATCTATCTATCTATCTATCTATCTATCTATCTATCTATCTATCTATCTATCGAGGTTGAGCAGATCCAACTCCTTCACTGTGTCTCCCTTTCTCTCTCTCTCACA…
TI55_TCTA	53	GAGCCCAGACAGCAGACAATGCTATTTTGAAGTTCTTTGTAGATTTTACTCATCCAGACAAACCTGGAATCCAGATACAAGAAAAGCGAGGAAGGAGAAAACAGTGGCTGAACTCATCCCTGTAGAAAAACATGAATTTAAATTTGTGACACATTCAATTCCAACTGGAAACACATTCCTTTCTGCAATAGCAAAGTATGTGACATTGGAGTGACTGTTCCACTCAACATATATTACAGTTAACATACTCTTAATACGAGTCGCTCTTGGTGAATTCTATCTATCTATCTATCTATCTATCTATCTATCTATCTATCTATCTATCTATCTATCTATCTATCTATCTATCTATCTATCTATCTATCTATCGAGGTTGAGCAGATCCAACTCCTTCACTGT…
TI55_TCTA	54	GAGCCCAGACAGCAGACAATGCTATTTTGAAGTTCTTTGTAGATTTTACTCATCCAGACAAACCTGGAATCCAGATACAAGAGAAGCGAGGAAGGAGAAAACAGTGGCTGAACTCATCCCTGTAGAAAAACATGAATTTAAATTTGTGACACATTCAATTCCAACTGGAAACACATTCCTTTCTGCAATAGCAAAGTATGTGACATTGGAGTGACTGTTCCACTCAACATATATTACAGTTAACATACTCTTAATACGAGTCGCTCTTGGTGAATTCTATCTATCTATCTATCTATCTATCTATCTATCTATCTATCTATCGAGGTTGAGCAGATCCAACTCCTTCACTGTGTCTCCCTTTCTCTCTCTCTCACAATCATGGAGGACAATCCAGGAGAT…
TI55_TCTA	55	GAGCCCAGACAGCAGACAATGCTATTTTGAAGTTCTTTGTAGATTTTACTCATCCAGACAAACCTGGAATCCAGATACAAGAAAAGCGAGGAAGGAGAAAACAGTGGCTGAACTCATCCCTGTAGAAAAACATGAATTTAAATTTGTGACACATTCAATTCCAACTGGAAACACATTCCTTTCTGCAATAGCAAAGTATGTGACATTGGAGTGACTGTTCCACTCAACATATATTACAGTTAACATACTCTTAATACGAGTCGCTCTTGGTGAATTCTATCTATCTATCTATCTATCTATCTATCTATCTATCTATCTATCTATCTATCTATCTATCGAGGTTGAGCAGATCCAACTCCTTCACTGTGTCTCCCTTTCTCTCTCTCTCACAATCATGGA…
TI55_TCTA	56	GAGCCCAGACAGCAGACAATGCTATTTTGAAGTTCTTTGTAGATTTTACTCATCCAGACAAACCTGGAATCCAGATACAAGAGAAGCGAGGAAGGAGAAAACAGTGGCTGAACTCATCCCTGTAGAAAAACATGAATTTAAATTTGTGACACATTCAATTCCAACTGGAAACACATTCCTTTCTGCAATAGCAAAGTATGTGACATTGGAGTGACTGTTCCACTCAACATATATTACAGTTAACATACTCTTAATACGAGTCGCTCTTGGTGAATTCTATCTATCTATCTATCTATCTATCTATCTATCTATCTATCTATCTATCTATCGAGGTTGAGCAGATCCAACTCCTTCACTGTGTCTCCCTTTCTCTCTCTCTCACAATCATGGAGGACAATC…
TI57_TCCA	2	CAGTGGGAGGAAGCTCCAAATACAAGTGGCCATTCAAAAAAGTATAATAACGCTTTGATGTGTTTTGACAGACAGTACAGCTAATTCCATCCATCCATCCATCCATTCATCATTTTCTTAACTGCTCATCCAATTTATGGTCATGGGGGTCGGCTGCAGGCCAAGATGTGGGTATAGCCTGGGCAAGCTGCTAGCCTATAGCTAGATACAACCTCTTTGTTTCAAGACTTCAAATCTGTCAGTGTAACAGGGCCTGATTTAGAGGCATTGCACAAGTCAATATGAAAGCTCCCGATCCCCGATGGGGGTTTCTGCATGAATTTATAAATGTGTAAAATTTCATTAAAATCAATTTTGCTCACATCAGTTTTTGATTTAATGCCTATTGGATCCATGCAGC
TI57_TCCA	3	CAGTGGGAGGAAGCTCCAAATACAAGTGGCCATTCAAAAAAGTATAATAACGCTTTGATGTGTTTTGACAGACAGTACAGCTAATTCCATCCATCCATCCATCCATTCATCATTTTCTTAACTGCTCATCCAATTTATGGTCATGGGGGTCGGCTGCAGGCCGAGATGTGGGTATAGCCTGGGCAAGCTGCTAGCCTATAGCTAGATACAACCTCTTTGTTTCAAGACTTCAAATCTGTCAGTGTAACAGGGCCTGATTTAGAGGCATTGCACAAGTCAATATGAAAGCTCCCGATCCCCGATGGGGGTTTCTGCATGAATTTATAAATGTGTAAAATTTCATTAAAATCAATTTTGCTCACATCAGTTTTTGATTTAATGCCTATTGGATCCATGCAGC
TI57_TCCA	4	CAGTGGGAGGAAGCTCCAAATACAAGTGGCCATTCAAAAAAGTATAATAACGCTTTGATGTGTTTTGACAGACAGTACAGCTAATTCCATCCATCCATCCATCCATTCATCCATTTTCTTAACTGCTCATCCAATTTATGGTCATGGGGGTCGGCTGCAGGCCGAGATGTGGGTATAGCCTGGGCAAGCTGCTAGCCTATAGCTAGATACAACCTCTTTGTTTCAAGACTTCAAATCTGTCAGTGTAACAGGGCCTGATTTAGAGGCATTGCACAAGTCAATATGAAAGCTCCCGATCCCCGATGGGGGTTTCTGCATGAATTTATAAATGTGTAAAATTTCATTAAAATCAATTTTGCTCACATCAGTTTTTGATTTAATGCCTATTGGATCCATGCA…
TI57_TCCA	5	CAGTGGGAGGAAGCTCCAAATACAAGTGGCCATTCAAAAAAGTATAATAACGCTTTGATGTGTTTTGACAGACAGTACAGCTAATTCCATCCATCCATCCATCCATTCATCATTTTCTTAACTGCTCATCCAATTTATGGTCATGGGGGTCGGCTGCAGGCCGAGATGTGGGTATAGCCTGGGCAAGCTGCTAGCCTATAGCTAGATACAACCTCTTTGTTTCAAGACTTCAAATCTGTCAGTGTAACAGGGCCTGATTTAGAGGCATTGCACAAGTCAATATGAAAGCTCCCGATCCCCGATGGGGGTTTCTGCATGAATTTATAAATGTGTAAAATTTCATTAAAATCAATTTTCCTCACATCAGTTTTTGATTTAATGCCTATTGGATCCATGCAGC
TI57_TCCA	6	CAGTGGGAGGAAGCTCCAAATACAAGTGGCCATTCAAAAAAGTATAATAACGCTTTGATGTGTTTTGACAGACAGTACAGCTAATTCCATCCATCCATCCATCCATTCATCATTTTCTTAACTGCTCATCCAATTTATGGTCATGGGGGTCGGCTGCAGGCCGAGATGTGGGTATAGCCTGGGCAAGCTGCTAGCCTATAGCTAGATACAACCTCTTTGTTTCAAGACTTCAAACCTGTCAGTGTAACAGGGCCTGATTTAGAGGCATTGCACAAGTCAATATGAAAGCTCCCGATCCCCGATGGGGGTTTCTGCATGAATTTATAAATGTGTAAAATTTCATTAAAATCAATTTTGCTCACATCAGTTTTTGATTTAATGCCTATTGGATCCATGCAGC
TI57_TCCA	7	CAGTGGGAGGAAGCTCCAAATACAAGTGGCCATTCAAAAAAGTATAATAACGCTTTGATGTGTTTTGACAGACAGTACAGCTAATTCCATCCATCCATCCATCCATCCATCCATTCATCCATTTTCTTAACTGCTCATCCAATTTATGGTCATGGGGGTCGGCTGCAGGCCGAGATGTGGGTATAGCCTGGGCAAGCTGCTAGCCTATAGCTAGATACAACCTCTTTGTTTCAAGACTTCAAATCTGTCAGTGTAACAGGGCCTGATTTAGAGGCATTGCACAAGTCAATATGAAAGCTCCCGATCCCCGATGGGGGTTTCTGCATGAATTTATAAATGTGTAAAATTTCATTAAAATCAATTTTCCTCACATCAGTTTTTGATTTAATGCCTATTGGA…
TI57_TCCA	8	CAGTGGGAGGAAGCTCCAAATGCAAGTGACCATTCAAAAAAAGTATAATAACACTTTGATGTGTTTTGACAGACAGTACAGCTAATTCCATCCATCCATCCATCCATCCATCCATCTTCTTAACTGCTCATCCAATTTATGGTCATGGGGGTCGGCTACAGGCCGAGATGTGGGTATAGCCTGGGCGAGCTGCTAGCCTATAGCAGATACAGCCTCTTTGTTTCAAGACTTCAAATCTGTCAGTGTAACAGGGCCTGATTTAGAGGCATTGCACAAGTCAATATGAAAGCTCCCGATCCCCGATGGGGGTTTCTGCATGAATTTATAAATGTGTAAAATTTCATTAAAATCAATTTTGCTCACATCAGTTTTTGATTTAATGCCTATTGGATCCATGCA…
TI57_TCCA	11	CAGTGGGAGGAAGCTCCAAATACAAGTGGCCATTCAAAAAAGTATAATAACGCTTTGATGTGTTTTGACAGACAGTACAGCTAATTCCATCCATCCATCCATCCATCCATCCATCCATTCATCCATTTTCTTAACTGCTCATCCAATTTATGGTCATGGGGGTCGGCTGCAGGCCGAGATGTGGGTATAGCCTGGGCAAGCTGCTAGCCTATAGCTAGATACAACCTCTTTGTTTCAAGACTTCAAATCTGTCAGTGTAACAGGGCCTGATTTAGAGGCATTGCACAAGTCAATATGAAAGCTCCCGATCCCCGATGGGGGTTTCTGCATGAATTTATAAATGTGTAAAATTTCATTAAAATCAATTTTGCTCACATCAGTTTTTGATTTAATGCCTAT…
TI57_TCCA	13	CAGTGGGAGGAAGCTCCAAATACAAGTGGCCATTCAAAAAAGTATAATAACGCTTTGATGTGTTTTGACAGACAGTACAGCTAATTCCATCCATCCATCCATCCATCCATCCATTCATTCATCCATTTTCTTAACTGCTCATCCAATTTATGGTCATGGGGGTCGGCTGCAGGCCGAGATGTGGGTATAGCCTGGGCAAGCTGCTAGCCTATAGCTAGATACAACCTCTTTGTTTCAAGACTTCAAATCTGTCAGTGTAACAGGGCCTGATTTAGAGGCATTGCACAAGTCAATATGAAAGCTCCCGATCCCCGATGGGGGTTTCTGCATGAATTTATAAATGTGTAAAATTTCATTAAAATCAATTTTGCTCACATCAGTTTTTGATTTAATGCCTAT…
TI57_TCCA	14	CAGTGGGAGGAAGCTCCAAATACAAGTGGCCATTCAAAAAAGTATAATAACGCTTTGATGTGTTTTGACAGACAGTACAGCTAATTCCATCCATCCATCCATCCATCCATCCATTCATCCATTTTCTTAACTGCTCATCCAATTTATGGTCATGGGGGTCGGCTGCAGGCCGAGATGTGGGTATAGCCTGGGCAAGCTGCTAGCCTATAGCTAGATACAACCTCTTTGTTTCAAGACTTCAAATCTGTCAGTGTAACAGGGCCTGATTTAGAGGCATTGCACAAGTCAATATGAAAGCTCCCGATCCCCGATGGGGGTTTCTGCATGAATTTATAAATGTGTAAAATTTCATTAAAATCAATTTTGCTCACATCAGTTTTTGATTTAATGCCTATTGGA…
TI57_TCCA	15	CAGTGGGAGGAAGCTCCAAATACAAGTGGCCATTCAAAAAAGTATAATAACGCTTTGATGTGTTTTGACAGACAGTACAGCTAATTCCATCCATCCATCCATCCATTCATCATTTTCTTAACTGCTCATCCAATTTATGGTCATGGGGGTCGGCTGCAGGCCGAGATGTGGGTATAGCCTGGGCAACCTGCTAGCCTATAGCTAGATACAACCTCTTTGTTTCAAGACTTCAAATCTGTCAGTGTAACAGGGCCTGATTTAGAGGCATTGCACAAGTCAATATGAAAGCTCCCGATCCCCGATGGGGGTTTCTGCATGAATTTATAAATGTGTAAAATTTCATTAAAATCAATTTTCCTCACATCAGTTTTTGATTTAATGCCTATTGGATCCATGCAGC
TI57_TCCA	16	CAGTGGGAGGAAGCTCCAAATGCAAGTGGCCATTCAAAAAAGTATAATAACACTTTGATGTGTTTTGACAGACAGTACAGCTAATTCCATCCATCCATCTATCCATCCATCCATCCATCCATCCATCCATCCATCCATCCATCCATCCATTCATCCATCTTCTTAACTGCTCATCCAATTTATGGTCATGGGGGTCGGCTGCAGGCCGAGATGTGGGTATAGCCTGGGCGAGCTGCTAGCCTATAGCAGATACAACCTCTTTGTTTCAAGACTTCAAATCTGTCAGTGTAACAGGGCCTGATTTAGAGGCATTGCACAAGTCAATATGAAAGCTCCCGATCCCCGATGGGGGTTTCTGCATGAATTTATAAATGTGTAAAATTTCATTAAAATCAATTT…
TI57_TCCA	17	CAGTGGGAGGAAGCTCCAAATGCAAGTGGCCATTCAAAAAAGTATAATAACACTTTGATGTGTTTTGACAGACAGTACAGCTAATTCCATCCATCCATCCATCCATCCATTCATCCATCTTCTTAACTGCTCATCCAATTTATGGTCATGGGGGTCGGCTGCAGGCCGAGATGTGGGTATAGCCTGGGCGAGCTGCTAGCCTATAGCAGATACAACCTCTTTGTTTCAAGACTTCAAATCTGTCAATGTAACAGGGCCTGATTTAGAGGCATTGCACAAGTCAATATGAAAGCTCCCGATCCCCGATGGGGGTTTCTGCATGAATTTATAAATGTGTAAAATTTCATTAAAATCAATTTTGCTCACATCAGTTTTTGATTTAATGCCTATTGGATCCAT…
TI57_TCCA	18	CAGTGGGAGGAAGCTCCAAATGCAAGTGGCCATTCAAAAAAGTATAATAACACTTTGATGTGTTTTGACAGACAGTACAGCTAATTCCATCCATCCATCCATCCATCCATCCATCCATCCATTCATCCATCTTCTTAACTGCTCATCCAATTTATGGTCATGGGGGTCGGCTGCAGGCCGAGATGTGGGTATAGCCTGGGCGAGCTGCTAGCCTATAGCAGATACAACCTCTTTGTTTCAAGACTTCAAATCTGTCAGTGTAACAGGGCCTGATTTAGAGGCATTGCACAAGTCAATATGAAAGCTCCCGATCCCCGATGGGGGTTTCTGCATGAATTTATAAATGTGTAAAATTTCATTAAAATCAATTTTGCTCACATCAGTTTTTGATTTAATGCC…
TI57_TCCA	22	CAGTGGGAGGAAGCTCCAAATGCAAGTGGCCATTCAAAAAAGTATAATAACACTTTGATGTGTTTTGACAGACAGTACAGCTAATTCCATCCATCCATCCATCCATCCATCCATCCATCCATCCATCCATCCATTCATCCATCTTCTTAACTGCTCATCCAATTTATGGTCATGGGGGTCGGCTGCAGGCCGAGATGTGGGTATAGCCTGGGCGAGCTGCTAGCCTATAGCAGATACAACCTCTTTGTTTCAAGACTTCAAATCTGTCAGTGTAACAGGGCCTGATTTAGAGGCATTGCACAAGTCAATATGAAAGCTCCCGATCCCCGATGGGGGTTTCTGCATGAATTTATAAATGTGTAAAATTTCATTAAAATCAATTTTGCTCACATCAGTTTT…
TI57_TCCA	23	CAGTGGGAGGAAGCTCCAAATACAAGTGGCCATTCAAAAAAGTATAATAACACTTTGATGTGTTTTGACAGACAGTACAGCTAATTCCATCCATCCATCCATCCATTCATCATTTTCTTAACTGCTCATCCAATTTATGGTCATGGGGGTCGGCTGCAGGCCGAGATGTGGGTATAGCCTGGGCAAGCTGCTAGCCTATAGCTAGATACAACCTCTTTGTTTCAAGACTTCAAATCTGTCAGTGTAACAGGGCCTGATTTAGAGGCATTGCACAAGTCAATATGAAAGCTCCCGATCCCCGATGGGGGTTTCTGCATGAATTTATAAATGTGTAAAATTTCATTAAAATCAATTTTGCTCACATCAGTTTTTGATTTAATGCCTATTGGATCCATGCAGC
TI60_ATCC	1	GAGCCGCCATAGTGTCACTTTATCAGAAGCTAGCAGTGTTATTTATGACAAATTTGAAAGGGACTTTAAATGTGGTTTGAAAAATAACAAAAATCCAATACAATTTAGCCAAGTGGGTGGGGGGATCCATCCATCCATCCATCCATCCATGCATTTTCATAACAACTTGTCCAGTTCAGGTTTGCAGGGTTGCTTGAGCATATCTCCGCTGTCATGAGTGATAGATGGGGCACACCCTGGACAGGTCGTACTCAAATTCACACTAACTGCTATTTCAGAATGACCAATTAATGTCTTTGGACTGTGGGAGGAAGCCACACCACCCAGAGAGAACCCAGGCAACAGGGAACACATATAATGTGCTAATGTCAGTGTGCTGTTAGCGTATTATTGCTGCTT…
TI60_ATCC	2	GAGCCGCCATAGTGTCACTTTATCAGAAACTAGCAGTGTTATTTATGACAAATTTGAAATGGACTTTAAATGGGGTTTGAAAAATAATGAAAATTTAATACAATTTAACCAATTGGGTGGGGGGATCCATCCATCCATCAATGCAGTTTCCTAACAACTTGTCCAGTTCAGGTTTGCCGGGTTGCTTGAGAATATCCCCGCTGTCATGAGTGGTAGATGGGGCACACCCTGGACAGGTCGCACTCAAATTCACACTAACTGCTATTTCAGGATGACCAATTAATGTATTTGGACTGTGGGAGGAAGCCACACCACCCAGAGAGAACCCAGGCAACAGGGAACACATATAATGTGTCAGTGTGCTGTTAGCTTATTATTGCTGCTTGATGATAAAGAGAT…
TI60_ATCC	4	GAGCCGCCATAGTGTCACTTTATCAGAAACTAGCAGTGTTATTTATGACAAATTTGAAATGGACTTTAAATGGGGTTTGAAAAATAATGAAAATTTAATACAATTTAACCAATTGGGTGGGGGGATCCATCCATCCATCAATGCAGTTTCCTAACAACTTGTCCAGTTCAGGTTTGCCGGGTTGCTTGAGAATATCCCCGCTGTCATGAGTGGTAGATGGGGCACACCCTGGACAGGTCGCACTCAAATTCACACTAACTGCTATTTCAGGATGACCAATTAATGTATTTGGACTGTGGGAGGAAGCCACACCACCCAGAGAGAACCCAGGCAACAGGGAACACATATAATGTGTCAGTGTGCTGTTAGCTTATTATTGCTGCTTGATGATAAAGAGAT…
TI60_ATCC	5	GAGCCGCCATAGTGTCACTTTATCAGAAGCTAGCAGTGTTATTTATGACAAATTTGAAAGGGACTTTAAATGTGGTTTGAAAAATAACAAAAATCCAATACAATTTAGCCAAGTGGGTGGGGGGATCCATCCATCCATCCATCCATCCATCCATGCATCCATGCATTTTCATAACAACTTGTCCAGTTCAGGTTTGCAGGGTTGCTTGAGCATATCTCCGCTGTCATGAGTGATAGATGGGACACACCCTGGACAGGTCGTACTCAAATTCACACTAACTGCTATTTCAGAATGACCAATTAATGTCTTTGGACTGTGGGAGGAAGCCACACCACCCAGAGAGAACCCAGGCAACAGGGAACACATATAATGTGCTAATGTCAGTGTGCTGTTAGCGTA…
TI60_ATCC	10	GAGCCGCCATAGTGTCACTTTATCAGAAGCTAGCAGTGTTATTTATGACAAATTTGAAAGGGACTTTAAATGTGGTTTGAAAAATAACAAAAATCCAATACAATTTAGCCAAGTGGGTGGGGGGATCCATCCATCCATCCATCCATCCATCCATGCATTTTCATAACAACTTGTCCAGTTCAGGTTTGCAGGGTTGCTTGAGCATATCTCCGCTGTCATGAGTGATAGATGGGGCACACCCTGGACAGGTCGTACTCAAATTCACACTAACTGCTATTTCAGAATGACCAATTAATGTCTTTGGACTGTGGGAGGAAGCCACACCACCCAGAGAGAACCCAGGCAACAGGGAACACATATAATGTGCTAATGTCAGTGTGCTGTTAGCGTATTATTGCT…
TI60_ATCC	11	GAGCCGCCATAGTGTCACTTTATCAGAAGCTAGCAGTGTTATTTGTGACAAATTTGAAAGGGACTTTAAATGTGGTTTGAAAAATAACAAAAATCCAATACAATTTAGCCAAGTGGGTGGGGGGATCCATCCATCCATCCATCCATCCATCCATGCATTTTCATAACAACTTGTCCAGTTCAGGTTTGCAGGGTTGCTTGAGCATATCTCCGCTGTCATGAGTGATAGATGGGGCACACCCTGGACAGGTCGTACTCAAATTCACACTAACTGCTATTTCAGAATGACCAATTAATGTCTTTGGACTGTGGGAGGAAGCCACACCACCCAGAGAGAACCCAGGCAACAGGGAACACATATAATGTGCTAATGTCAGTGTGCTGTTAGCGTATTATTGCT…
TI60_ATCC	12	GAGCCGCCATAGTGTCACTTTATCAGAAGCTAGCAGTGTTATTTATGACAAATTTGAAAGGGACTTTAAATGTGGTTTGAAAAATAACAAAAATCCAATACAATTTAGCCAAGTGGGTGGGGGGATCCATCCATCCATCCATCCATCCATCCATCCATCCATGCATCCATGCATTTTCATAACAACTTGTCCAGTTCAGGTTTGCAGGGTTGCTTGAGCATATCTCCGCTGTCATGAGTGATAGATGGGACACACCCTGGACAGGTCGTACTCAAATTCACACTAACTGCTATTTCAGAATGACCAATTAATGTCTTTGGACTGTGGGAGGAAGCCACACCACCCAGAGAGAACCCAGGCAACAGGGAACACATATAATGTGCTAATGTCAGTGTGCTG…
TI60_ATCC	13	GAGCCGCCATAGTGTCACTTTATCAGAAACTAGCAGTGTTATTTATGACAAATTTGAAATGGACTTTAATGGGGTTTGAAAAATAATGAAAATTTAATACAATTTAACCAATTGGGTGGGGGGATCCATCCATCCATCAATGCAGTTTCCTAACAACTTGTCCAGTTCAGGTTTGCCGGGTTGCTTGAGAATATCCCCACTGTCATGAGTGGTAGATGGGGCACACCCTGGACAGGTCGCACTCAAATTCACACTAACTGCTATTTCAGGATGACCAATTAATGTATTTGGACTGTGGGAGGAAGCCACACCACCCAGAGAGAACCCAGGCAACAGGGAACACATATAATGTGTCAGTGTGCTGTTAGCTTATTATTGCTGCTTGATGATAAAGAGATT…
TI60_ATCC	14	GAGCCGCCATAGTGTCACTTTATCAGAAGCTAGCAGTGTTATTTATGACAAATTTGAAAGGGACTTTAAATGTGGTTTGAAAAATAACAAAAATCCAATACAATTTAGCCAAGTGGGTGGGGGGATCCATCCATCCATCCATGCATTTTCATAACAACTTGTCCAGTTCAGGTTTGCAGGGTTGCTTGAGCATATCTCCGCTGTCATGAGTGATAGATGGGGCACACCCTGGACAGGTCGTACTCAAATTCACACTAACTGCTATTTCAGAATGACCAATTAATGTCTTTGGACTGTGGGAGGAAGCCACACCACCCAGAGAGAACCCAGGCAACAGGGAACACATATAATGTGCTAATGTCAGTGTGCTGTTAGCGTATTATTGCTGCTTGGTGATAA…
TI60_ATCC	15	GAGCCGCCATAGTGTCACTTTATCAGAAGCTAGCAGTGTTATTTATGACAAATTTGAAAGGGACTTTAAATGTGGTTTGAAAAATAACAAAATCCAATACAATTTAGCCAAGTGGGTGGGGGGATCCATCCATCCATCCATCCATCCATCCATGCATTTTCATAACAACTTGTCCAGTTCAGGTTTGCAGGGTTGCTTGAGCATATCTCCGCTGTCATGAGTGATAGATGGGGCACACCCTGGACAGGTCGTACTCAAATTCACACTAACTGCTATTTCAGAATGACCAATTAATGTCTTTGGACTGTGGGAGGAAGCCACACCACCCAGAGAGAACCCAGGCAACAGGGAACACATATAATGTGCTAATGTCAGTGTGCTGTTAGCGTATTATTGCTG…
TI60_ATCC	16	GAGCCGCCATAGTGTCACTTTATCAGAAACTAGCAGTGTTATTTATGACAAATTTGAAATGGACTTTAAATGGGGTTTGAAAAATAATGAAAATTTAATACAATTTAACCAATTGGGTGGGGGGATCCATCCATCCATCAATGCAGTTTCCTAACAACTTGTCCAGTTCAGGTTTGCCGGGTTGCTTGAGAATATCCCCGCTGTCATGAGTGGTAGATGGGGCACACCCTGGACAGGTCGCACTCAAATTCACACTAACTGCTATTTCAGGATGACCAATTAATTTATTTGGACTGTGGGAGGAAGCCACACCACCCAGAGAGAACCCAGGCAACAGGGAACACATATAATGTGTCAGTGTGCTGTTAGCTTATTATTGCTGCTTGATGATAAAGAGAT…
TI60_ATCC	17	GAGCCGCCATAGTGTCACTTTATCAGAAGCTAGCAGTGTTATTTATGACAAATTTGAAAGGGACTTTAAATGTGGTTTGAAAAATAACAAAAATCCAATACAATTTAGCCAAGTGGGTGGGGGGATCCATCCATCCATCCATCCATGCATTTTCATAACAACTTGTCCAGTTCAGGTTTGCAGGGTTGCTTGAGCATATCTCCGCTGTCATGAGTGATAGATGGGGCACACCCTGGACAGGTCGTACTCAAATTCACACTAACTGCTATTTCAGAATGACCAATTAATGTCTTTGGACTGTGGGAGGAAGCCACACTACCCAGAGAGAACCCAGGCAACAGGGAACACATATAATGTGCTAATGTCAGTGTGCTGTTAGCGTATTATTGCTGCTTGGTG…
TI60_ATCC	18	GAGCCGCCATAGTGTCACTTTATCAGAAGCTAGCAGTGTTATTTGTGACAAATTTGAAAGGGACTTTAAATGTGGTTTGAAAAATAACAAAAATCCAATACAATTTAGCCAAGTGGGTGGGGGGATCCATCCATCCATCCATCCATCCATGCATTTTCATAACAACTTGTCCAGTTCAGGTTTGCAGGGTTGCTTGAGCATATCTCCGCTGTCATGAGTGATAGATGGGGCACACCCTGGACAGGTCGTACTCAAATTCACACTAACTGCTATTTCAGAATGACCAATTAATGTCTTTGGACTGTGGGAGGAAGCCACACCACCCAGAGAGAACCCAGGCAACAGGGAACACATATAATGTGCTAATGTCAGTGTGCTGTTAGCGTATTATTGCTGCTT…
TI60_ATCC	19	GAGCCGCCATAGTGTCACTTTATCAGAAGCTAGCAGTGTTATTTATGACAAATTTGAAAGGGACTTTAAATGTGGTTTGAAAAATAACAAAAATCCAATACAATTTAGCCAAGTGGGTGGGGGGATCCATCCATCCATCCATCCATCCATCCATCCATCCATCCATCCATGCATCCATGCATTTTCATAACAACTTGTCCAGTTCAGGTTTGCAGGGTTGCTTGAGCATATCTCCGCTGTCATGAGTGATAGATGGGACACACCCTGGACAGGTCGTACTCAAATTCACACTAACTGCTATTTCAGAATGACCAATTAATGTCTTTGGACTGTGGGAGGAAGCCACACCACCCAGAGAGAACCCAGGCAACAGGGAACACATATAATGTGCTAATGTCA…
TI60_ATCC	20	GAGCCGCCATAGTGTCACTTTATCAGAAGCTAGCAGTGTTATTTATGACAAATTTGAAAGGGACTTTAAATGTGGTTTGAAAAATAACAAAAATCCAATACAATTTAGCCAAGTGGGTGGGGGGATCCATCCATCCATCCATCCATCCATCCATGCATCCATGCATCCATGCATTTTCATAACAACTTGTCCAGTTCAGGTTTGCAGGGTTGCTTGAGCATATCTCCGCTGTCATGAGTGATAGATGGGACACACCCTGGACAGGTCGTACTCAAATTCACACTAACTGCTATTTCAGAATGACCAATTAATGTCTTTGGACTGTGGGAGGAAGCCACACCACCCAGAGAGAACCCAGGCAACAGGGAACACATATAATGTGCTAATGTCAGTGTGCTG…
TI60_ATCC	23	GAGCCGCCATAGTGTCACTTTATCAGAAGCTAGCAGTGTTATTTATGACAAATTTGAAAGGGACTTTAAATGTGGTTTGAAAAATAACAAAAATCCAATACAATTTAGCCAAGTGGGTGGGGGGATCCATCCATCCATCCATCCATCCATGCATTTTCATAACAACTTGTCCAGTTCAGGTTTGCAGGGTTGCTTGAGCATATCTCCGCTGTCATGAGTGATAGATGGGGCACACCCTGGACAGGTCGTACTCAAATTCACACTAACTGCTATTTCAGAATGACCAATTAATGTCTTTGGACTGTGGGAGGAAGCCACACCACCCAGAGAGAACCCAGGCAACAGGGAACACATATAATGTGCTAATGTCAGTGTGCTGTTAGCATATTATTGCTGCTT…
TI60_ATCC	24	GAGCCGCCATAGTGTCACTTTATCAGAAGCTAGCAGTGTTATTTATGACAAATTTGAAAGGGACTTTAAATGTGGTTTGAAAAATAACAAAAATCCAATACAATTTAGCCAAGTGGGTGGGGGGATCCATCCATCCATCCATCCATCCATCCATCCATGCATTTTCATAACAACTTGTCCAGTTCAGGTTTGCAGGGTTGCTTGAGCATATCTCCGCTGTCATGAGTGATAGATGGGGCACACCCTGGACAGGTCGTACTCAAATTCACACTAACTGCTATTTCAGAATGACCAATTAATGTCTTTGGACTGTGGGAGGAAGCCACACCACCCAGAGAGAACCCAGGCAACAGGGAACACATATAATGTGCTAATGTCAGTGTGCTGTTAGCGTATTAT…
TI60_ATCC	25	GAGCCGCCATAGTGTCACTTTATCAGAAGCTAGCAGTGTTATTTATGACAAATTTGAAAGGGACTTTAAATGTGGTTTGAAAAATAACAAAAATCCAATACAATTTAGCCAAGTGGGTGGGGGGATCCATCCATCCATCCATCCATGCATTTTCATAACAACTTGTCCAGTTCAGGTTTGCAGGGTTGCTTGAGCATATCTCCGCTGTCATGAGTGATAGATGGGGCACACCCTGGACAGGTCGTACTCAAATTCACACTAACTGCTATTTCAGAATGACCAATTAATGTCTTTGGACTGTGGGAGGAAGCCACACCACCCAGAGAGAACCCAGGCAACAGGGAACACATATAATGTGCTAATGTCAGTGTGCTGTTAGCGTATTATTGCTGCTTGGTG…
TI60_ATCC	26	GAGCCGCCATAGTGTCACTTTATCAGAAGCTAGCAGTGTTATTTATGACAAATTTGAAAGGGACTTTAAATGTGGTTTGAAAAATAACAAAAATCCAATACAATTTAGCCAAGTGGGTGGGGGGATCCATCCATCCATCCATCCATCCATGCATTTTCATAACAACTTGTCCAGTTCAGGTTTGCAGGGTTGCTTGAGCATATCTCCGCTGTCATGAGTGATAGATGGGGCACACCCTGGACAGGTCGTACTCAAATTCACACTAACTGCTATTTCAGAATGACCAATTAATGTCTTTGGACTGTGGGAGGAAGCCACACTACCCAGAGAGAACCCAGGCAACAGGGAACACATATAATGTGCTAATGTCAGTGTGCTGTTAGCGTATTATTGCTGCTT…
TI60_ATCC	27	GAGCCGCCATAGTGTCACTTTATCAGAAGCTAGCAGTGTTATTTATGACAAATTTGAAAGGGACTTTAAATGGGGTTTGAAAAATAACAAAAATCCAATACAATTTAGCCAAGTGGGTGGGGGGATCCATCCATCCATCCATGCATTTTCATAACAACTTGTCCAGTTCAGGTTTGCAGGGTTGCTTGAGCATATCTCCGCTGTCATGAGTGATAGATGGGGCACACCCTGGACAGGTCGTACTCAAATTCACACTAACTGCTATTTCAGAATGACCAATTAATGTCTTTGGACTGTGGGAGGAAGCCACACCACCCAGAGAGAACCCAGGCAACAGGGAACGCATATAATGTGCTAATGTCAGTGTGCTGTTAGCGTATTATTACTGCTTGGTGATAA…
TI60_ATCC	29	GAGCCGCCATAGTGTCACTTTATCAGAAGCTAGCAGTGTTATTTATGACAAATTTGAAAGGGACTTTAAATGTGGTTTGAAAAATAACAAAAATCCAATACAATTTAGCCAAGTGGGTGGGGGGATCCATCCATCCATCCATCCATCCATCCATGCATTTTCATAACAACTTGTCCAGTTCAGGTTTGCAGGGTTGCTTGAGCATATCTCCGCTGTCATGAGTGATAGATGGGACACACCCTGGACAGGTCGTACTCAAATTCACACTAACTGCTATTTCAGAATGACCAATTAATGTCTTTGGACTGTGGGAGGAAGCCACACCACCCAGAGAGAACCCAGGCAACAGGGAACACATATAATGTGCTAATGTCAGTGTGCTGTTAGCGTATTATTGCT…
TI60_ATCC	30	GAGCCGCCATAGTGTCACTTTATCAGAAGCTAGCAGTGTTATTTATGACAAATTTGAAAGGGACTTTAAATGTGGTTTGAAAAATAACAAAAATCCAATACAATTTAGCCAAGTGGGTGGGGGGATCCATCCATCCATCCATCCATGCATCCATGCATTTTCATAACAACTTGTCCAGTTCAGGTTTGCAGGGTTGCTTGAGCATATCTCCGCTGTCATGAGTGATAGATGGGACACACCCTGGACAGGTCGTACTCAAATTCACACTAACTGCTATTTCAGAATGACCAATTAATGTCTTTGGACTGTGGGAGGAAGCCACACCACCCAGAGAGAACCCAGGCAACAGGGAACACATATAATGTGCTAATGTCAGTGTGCTGTTAGCGTATTATTGCT…
TI60_ATCC	31	GAGCCGCCATAGTGTCACTTTATCAGAAGCTAGCAGTGTTATTTGTGACAAATTTGAAAGGGACTTTAAATGTGGTTTGAAAAATAACAAAAATCCAATACAATTTAGCCAAGTGGGTGGGGGGATCCATCCATCCATGCATTTTCATAACAACTTGTCCAGTTCAGGTTTGCAGGGTTGCTTGAGCATATCTCCGCTGTCATGAGTGATAGATGGGGCACACCCTGGACAGGTCGTACTCAAATTCACACTAACTGCTATTTCAGAATGACCAATTAATGTCTTTGGACTGTGGGAGGAAGCCACACCACCCAGAGAGAACCCAGGCAACAGGGAACACATATAATGTGCTAATGTCAGTGTGCTGTTAGCGTATTATTGCTGCTTGGTGATAAAGAG…
TI15_TGC	1	GCTGTGATCATCTGGAGAAAGGAAATGTCAGTGAAAGAGGGAACAAGAGGTTTTGATCTCTTTCATCTTGTTTGAATTTCCACAATTTGGTACCAGTGTGACAAATTCTCTTCTTTGTGTCCTGTAGGTCCAGATTGTACCTTTCCTACAATGCATTTGTTGCAGGAAGCACAGTGGCCCTTGGCTGTGGTCCGTACACCAATCTTCTCCAAGTCAGTGCTCAACCCTCCCAGCAGGTCATCTATCATATCCGTTTTCTTTCTTTGCGTTGTGGCTTTTCCATCTGAAGCCGCTGGAGTGTTGCTGCTGCTGCTGCTGCTCTCCTGTTTTCCACCTTCTGTTTGCTTTTTTTGTGTAAGTGATGGTGGGTCGGTTGGAGGTTCTAGATCCT
TI15_TGC	2	GCTGTGATCATCTGGAGAAAGGAAATGTAAGTGAAAGAGGGAACAAGAGGTTTTGATCTCTTTCATCTTGTTTGAATTTCCACAATTTGGTACCAGTGTGACAAATTCTCTTCTTTGTGTCCTGTAGGTCCAGATTGTACCTTTCCTACAATGCATTTGTTGCAGGAAGCACAGTGGCCCTTGGCTGTGGTCCGTACACCGATCTTCTCCAAGTCAGTGCTCAACCCTCCCAGCAGGTCATCTATCATATCTGTTTTCTTTCTTTGCGTTGTGGCTTTTCCATCTGAAGCCGCTGGAGTGTTGCTGCTGCTGCTGCTGCTGCTCTCCTGTTTTCCACCTTCTGTTTGCTTTTTTTGTGTAAGTGGTGGTGGGTCGGTTGGAGGTTCTAGATCCT
TI15_TGC	3	GCTGTGATCATCTGGAGAAAGGAAATGTAAGTGAAAGAGGGAACAAGAGGTTTTGATCTCTTTCATCTTGTTTGAATTTCCACAATTTGGTACCAGTGTGACAAATTCTCTTCTTTGTGTCCTGTAGGTCCAGATTGTACCTTTCCTACAATGCATTTGTTGCAGGAAGCACAGTGGCCCTTGGCTGTGGTCCGTACACCGATCTTCTCCAAGTCAGTGCTCAACCCTCCCAGCAGGTCATCTATCATATCTGTTTTCTTTCTTTGCGTTGTGGCTTTTCCATCTGAAGCCGCTGGAGTGTTGCTGCTGCTGCTGCTGCTGCTGCTGCTCTCCTGTTTTCCACCTTCTGTTTGCTTTTTTTGTGTAAGTGGTGGTGGGTCGGTTGGAGGTTCTAGATCCT
TI15_TGC	4	GCTGTGATCATCTGGAGAAAGGAAATGTAAGTGAAAGAGGGAACAAGAGGTTTTGATCTCTTTCATCTTGTTTGAATTTCCACAATTTGGTACCAGTGTGACAAATTCTCTTCTTTGTGTCCTGTAGGTCCAGATTGTACCTTTCCTACAATGCATTTGTTGCAGGAAGCACAGTGGCCCTTGGCTGTGGTCCGTACACCGATCTTCTCCAAGTCAGTGCTCAACCCTCCCAGCAGGTCATCTATCATATCTGTTTTCTTTCTTTGCGTTGTGGTTTTTCCATCTGAAGCCGCTGGAGTGTTGCTGCTGCTGCTGCTGCTGCTGCTGCTCTCCTGTTTTCCACCTTCTGTTTGCTTTTTTTGTGTAAGTGGTGGTGGGTCGGTTGGAGGTTCTAGATCCT
TI15_TGC	7	GCTGTGATCATCTGGAGAAAGGAAATGTCAGTGAAAGAGGGAACAAGAGGTTTTGATCTCTTTCATCTTGTTTGAATTTCCACAATTTGGTACCAGTGTGACAAATTCTCTTCTTTGTGTCCTGTAGGTCCAGATTGTACCTTTCCTACAATGCATTTGTTGCAGGAAGCACAGTGGCCCTTGGCTGTGGTCCGTACACCAATCTTCTCCAAGTCAGTGCTCAACCCTCCCAGCAGGTCATCTATCATATCCGTTTTCTTTCTTTGCGTTGTGGCTTTTCCATCTGAAGCCGCTGGAGTGTTGCTGCTGCTGCTGCTGCTCTCCTGTTTTCCACCTTCTGTTTGCTTTTTTTGTGTAAGTGATGGTGGGTTGGTTGGAGGTTCTAGATCCT
TI15_TGC	8	GCTGTGATCATCTGGAGAAAGGAAATGTAAGTGAAAGAGGGAACAAGAGGTTTTGATCTCTTTCATCTTGTTTGAATTTCCACAATTTGGTACCAGTGTGACAAATTCTCTTCTTTGTGTCCTGTAGGTCCAGATTGTACCTTTCCTACAATGCATTTGTTGCAGGAAGCACAGTGGCCCTTGGCTGTGGTCCGTACACCGATCTTCTCCAAGTCAGTGCTCAACCCTCCCAGCAGGTCATCTATCATATCTGTTTTCTTTCTTTGCGTTGTGGCTTTTCCATCTGAAGCCGCTGGAGTGTTGCTGCTGCTGCTGCTGCTGCTGCTGCTGCTCTCCTGTTTTCCACCTTCTGTTTGCTTTTTTTGTGTAAGTGGTGGTGGGTCGGTTGGAGGTTCTAGA…
TI15_TGC	9	GCTGTGATCATCTGGAGAAAGGAAATGTCAGTGAAAGAGGGAACAAGAGGTTTTGATCTCTTTCATCTTGTTTGAATTTCCACAATTTGGTACCAGTGTGACAAATTCTCTTCTTTGTGTCCTGTAGGTCCAGATTGTACCTTTCCTACAATGCATTTGTTGCAGGAAGCACAGTGGCCCTTGGCTGTGGTCCGTACACCAATCTTCTCCAAGTCAGTGCTCAACCCTCCCAGCAGGTCATCTATCATATCCGTTTTCTTTCTTTGCGTTGTGGCTTTTCCATCTGAAGCCGCTGGAGTGTTGCTGCTGCTGCTGCTGCTGCTGCTCTCCTGTTTTCCACCTTCTGTTTGCTTTTTTTGTGTAAGTGATGGTGGGTCGGTTGGAGGTTCTAGATCCT
TI15_TGC	10	GCTGTGATCATCTGGAGAAAGGAAATGTAAGTGAAAGAGGGAACAAGAGGTTTTGATCTCTTTCATCTTGTTTGAATTTCCACAATTTGGTACCAGTGTGACAAATTCTCTTCTTTGTGTCCTGTAGGTCCAGATTGTACCTTTCCTACAATGCATTTGTTGCAGGAAGCACAGTGGCCCTTGGCTGTGGTCCGCACACCGATCTTCTCCAAGTCAGTGCTCAACCCTCCCAGCAGGTCATCTATCATATCTGTTTTCTTTCTTTGCGTTGTGGCTTTTCCATCTGAAGCCGCTGGAGTGTTGCTGCTGCTGCTGCTGCTGCTGCTGCTCTCCTGTTTTCCACCTTCTGTTTGCTTTTTTTGTGTAAGTGGTGGTGGGTCGGTTGGAGGTTCTAGATCCT
TI15_TGC	11	GCTGTGATCATCTGGAGAAAGGAAATGTCAGTGAAAGAGGGAACAAGAGGTTTTGATCTCTTTCATCTTGTTTGAATTTCCACAATTTGGTACCAGTGTGACAAATTCTCTTCTTTGTGTCCTGTAGGTCCAGATTGTACCTTTCCTACAATGCATTTGTTGCAGGAAGCACAGTGGCCCTTGGCTGTGGTCCGTACACCAATCTTCTCCAAGTCAGTGCTCAACCCTCCCAGCAGGTCATCTATCATATCCGTTTTCTTTCTTTGCGTTGTGGCTTTTCCATCTGAAGCCGCTGGAGTGTTGCTGCTGCTGCTGCTGCTGCTGCTGCTGCTCTCCTGTTTTCCACCTTCTGTTTGCTTTTTTTGTGTAAGTGATGGTGGGTCGGTTGGAGGTTCTAGA…
TI15_TGC	13	GCTGTGATCATCTGGAGAAAGGAAATGTCAGTGAAAGAGGGAACAAGAGGTTTTGATCTCTTTCATCTTGTTTGAATTTCCACAATTTGGTACCAGTGTGACAAATTCTCTTCTTTGTGTCCTGTAGGTCCAGATTGTACCTTTCCTACAATGCATTTGTTGCAGGAAGCACAGTGGCCCTTGGCTGTGGTCCGTACACCAATCTTCTCCAAGTCAGTGCTCAACCCTCCCAGCAGGTCATCTATCATATCCGTTTTCTTTCTTTGCGTTGTGGCTTTTCCATCTGAAGCCGCTGGAGTGTTGCTGCTGCTGCTGCTGCTGCTGCTGCTCTCCTGTTTTCCACCTTCTGTTTGCTTTTTTTGTGTAAGTGATGGTGGGTCGGTTGGAGGTTCTAGATCCT
TI15_TGC	15	GCTGTGATCATCTGGAGAAAGGAAATGTAAGTGAAAGAGGGAACAAGAGGTTTTGATCTCTTTCATCTTGTTTGAATTTCCACAATTTGGTACCAGTGTGACAAATTCTCTTCTTTGTGTCCTGTAGGTCCAGATTGTACCTTTCCTACAATGCATTTGTTGCAGGAAGCACAGTGGCCCTTGGCTGTGGTCCGTACACCGATCTTCTCCAAGTCAGTGCTCAACCCTCCCAGCAGGTCATCTATCATATCTGTTTTCTTTCTTTGCGTTGTGGCTTTTCCATCTGAAGCCGCTGGAGTGTTGCTGCTGCTGCTGCTGCTCTCCTGTTTTCCACCTTCTGTTTGCTTTTTTTGTGTAAGTGGTGGTGGGTCGGTTGGAGGTTCTAGATCCT
TI15_TGC	17	GCTGTGATCATCTGGAGAAAGGAAATGTAAGTGAAAGAGGGAACAAGAGGTTTTGATCTCTTTCATCTTGTTTGAATTTCCACAATTTGGTACCAGTGTGACAAATTCTCTTCTTTGTGTCCTGTAGGTCCAGATTGTACCTTTCCTACAATGCATTTGTTGCAGGAAGCACAGTGGCCCTTGGCTGTGGTCCGTACACCGATCTTCTCCAAGTCAGTGCTCAACCCTCCCAGCAGGTCATCTATCATATCTGTTTTCTTTCTTTGCGTTGTGGCTTTTCCATCTGAAGCCGCTGGAGTGTTGCTGCTGCTGCTGCTGCTGCTGCTGCTGCTGCTCTCCTGTTTTCCACCTTCTGTTTGCTTTTTTTGTGTAAGTGGTGGTGGGTCGGTTGGAGGTTCT…
TI15_TGC	18	GCTGTGATCATCTGGAGAAAGGAAATGTAAGTGAAAGAGGGAACAAGAGGTTTTGATCTCTTTCATCTTGTTTGAATTTCCACAATTTGGTACCAGTGTGACAAATTCTCTTCTTTGTGTCCTGTAGGTCCAGATTGTACCTTTCCTACAATGCATTTGTTGCAGGAAGCACAGTGGCCCTTGGCTGTGGTCCGTACACCGATCTTCTCCAAGTCAGTGCTCAACCCTCCCAGCAGGTCATCTATCATATCTGTTTTCTTTCTTTGCGTTGTGGCTTTTCCATCTGAAGCCGCTGGAGTGTTGCTGCTGCTGCTGCTGCTGCTGCTCTCCTGTTTTCCACCTTCTGTTTGCTTTTTTTGTGTAAGTGGTGGTGGGTCGGTTGGAGGTTCTAGATCCT
TI15_TGC	21	GCTGTGATCATCTGGAGAAAGGAAATGTAAGTGAAAGAGGGAACGAGAGGTTTTGATCTCTTTCATCTTGTTTGAATTTCCACAATTTGGTACCAGTGTGACAAATTCTCTTCTTTGTGTCCTGTAGGTCCAGATTGTACCTTTCCTACAATGCATTTGTTGCAGGAAGCACAGTGGCCCTTGGCTGTGGTCCGTACACCGATCTTCTCCAAGTCAGTGCTCAACCCTCCCAGCAGGTCGTCTATCATATCTGTTTTCTTTCTTTGCGTTGTGGCTTTTCCATCTGAAGCCGCTGGAGTGTTGCTGCTGCTGCTCTCCTGTTTTCCACCTTCTGTTTGCTTTTTTTGTGTAAGTGGTGGTGGGTCGGTTGGAGGTTCTAGATCCT
TI12_TAC	1	GCCACCAAAATATTCGTGTTCACACGTTTCAGCTGCAAAACTAACACTGCACCTCTTTATTAAATCCCAATGGTAGTCTTTTAATACTACTACTACTACTACTACTACTACTACTAATAATAATATTAATAAAAATAATAATAACCTGTATTTTTATAGTGCTGCCTTCAATCATGTGTCTTTTTGCTGTAAAAGGTAAGAAATCTGAGGCAAAAACAGGGATTTACCTTGCTGAAGGCAGGTACTGTCAGATGAATGTGCAGGAGCTCCTGAAAAACACGGCTGGTCTTTCTTTATAGCGGGGCTATCAACTTTATCAAAGCCTCCATTGGTGTCTGACAATACACACAGCTCTGTGGAAAATGCACATGATGGTTCAAGGAGACAGAACATGG
TI12_TAC	2	GCCACCAAAATATTCGTGTTCACACGTTTCAGCTGCAAAACTAACACTGCACCTCTTTATTAAATCCCAATGGTAGTCTTTTAATACTACTACTACTACTACTACTACTACTACTAATAATAATATTAGTAAAAATAATAATAACCTGTATTTTTATAGTGCTGCCTTCAATCATGTGTCTTTTTGCTGTAAAAGGTAAGAAATCTGAGGCAAAAACAGGGATTTACCTTGTTGAAGGCAGGTACTGTCAGATGAATGTGCAGGAGCTCCTGAAAAACACGGCTGGTCTTTCTTTATAGCGGGGCTATCAACTTTATCAAAGCCTCCATTGGTGTCTGACAATACACACAGCTCTGTGGAAAATGCACATGATGGTTCAAGGAGACAGAACATGG
TI12_TAC	3	GCCACCAAAATATTCGTGTTCACACGTTTCAGCTGCAAAACTAACACTGCACCTCTTTATTAAATCCCAATGGTAGTCTTTTAATACTACTACTACTACTACTACTACTAATAATAATAATAATATTAGTAAAAATAATAATAACCTGTATTTTTATAGTGCTGCCTTCAATCATGTGTCTTTTTGCTGTAAAAGGTAAGAAATCTGAGGCAAAAACAGGGATTTACCTTGTTGAAGGCAGGTACTGTCAGATGAATGTGCAGGAGCTCCTGAAAAACACGGCTGGTCTTTCTTTATAGCGGGGCTATCAACTTTATCAAAGCCTCCATTGGTGTCTGACAATACACACAGCTCTGTGGAAAATGCACATGATGGTTCAAGGAGACAGAACATGG
TI12_TAC	5	GCCACCAAAATATTCGTGTTCACACGTTTCAGCTGCAAAACTAACACTGCACCTCTTTATTAAATCCCAATGGTAGTCTTTTAATACTACTACTACTACTACTACTACTACTACTACTACTACTACTACTACTACTACTAATAATAATATTAGTAAAAATAATAATAACCTGTATTTTTATAGTGCTGCCTTCAATCATGTGTCTTTTTGCTGTAAAAGGTAAGAAATCTGAGGCAAAAACAGGGATTTACCTTGTTGAAGGCAGGTACTGTCAGATGAATGTGCAGGAGCTCCTGAAAAACACGGCTGGTCTTTCTTTATAGCGGGGCTATCAACTTTATCAAAGCCTCCATTGGTGTCTGACAATACACACAGCTCTGTGGAAAATGCACATGATGG…
TI12_TAC	6	GCCACCAAAATATTCGTGTTCACACGTTTCAGCTGCAAAACTAACACTGCACCTCTTTATTAAATCCCAATGGTAGTCTTTTAATACTACTACTACTACTACTACTACTACTACTACTACTACTAATAATAATATTAGTAAAAATAATAATAACCTGTATTTTTATAGTGCTGCCTTCAATCATGTGTCTTTTTGCTGTAAAAGGTAAGAAATCTGAGGCAAAAACAGGGATTTACCTTGTTGAAGGCAGGTACTGTCAGATGAATGTGCAGGAGCTCCTGAAAAACACGGCTGGTCTTTCTTTATAGCGGGGCTATCAACTTTATCAAAGCCTCCATTGGTGTCTGACAATACACACAGCTCTGTGGAAAATGCACATGATGGTTCAAGGAGACAGAA…
TI12_TAC	7	GCCACCAAAATATTCGTGTTCACACGTTTCAGCTGCAAAACTAACACTGCACCTCTTTATTAAATCCCAACGGTAGTCTTTTAATACTACTACTACTAATAATAATATTAGTAAAAATAATAATAACCTGTATTTTTATAGTGCTGCCTTCAATCATGTGTCTTTTTGCTGTAAAAGGTAAGAAATCTGAGGCAAAAACAGGGATTTACCTTGCTGAAGGCAGGTACTGTCAGATGAATGTGCAGGAGCTCCTGAAAAACACGGCTGGTCTTTCTTTATAGCGGGGCTATCAACTTTATCAAAGCCTCCATTGGTGTCTGACAATACACACAGCTCTGTGGAAAATGCACATGATGGTTCAAGGAGACAGAACATGG
TI12_TAC	8	GCCACCAAAATATTCGTGTTCACACGTTTCAGCTGCAAAACTAACACTGCACCTCTTTATTAAATCCCAATGGTAGTCTTTTAATACTACTACTACTAATAATAATATTAGTAAAAATAATAATAACCTGTATTTTTATAGTGCTGCCTTCAATCATGTGTCTTTTTGCTGTAAAAGGTAAGAAATCTGAGGCAAAAACAGGGATTTACCTTGCTGAAGGCAGGTACTGTCAGATGAATGTGCAGGAGCTCCTGAAAAACACGGCTGGTCTTTCTTTATAGCGGGGCTATCAACTTTATCAAAGCCTCCATTGGTGTCTGACAATACACACAGCTCTGTGGAAAATGCACATGATGGTTCAAGGAGACAGAACATGG
TI12_TAC	9	GCCACCAAAATATTCGTGTTCACACGTTTCAGCTGCAAAACTAACACTGCACCTCTTTATTAAATCCCAACGGTAGTCTTTTAATACTACTACTACTAATAATAATATTAGTAAAAATAATAATAACCTGTATTTTTATAGTGCTGCCTTCAATCATGTGTCTTTTTGCTGTAAAAGGTAAGAAATCTGAGGCTAAAACAGGGATTTACCTTGTTGAAGGCAGGTACTGTCAGATGAATGTGCAGGAGCTCCTGAAAAACACGGCTGGTCTTTCTTTATAGCGGGGCTATCAACTTTATCAAAGCCTCCATTGGTGTCTGACAATACACACAGCTCTGTGGAAAATGCACATGATGGTTCAAGGAGACAGAACATGG
TI12_TAC	11	GCCACCAAAATATTCGTGTTCACACGTTTCAGCTGCAAAACTAACACTGCACCTCTTTATTAAATCCCAACGGTAGTCTTTTAATACTACTACTACTACTAATAATATTAGTAAAAATAATAATAACCTGTATTTTTATAGTGCTGCCTTCAATCATGTGTCTTTTTGCTGTAAAAGGTAAGAAATCTGAGGCAAAAACAGGGATTTACCTTGTTGAAGGCAGGTACTGTCAGATGAATGTGCAGGAGCTCCTGAAAAACACGGCTGGTCTTTTTTTATAGCAGGGCTATCAACTTTATCAAAGCCTCCATTGGTGTCTGACAATACACACAGCTCTGTGGAAAATGCACATGATGGTTCAAGGAGACAGAACATGG
TI12_TAC	17	GCCACCAAAATATTCGTGTTCACACGTTTCAGCTGCAAAACTAACACTGCACCTCTTTATTAAATCCCAATGGTAGTCTTTTAATACTACTACTACTACTACTACTACTACTACTACTACTACTACTACTACTACTACTACTAATAATAATATTAGTAAAAATAATAATAACCTGTATTTTTATAGTGCTGCCTTCAATCATGTGTCTTTTTGCTGTAAAAGGTAAGAAATCTGAGGCAAAAACAGGGATTTACCTTGTTGAAGGCAGGTACTGTCAGATGAATGTGCAGGAGCTCCTGAAAAACACGGCTGGTCTTTCTTTATAGCGGGGCTATCAACTTTATCAAAGCCTCCATTGGTGTCTGACAATACACACAGCTCTGTGGAAAATGCACATGA…
TI12_TAC	19	GCCACCAAAATATTCGTGTTCACACGTTTCAGCTGCAAAACTAACACTGCACCTCTTTATTAAATCCCAATGGTAGTCTTTTAATACTACTACTACTACTACTACTACTACTACTACTACTAATAATAATATTAATAAAAATAATAATAACCTGTATTTTTATAGTGCTGCCTTCAATCATGTGTCTTTTTGCTGTAAAAGGTAAGAAATCTGAGGCAAAAACAGGGATTTACCTTGCTGAAGGCAGGTACTGTCAGATGAATGTGCAGGAGCTCCTGAAAAACACGGCTGGTCTTTCTTTATAGCGGGGCTATCAACTTTATCAAAGCCTCCATTGGTGTCTGACAATACACACAGCTCTGTGGAAAATGCACATGATGGTTCAAGGAGACAGAACAT…
TI12_TAC	20	GCCACCAAAATATTCGTGTTCACACGTTTCAGCTGCAAAACTAACACTGCACCTCTTTATTAAATCCCAATGGTAGTCTTTTAATACTACTACTACTACTACTACTACTAATAATAATATTAGTAAAAATAATAATAACCTGTATTTTTATAGTGCTGCCTTCAATCATGTGTCTTTTTGCTGTAAAAGGTAAGAAATCTGAGGCAAAAACAGGGATTTACCTTGTTGAAGGCAGGTACTGTCAGATGAATGTGCAGGAGCTCCTGAAAAACACGGCTGGTCTTTCTTTATAGCGGGGCTATCAACTTTATCAAAGCCTCCATTGGTGTCTGACAATACACACAGCTCTGTGGAAAATGCACATGATGGTTCAAGGAGACAGAACATGG
TI12_TAC	21	GCCACCAAAATATTCGTGTTCACACGTTTCAGCTGCAAAACTAACACTGCACCTCTTTATTAAATCCCAATGGTAGTCTTTTAATACTACTACTACTACTACTACTACTACTACTACTACTACTACTAATAATAATATTAATAAAAATAATAATAACCTGTATTTTTATAGTGCTGCCTTCAATCATGTGTCTTTTTGCTGTAAAAGGTAAGAAATCTGAGGCAAAAACAGGGATTTACCTTGCTGAAGGCAGGTACTGTCAGATGAATGTGCAGGAGCTCCTGAAAAACACGGCTGGTCTTTCTTTATAGCGGGGCTATCAACTTTATCAAAGCCTCCATTGGTGTCTGACAATACACACAGCTCTGTGGAAAATGCACATGATGGTTCAAGGAGACA…
TI12_TAC	22	GCCACCAAAATATTCGTGTTCACACGTTTCAGCTGCAAAACTAACACTGCACCTCTTTATTAAATCCCAATGGTAGTCTTTTAATACTACTACTACTACTACTACTACTACTACTACTACTACTACTAATAATAATATTAGTAAAAATAATAATAACCTGTATTTTTATAGTGCTGCCTTCAATCATGTGTCTTTTTGCTGTAAAAGGTAAGAAATCTGAGGCAAAAACAGGGATTTACCTTGTTGAAGGCAGGTACTGTCAGATGAATGTGCAGGAGCTCCTGAAAAACACGGCTGGTCTTTCTTTATAGCGGGGCTATCAACTTTATCAAAGCCTCCATTGGTGTCTGACAATACACACAGCTCTGTGGAAAATGCACATGATGGTTCAAGGAGACA…
TI12_TAC	24	GCCACCAAAATATTCGTGTTCACACGTTTCAGCTGCAAAACTAACACTGCACCTCTTTATTAAATCCCAATGGTAGTCTTTTAATACTACTACTACTACTACTACTACTACTACTACTACTACTACTACTACTACTACTAATAATAATATTAATAAAAATAATAATAACCTGTATTTTTATAGTGCTGCCTTCAATCATGTGTCTTTTTGCTGTAAAAGGTAAGAAATCTGAGGCAAAAACAGGGATTTACCTTGCTGAAGGCAGGTACTGTCAGATGAATGTGCAGGAGCTCCTGAAAAACACGGCTGGTCTTTCTTTATAGCGGGGCTATCAACTTTATCAAAGCCTCCATTGGTGTCTGACAATACACACAGCTCTGTGGAAAATGCACATGATGG…
TI12_TAC	26	GCCACCAAAATATTCGTGTTCACACGTTTCAGCTGCAAAACTAACACTGCACCTCTTTATTAAATCCCAACGGTAGTCTTTTAATACTACTACTACTAATAATAATATTAGTAAAAATAATAATAACAACCTGTATTTTTATAGTGCTGCCTTCAATCATGTGTCTTTTTGCTGTAAAAGGTAAGAAATCTGAGGCAAAAACAGGGATTTACCTTGTTGAAGGCAGGTACTGTCAGATGAATGTGCAGGAGCTCCTGAAAAACACGGCTGGTCTTTCTTTATAGCGGGGCTATCAACTTTATCAAAGCCTCCATTGGTGTCTGACAATACACACAGCTCTGTGGAAAATGCACATGATGGTTCAAGGAGACAGAACATGG
TI12_TAC	27	GCCACCAAAATATTCGTGTTCACACGTTTCAGCTGCAAAACTAACACTGCACCTCTTTATTAAATCCCAATGGTAGTCTTTTAATACTACTACTACTACTACTACTACTACTACTACTACTAATAATAATAATATTAGTAAAAATAATAATAACCTGTATTTTTATAGTGCTGCCTTCAATCATGTGTCTTTTTGCTGTAAAAGGTAAGAAATCTGAGGCAAAAACAGGGATTTACCTTGTTGAAGGCAGGTACTGTCAGATGAATGTGCAGGAGCTCCTGAAAAACACGGCTGGTCTTTCTTTATAGCGGGGCTATCAACTTTATCAAAGCCTCCATTGGTGTCTGACAATACACACAGCTCTGTGGAAAATGCACATGATGGTTCAAGGAGACAGAA…
TI12_TAC	30	GCCACCAAAATATTCGTGTTCACACGTTTCAGCTGCAAAACTAACACTGCACCTCTTTATTAAATCCCAATGGTAGTCTTTTAATACTACTACTACTACTACTACTACTACTACTACTACTACTACTACTAATAATAATATTAATAAAAATAATAATAACCTGTATTTTTATAGTGCTGCCTTCAATCATGTGTCTTTTTGCTGTAAAAGGTAAGAAATCTGAGGCAAAAACAGGGATTTACCTTGCTGAAGGCAGGTACTGTCAGATGAATGTGCAGGAGCTCCTGAAAAACACGGCTGGTCTTTCTTTATAGCGGGGCTATCAACTTTATCAAAGCCTCCATTGGTGTCTGACAATACACACAGCTCTGTGGAAAATGCACATGATGGTTCAAGGAG…
TI12_TAC	31	GCCACCAAAATATTCGTGTTCACACGTTTCAGCTGCAAAACTAACACTGCACCTCTTTATTAAATCCCAACGGTAGTCTTTTAATACTACTACTACTAATAATAATATTAGTAAAAATAATAATAACCTGTATTTTTATAGTGCTGCCTTCAATCATGTGTCTTTTTGCTGTAAAAGGTAAGAAATCTGAGGCAAAAACAGGGATTTACCTTGTTGAAGGCAGGTACTGTCAGATGAATGTGCAGGAGCTCCTGAAAAACACGGCTGGTCTTTCTTTATAGCGGGGCTATCAACTTTATCAAAGCCTCCATTGGTGTCTGACAATACACACAGCTCTGTGGAAAATGCACATGATGGTTCAAGGAGACAGAACATGG
TI12_TAC	32	GCCACCAAAATATTCGTGTTCACACGTTTCAGCTGCAAAACTAACACTGCACCTCTTTATTAAATCCCAACGGTAGTCTTTTAATACTACTACTACTAATAATAATATTAGTAAAAATAATAATAACCTGTATTTTTATAGTGCTGCCTTCAATCATGTGTCTTTTTGCTGTAAAAGGTAAGAAATCTGAGGCAAAAACAGGGATTTACCTTGTTGAAGGCAGGTACTGTCAGATGAATGTGCAGGAGCTCCTGAAAAACACGGCTGGTCTTTCTTTATAGCAGGGCTATCAACTTTATCAAAGCCTCCATTGGTGTCTGACAATACACACAGCTCTGTGGAAAATGCACATGATGGTTCAAGGAGACAGAACATGG
TI12_TAC	33	GCCACCAAAATATTCGTGTTCACACGTTTCAGCTGCAAAACTAACACTGCACCTCTTTATTAAATCCCAATGGTAGTCTTTTAATACTACTACTACTACTACTACTACTACTACTACTACTAATAATAATATTAGTAAAAATAATAATAACCTGTATTTTTATAGTGCTGCCTTCAATCATGTGTCTTTTTGCTGTAAAAGGTAAGAAATCTGAGGCAAAAACAGGGATTTACCTTGTTGAAGGCAGGTACTGTCAGATGAATGTGCAGGAGCTCCTGAAAAACACGGCTGGTCTTTCTTTATAGCGGGGCTATCAACTTTATCAAAGCCTCCATTGGTGTCTGACAATACACACAGCTCTGTGGAAAATGCACATGATGGTTCAAGGAGACAGAACAT…
TI12_TAC	36	GCCACCAAAATATTCGTGTTCACACGTTTCAGCTGCAAAACTAACACTGCACCTCTTTATTAAATCCCAATGGTAGTCTTTTAATACTACTACTACTACTACTACTACTACTACTACTACTACTACTACTACTACTAATAATAATATTAATAAAAATAATAATAACCTGTATTTTTATAGTGCTGCCTTCAATCATGTGTCTTTTTGCTGTAAAAGGTAAGAAATCTGAGGCAAAAACAGGGATTTACCTTGCTGAAGGCAGGTACTGTCAGATGAATGTGCAGGAGCTCCTGAAAAACACGGCTGGTCTTTCTTTATAGCGGGGCTATCAACTTTATCAAAGCCTCCATTGGTGTCTGACAATACACACAGCTCTGTGGAAAATGCACATGATGGTTC…
TI12_TAC	37	GCCACCAAAATATTCGTGTTCACACGTTTCAGCTGCAAAACTAACACTGCACCTCTTTATTAAATCCCAACGGTAGTCTTTTAATACTACTACTACTACTAATAATATTAGTAAAAATAATAATAACCTGTATTTTTATAGTGCTGCCTTCAATCATGTGTCTTTTTGCTGTAAAAGGTAAGAAATCTGAGGCAAAAACAGGGATTTACCTTGTTGAAGGCAGGTACTGTCAGATGAATGTGCAGGAGCTCCTGAAAAACACGGCTGGTCTTTCTTTATAGCAGGGCTATCAACTTTATCAAAGCCTCCATTGGTGTCTGACAATACACACAGCTCTGTGGAAAATGCACATGATGGTTCAAGGAGACAGAACATGG
TI12_TAC	38	GCCACCAAAATATTCGTGTTCACACGTTTCAGCTGCAAAACTAACACTGCACCTCTTTATTAAATCCCAATGGTAGTCTTTTAATACTACTACTACTACTACTACTACTACTACTACTACTACTAATAATAATAATATTAGTAAAAATAATAATAACCTGTATTTTTATAGTGCTGCCTTCAATCATGTGTCTTTTTGCTGTAAAAGGTAAGAAATCTGAGGCAAAAACAGGGATTTACCTTGTTGAAGGCAGGTACTGTCAGATGAATGTGCAGGAGCTCCTGAAAAACACGGCTGGTCTTTCTTTATAGCGGGGCTATCAACTTTATCAAAGCCTCCATTGGTGTCTGACAATACACACAGCTCTGTGGAAAATGCACATGATGGTTCAAGGAGACA…
TI12_TAC	39	GCCACCAAAATATTCGTGTTCACACGTTTCAGCTGCAAAACTAACACTGCACCTCTTTATTAAATCCCAATGGTAGTCTTTTAATACTACTACTACTACTACTACTACTACTACTACTACTACTACTACTACTACTAATAATAATATTAGTAAAAATAATAATAACCTGTATTTTTATAGTGCTGCCTTCAATCATGTGTCTTTTTGCTGTAAAAGGTAAGAAATCTGAGGCAAAAACAGGGATTTACCTTGTTGAAGGCAGGTACTGTCAGATGAATGTGCAGGAGCTCCTGAAAAACACGGCTGGTCTTTCTTTATAGCGGGGCTATCAACTTTATCAAAGCCTCCATTGGTGTCTGACAATACACACAGCTCTGTGGAAAATGCACATGATGGTTC…
TI12_TAC	41	GCCACCAAAATATTCGTGTTCACACGTTTCAGCTGCAAAACTAACACTGCACCTCTTTATTAAATCCCAATGGTAGTCTTTTAATACTACTACTACTACTACTACTACTACTACTACTACTACTACTACTACTAATAATAATATTAGTAAAAATAATAATAACCTGTATTTTTATAGTGCTGCCTTCAATCATGTGTCTTTTTGCTGTAAAAGGTAAGAAATCTGAGGCAAAAACAGGGATTTACCTTGTTGAAGGCAGGTACTGTCAGATGAATGTGCAGGAGCTCCTGAAAAACACGGCTGGTCTTTCTTTATAGCGGGGCTATCAACTTTATCAAAGCCTCCATTGGTGTCTGACAATACACACAGCTCTGTGGAAAATGCACATGATGGTTCAAG…
TI12_TAC	42	GCCACCAAAATATTCGTGTTCACACGTTTCAGCTGCAAAACTAACACTGCACCTCTTTATTAAATCCCAACGGTAGTCTTTTAATACTACTACTACTAATAATAATATTAGTAAAAATAATAATAACCTGTATTTTTATAGTGCTGCCTTCAATCATGTGTCTTTTTGCTGTAAAAGGTAAGAAATCTGAGGCAAAAACAGGGATTTACCTTGCTGAAGGCAGGTACTGTCAGATGAATGTGCAGGAGCTCCTGAAAAACACGGCTGGTCTTTCTTTATAGCGGGGCTATCAACTTTATCAAAGCCTCCATTGGTGTCTGACAATACACACAGCTCTGTGGAAAATGCACATGATGGTGCAAGGAGACAGAACATGG
TI12_TAC	43	GCCACCAAAATATTCGTGTTCACACGTTTCAGCTGCAAAACTAACACTGCACCTCTTTATTAAATCCCAACGGTAGTCTTTTAATACTACTACTACTACTAATAATATTAGTAAAAATAATAATAACCTGCATTTTTATAGTGCTGCCTTCAATCATGTGTCTTTTTGCTGTAAAAGGTAAGAAATCTGAGGCAAAAACAGGGATTTACCTTGTTGAAGGCAGGTACTGTCAGATGAATGTGCAGGAGCTCCTGAAAAACACGGCTGGTCTTTCTTTATAGCAGGGCTATCAACTTTATCAAAGCCTCCATTGGTGTCTGACAATACACACAGCTCTGTGGAAAATGCACATGATGGTTCAAGGAGACAGAACATGG
TI12_TAC	44	GCCACCAAAATATTCGTGTTCACACGTTTCAGCTGCAAAACTAACACTGCACCTCTTTATTAAATCCCAATGGTAGTCTTTTAATACTACTACTACTACTACTACTACTACTACTACTACTACTAATAATAATATTAATAAAAATAATAATAACCTGTATTTTTATAGTGCTGCCTTCAATCATGTGTCTTTTTGCTGTAAAAGGTAAGAAATCTGAGGCAAAAACAGGGATTTACCTTGCTGAAGGCAGGTACTGTCAGATGAATGTGCAGGAGCTCCTGAAAAACACGGCTGGTCTTTCTTTATAGCGGGGCTATCAACTTTATCAAAGCCTCCATTGGTGTCTGACAATACACACAGCTCTGTGGAAAATGCACATGATGGTTCAAGGAGACAGAA…
TI12_TAC	45	GCCACCAAAATATTCGTGTTCACACGTTTCAGCTGCAAAACTAACACTGCACCTCTTTATTAAATCCCAATGGTAGTCTTTTAATACTACTACTACTACTACTACTACTACTACTACTACTACTACTAATAATAATAATATTAGTAAAAATAATAATAACCTGTATTTTTATAGTGCTGCCTTCAATCATGTGTCTTTTTGCTGTAAAAGGTAAGAAATCTGAGGCAAAAACAGGGATTTACCTTGTTGAAGGCAGGTACTGTCAGATGAATGTGCAGGAGCTCCTGAAAAACACGGCTGGTCTTTCTTTATAGCGGGGCTATCAACTTTATCAAAGCCTCCATTGGTGTCTGACAATACACACAGCTCTGTGGAAAATGCACATGATGGTTCAAGGAG…
TI12_TAC	46	GCCACCAAAATATTCGTGTTCACACGTTTCAGCTGCAAAACTAACACTGCACCTCTTTATTAAATCCCAATGGTAGTCTTTTAATACTACTACTACTACTACTACTACTACTACTACTAATAATAATATTAGTAAAAATAATAATAACCTGTATTTTTATAGTGCTGCCTTCAATCATGTGTCTTTTTGCTGTAAAAGGTAAGAAATCTGAGGCAAAAACAGGGATTTACCTTGTTGAAGGCAGGTACTGTCAGATGAATGTGCAGGAGCTCCTGAAAAACACGGCTGGTCTTTCTTTATAGCGGGGCTATCAACTTTATCAAAGCCTCCATTGGTGTCTGACAATACACACAGCTCTGTGGAAAATGCACATGATGGTTCAAGGAGACAGAACATGG
TI12_TAC	47	GCCACCAAAATATTCGTGTTCACACGTTTCAGCTGCAAAACTAACACTGCACCTCTTTATTAAATCCCAACGGTAGTCTTTTAATACTACTACTACTAATAATAATATTAGTAAAAATAATAATAACCTGTATTTTTATAGTGCTGCCTTCAATCATGTGTCTTTTTGCTGTAAAAGGTAAGAAATCTGAGGCAAAAACAGGGATTTACCTTGTTGAAGGCAGGTACTGTCAGATGAATGTGCAGGAGCTCCTGAAAAACACGGCTGGTCTTTCTTTATAGCGGGGCTATCAACTTTATCAAAGCCTCCATTGGTGTCTGACAATACACACAGCTCTGTGGAAAATGCACATGATGGTGCAAGGAGACAGAACATGG
TI12_TAC	49	GCCACCAAAATATTCGTGTTCACACGTTTCAGCTGCAAAACTAACACTGCACCTCTTTATTAAATCCCAATGGTAGTCTTTTAATACTACTACTACTACTACTACTACTACTACTACTACTACTACTACTAATAATAATATTAGTAAAAATAATAATAACCTGTATTTTTATAGTGCTGCCTTCAATCATGTGTCTTTTTGCTGTAAAAGGTAAGAAATCTGAGGCAAAAACAGGGATTTACCTTGTTGAAGGCAGGTACTGTCAGATGAATGTGCAGGAGCTCCTGAAAAACACGGCTGGTCTTTCTTTATAGCGGGGCTATCAACTTTATCAAAGCCTCCATTGGTGTCTGACAATACACACAGCTCTGTGGAAAATGCACATGATGGTTCAAGGAG…
TI12_TAC	51	GCCACCAAAATATTCGTGTTCACACGTTTCAGCTGCAAAACTAACACTGCACCTCTTTATTAAATCCCAACGGTAGTCTTTTAATACTACTACTACTACTACTACTACTACTACTACTACTACTAATAATAATATTAATAAAAATAATAATAACCTGTATTTTTATAGTGCTGCCTTCAATCATGTGTCTTTTTGCTGTAAAAGGTAAGAAATCTGAGGCAAAAACAGGGATTTACCTTGCTGAAGGCAGGTACTGTCAGATGAATGTGCAGGAGCTCCTGAAAAACACGGCTGGTCTTTCTTTATAGCGGGGCTATCAACTTTATCAAAGCCTCCATTGGTGTCTGACAATACACACAGCTCTGTGGAAAATGCACATGATGGTTCAAGGAGACAGAA…
TI12_TAC	52	GCCACCAAAATATTCGTGTTCACACGTTTCAGCTGCAAAACTAACACTGCACCTCTTTATTAAATCCCAATGGTAGTCTTTTAATACTACTACTACTACTACTACTACTACTAATAATAATATTAGTAAAAATAATAATAACCTGTATTTTTATAGTGCTGCCTTCAATCATGTGTCTTTTTGCTGTAAAAGGTAAGAAATCTGAGGCAAAAACAGGGATTTACCTTGTTGAAGGCAGGTACTGTCAGATGAATGTGCAGGAGCTCCTGAAAAACACGGCTGGTCTTTCTTTATAGCGGGGCTATCAACTTTATCAAAGCCTCCATTGGTGTCTGACAATACACACAGCTCTGTGGAAAATGCACATGATGGTTCAAGGAGACAGAACATGG
TI12_TAC	53	GCCACCAAAATATTCGTGTTCACACGTTTCAGCTGCAAAACTAACACTGCACCTCTTTATTAAATCCCAATGGTAGTCTTTTAATACTACTACTACTACTACTACTACTAATAATAATATTAATAAAAATAATAATAACCTGTATTTTTATAGTGCTGCCTTCAATCATGTGTCTTTTTGCTGTAAAAGGTAAGAAATCTGAGGCAAAAACAGGGATTTACCTTGCTGAAGGCAGGTACTGTCAGATGAATGTGCAGGAGCTCCTGAAAAACACGGCTGGTCTTTCTTTATAGCGGGGCTATCAACTTTATCAAAGCCTCCATTGGTGTCTGACAATACACACAGCTCTGTGGAAAATGCACATGATGGTTCAAGGAGACAGAACATGG
TI12_TAC	54	GCCACCAAAATATTCGTGTTCACACGTTTCAGCTGCAAAACTAACACTGCACCTCTTTATTAAATCCCAATGGTAGTCTTTTAATACTACTACTACTACTACTACTACTACTAATAATAATAATATTAATAAAAATAATAATAACCTGTATTTTTATAGTGCTGCCTTCAATCATGTGTCTTTTTGCTGTAAAAGGTAAGAAATCTGAGGCAAAAACAGGGATTTACCTTGCTGAAGGCAGGTACTGTCAGATGAATGTGCAGGAGCTCCTGAAAAACACGGCTGGTCTTTCTTTATAGCGGGGCTATCAACTTTATCAAAGCCTCCATTGGTGTCTGACAATACACACAGCTCTGTGGAAAATGCACATGATGGTTCAAGGAGACAGAACATGG
TI12_TAC	55	GCCACCAAAATATTCGTGTTCACACGTTTCAGCTGCAAAACTAACACTGCACCTCTTTATTAAATCCCAATGGTAGTCTTTTAATACTACTACTACTACTACTACTACTACTACTACTACTACTACTACTAATAATAATAATATTAATAAAAATAATAATAACCTGTATTTTTATAGTGCTGCCTTCAATCATGTGTCTTTTTGCTGTAAAAGGTAAGAAATCTGAGGCAAAAACAGGGATTTACCTTGCTGAAGGCAGGTACTGTCAGATGAATGTGCAGGAGCTCCTGAAAAACACGGCTGGTCTTTCTTTATAGCGGGGCTATCAACTTTATCAAAGCCTCCATTGGTGTCTGACAATACACACAGCTCTGTGGAAAATGCACATGATGGTTCAAG…
TI8_AC	3	CTGAAGTCCTGCTGAGATTTGCTTCGATATAATTAGGGTTGTTTGGAGCCTTTGTACGCCTGGGTGGGTGCAGAGAGCTCTGCAGTGGTCTGTTCTTACTCCCAGTGCTAGAGAGCATTTTCAAGGACAACCAGCATTGTATATACTGTGTTGGTCCTAGTGGTGAAACACACACACACACACACACACACAGAAGGTTTAGAAAGCTCCAGTTCCATGTGCATCCACTTGAGGCTGGCTCCAAAAACTAGTCTATCCAAATTAGAGACAGTGTGGTGACTTTGAGGTCCAGGGGGATGCTACTTCATCTTGTTCAGAAGTAAGGTCTTAGTTTATCTGGTATATAAATTATGCCTTAAGCTTTTTTTTTTTGCATTCCAATAAATTATAGAGGTGCCA…
TI8_AC	6	CTGAAGTCCTGCTGAGATTTGCTTCGATATAATTAGGGTTGTTTGGAGCCTTTGTACGCCTGGGTGGGTGCAGAGAGCTCTGCAGTGGTCTGTTCTTACTCCCAGTGCTAGAGAGCATTTTCAAGGACAACCAGCATTGTATATACTGTGTTGGTCCTAGTGGTGAAACACACACACACACACACACACACAGAAGGTTTAGAAAGCTCCAGTTCCATGTGCATCCACTTGAGGCTGGCTCCAAAAACTAGTCTATCCAAATTAGAGACAGTGTGGTGACTTTGAGGTCCAGGGGGATGCTACTTCATCTTGTTCAGAAGTAAGGTCTTAGTTTATCTGGTATATAAATTATGCCTTAAGCTTTTTTTTTTTTGCATTCCAATAAATTATAGAGGTGCC…
TI8_AC	7	CTGAAGTCCTGCTGAGATTTGCTTCGATATAATTAGGGTTGTTTGGAGCCTTTGTACGCCTGGGTGGGTGCAGAGAGCTCTGCAGTGGTCTGTTCTTACTCCCAGTGCTAGAGAGCATTTTCAAGGACAACCAGCATTGTATATACTGTGTTGGTCCTAGTGGTGAAACACACACACACACACACACACAGAAGGTTTAGAAAGCTCCAGTTCCATGTGCATCCACTTGAGGCTGGCTCCAAAAACTAGTCTATCCAAATTAGAGACAGTGTGGTGACTTTGAGGTCCAGGGGGATGCTACTTCATCTTGTTCAGAAGTAAGGTCTTAGTTTATCTGGTATATAAATTATGCCTTAAGCTTTTTTTTTTTTTGCATTCCAATAAATTATAGAGGTGCCA…
TI8_AC	10	CTGAAGTCCTGCTGAGATTTGCTTCGATATGATTAGGGTTGTTTGGAGCCTTTGTACGCCTGGGTGGGTGCAGAGAGCTCTGCAGTGGTCTGTTCTTACTCCCAGTGCTAGAGAGCATTTTCAAGGACAACCAGCACTGTATATACTGTGTTGGTCCTAGTGGTGAAACACACACACACACACACACACACACACATACATACAGAGAAGGTTTAAAAAGCTGCAGTTCCATGAGCATCCACTTGAGGCTGGCTCCAAAAACTGGTCTATCCAAATTAGAGACAGTGTGGTGACTTTGAGGTCCAGGCGGATGCTACTTCATCTTGTTCAGAAGTAAGGTCTTAGTTTATCTGGTATATAAATTATGCCTTAAGCTTATTTTTTGCATTCCAATAAATT…
TI8_AC	11	CTGAAGTCCTGCTGAGATTTGCTTCGATATAATTAGGGTTGTTTGGAGCCTTTGTACGCCTGGGTGGGTGCAGAGAGCTCTGCAGTGGTCTGTTCTTACTCCCAGTGCTAGAGAGCATTTTCAAGGACAACCAGCACTGTATATACTGTGTTGGTCCTAGTGGTGAAACACACACACACACACACACACACACACACACACACAGAGGAGGTTTAAAAAGCTGCAGTTCCATGAGCATCCACTTGAGGCTGGCTCCAAAAACTAGTCTATCCAAATTAGAGACAGTGTGGTGACTTAGAGGTCCAGGCGGATGCTACTTCATCTTGTTCAGAAGTAAGGTCTTAGTTTATCTGGTATATAAATTATGCCTTAAGCTTATTTTTTGCATTCCAATAAATT…
TI8_AC	12	CTGAAGTCCTGCTGAGATTTGCTTCGATATAATTAGGGTTGTTTGGAGCCTTTGTACGCCTGGGTGGGTGCAGAGAGCTCTGCAGTGGTCTGTTCTTACTCCCAGTGCTAGAGAGCATTTTCAAGGACAACCAGCACTGTATATACTGTGTTGGTCCTAGTGGTGAAACACACACACACACACACAGAGGAGGTTTAAAAAGCTGCAGTTCCATGAGCATCCACTTGAGGCTGGCTCCAAAAACTAGTCTATCCAAATTAGAGACAGTGTGGTGACTTTGAGGTCCAGGCGGATGCTACTTCATCTTGTTCAGAAGTAAGGTCTTAGTTTATCTGGTATATAAATTATGCCTTAAGCTTATTTTTTGCATTCCAATAAATTATAGAGGTGCCAAGAACA…
TI8_AC	16	CTGAAGTCCTGCTGAGATTTGCTTCGATATAATTAGGGTTGTTTGGAGCCTTTGTACGCCTGGGTGGGTGCAGAGAGCTCTGCAGTGGTCTGTTCTTACTCCCAGTGCTAGAGAGCATTTTCAAGGACAACCAGCACTGTATATACTGTGTTGGTCCTAGTGGTGAAACACACACACACACACACACACACACACACAGAGGAGGTTTAAAAAGCTGCAGTTCCATGAGCATCCACTTGAGGCTGGCTCCAAAAACTAGTCTATCCAAATTAGAGACAGTGTGGTGACTTAGAGGTCCAGGCGGATGCTACTTCATCTTGTTCAGAAGTAAGGTCTTAGTTTATCTGGTATATAAATTATGCCTTAAGCTTATTTTTTGCATTCCAATAAATTATAGAG…
TI8_AC	17	CTGAAGTCCTGCTGAGATTTGCTTCGATATAATTAGGGTTGTTTGGAGCCTTTGTATGCCTGGGTGGGTGCAGAGAGCTCTGCAGTGGTCTGTTCTTACTCCCAGTGCTAGAGAGCATTTTCAAGGACAACCAGCACTGTATATACTGTGTTGGTCCTAGTGGTGAAACACACACACACACACAGAGGAGGTTTAAAAAGCTGCAGTTCCATGAGCATCCACTTGAGGCTGGCTCCAAAAACTAGTCTATCCAAATTAGAGACAGTGTGGTGACTTTGAGGTCCAGGCGGATGCTACTTCATCTTGTTCAGAAGTAAGGTCTTAGTTTATCTGGTATATAAATTATGCCTTAAGCTTATTTTTTGCATTCCAATAAATTATAGAGGTGCCAAGAACAATG
TI8_AC	18	CTGAAGTCCTGCTGAGATTTGCTTCGATATAATTAGGGTTGTTTGGAGCCTTTGTACGCCTGGGTGGGTGCAGAGAGCTCTGCAGTGGTCTGTTCTTACTCCCAGTGCTAGAGAGCATTTTCAAGGACAACCAGCACTGTATATACTGTGTTGGTCCTAGTGGTGAAACACACACACACACACACACACACAGAGGAGGTTTAAAAAGCTGCAGTTCCATGAGCATCCACTTGAGGCTGGCTCCAAAAACTAGTCTATCCAAATTAGAGACAGTGTGGTGACTTTGAGGTCCAGGCGGATGCTACTTCATCTTGTTCAGAAGTAAGGTCTTAGTTTATCTGGTATATAAATTATGCCTTAAGCTTATTTTTTGCATTCCAATAAATTATAGAGGTGCCA…
TI8_AC	21	CTGAAGTCCTGCTGAGATTTGCTTCGATATAATTAGGGTTGTTTGGAGCCTTTGTACGCCTGGGTGGGTGCAGAGAGCTCTGCAGTGGTCTGTTCTTACTCCCAGTGCTAGAGAGCATTTTCAAGGACAACCAGCATTGTATACTGTGTTGGTCATAGTGGTGAAACACACACACACACACACACACACAGAAGGTTTAGAAAGCTGCAGTTCCATGTGCATCCACTTGAGGCTGGCTCCAAAAACTAGTCTATCCAAATTAGAGACAGTGTGGTGACTTTGAGGTCCAGGGGGATGCTACTTCATCTTGTTCAGAAGTAAGGTCTTAGTTTATCTGGTATATAAATTATGCCTTAAGCTTATTTTTTGCATTCCAATAAATTATAGAGGTGCCAAGAA…
TI8_AC	23	CTGAAGTCCTGCTGAGATTTGCTTCGATATAATTAGGGTTGTTTGGAGCCTTTGTACGCCTGGGTGGGTGCAGAGAGCTCTGCAGTGGTCTGTTCTTACTCCCAGTGCTAGAGAGCATTTTCAAGGACAACCAGCATTGTATACTGTGTTGGTCATAGTGGTGAAACACACACACACACACACACACACAGAAGGTTTAGAAAGCTGCAGTTCCATGTGCATCCACTTGAGGCTGGCTCCAAAAACTAGTCTATCCAAATTAGAGACAGTGTGGTGACTTTGAGGTCCAGGGGGATGCTACTTCATCTTGTTCAGAAGTAAGGTCTTAGTTTATCTGGTATATAAATTATGCCTTAAGCTTTTTTTTTTTTTGCATTCCAATAAATTATAGAGGTGCCA…
TI8_AC	25	CTGAAGTCCTGCTGAGATTTGCTTCGATATAATTAGGGTTGTTTGGAGCCTTTGTACGCCTGGGTGGGTGCAGAGAGCTCTGCAGTGGTCTGTTCTTACTCCCAGTGCTAGAGAGCATTTTCAAGGACAACCAGCACTGTATATACTGTGTTGGTCCTAGTGGTGAAACACACACACACACACACACACACACAGAGGAGGTTTAAAAAGCTGCAGTTCCATGAGCATCCACTTGAGGCTGGCTCCAAAAACTAGTCTATCCAAATTAGAGACAGTGTGGTGACTTTGAGGTCCAGGCGGATGCTACTTCATCTTGTTCAGAAGTAAGGTCTTAGTTTATCTGGTATATAAATTATGCCTTAAGCTTATTTTTTGCATTCCAATAAATTATAGAGGTGC…
TI8_AC	26	CTGAAGTCCTGCTGAGATTTGCTTCGATATAATTAGGGTTGTTTGGAGCCTTTGTATGCCTGGGTGGGTGCAGAGAGCTCTGCAGTGGTCTGTTCTTACTCCCAGTGCTAGAGAGCATTTTCAAGGACAACCAGCACTGTATATACTGTGTTGGTCCTAGTGGTGAAACACACACACACACACACAGAGGAGGTTTAAAAAGCTGCAGTTCCATGAGCATCCACTTGAGGCTGGCTCCAAAAACTAGTCTATCCAAATTAGAGACAGTGTGGTGACTTTGAGGTCCAGGCGGATGCTACTTCATCTTGTTCAGAAGTAAGGTCTTAGTTTATCTGGTATATAAATTATGCCTTAAGCTTATTTTTTGCATTCCAATAAATTATAGAGGTGCCAAGAACA…
TI8_AC	29	CTGAAGTCCTGCTGAGATTTGCTTCGATATAATTAGGGTTGTTTGGAGCCTTTGTACGCCTGGGTGGGTGCAGAGAGCTCTGCAGTGGTCTGTTCTTACTCCCAGTGCTAGAGAGCATTTTCAAGGACAACCAGCACTGTATATACTGTGTTGGTCCTAGTGGTGAAACACACACACACACACACACACACACACAGAGGAGGTTTAAAAAGCTGCAGTTCCATGAGCATCCACTTGAGGCTGGCTCCAAAAACTAGTCTATCCAAATTAGAGACAGTGTGGTGACTTAGAGGTCCAGGCGGATGCTACTTCATCTTGTTCAGAAGTAAGGTCTTAGTTTATCTGGTATATAAATTATGCCTTAAGCTTATTTTTTGCATTCCAATAAATTATAGAGGT…
TI8_AC	30	CTGAAGTCCTGCTGAGATTTGCTTCGATATAATTAGGGTTGTTTGGAGCCTTTGTACGCCTGGGTGGGTGCAGAGAGCTCTGCAGTGGTCTGTTCTTACTCCCAGTGCTAGAGAGCATTTTCAAGGACAACCAGCACTGTATATACTGTGTTGGTCCTAGTGGTGAAACACACACACACACACAGAGGAGGTTTAAAAAGCTGCAGTTCCATGAGCATCCACTTGAGGCTGGCTCCAAAAACTAGTCTATCCAAATTAGAGACAGTGTGGTGACTTTGGGGTCCAGGCGGATGCTACTTCATCTTGTTCAGAAGTAAGGTCTTAGTTTATCTGGTATATAAATTATGCCTTAAGCTTATTTTTTGCATTCCAATAAATTATAGAGGTGCCAAGAACAATG
TI8_AC	31	CTGAAGTCCTGCTGAGATTTGCTTCGATATAATTAGGGTTGTTTGGAGCCTTTGTACGCCTGGGTGGGTGCAGAGAGCTCTGCAGTGGTCTGTTCTTACTCCCAGTGCTAGAGAGCATTTTCAAGGACAACCAGCACTGTATATACTGTGTTGGTCCTAGTGGTGAAACACACACACACACACACACACACACACACACAGAGGAGGTTTAAAAAGCTGCAGTTCCATGAGCATCCACTTGAGGCTGGCTCCAAAAACTAGTCTATCCAAATTAGAGACAGTGTGGTGACTTTGAGGTCCAGGCGGATGCTACTTCATCTTGTTCAGAAGTAAGGTCTTAGTTTATCTGGTATATAAATTATGCCTTAAGCTTATTTTTTGCATTCCAATAAATTATAG…
TI8_AC	33	CTGAAGTCCTGCTGAGATTTGCTTCGATATAATTAGGGTTGTTTGGAGCCTTTGTACGCCTGGGTGGGTGCAGAGAGCTCTGCAGTGCTCTGTTCTTACTCCCAGTGCTAGAGAGCATTTTCAAGGACAACCAGCACTGTATATACTGTGTTGGTCCTAGTGGTGAAACACACACACACACACACAGAGGAGGTTTAAAAAGCTGCAGTTCCATGAGCATCCACTTGAGGCTGGCTCCAAAAACTAGTCTATCCAAATTAGAGACAGTGTGGTGACTTTGAGGTCCAGGCGGATGCTACTTCATCTTGTTCAGAAGTAAGGTCTTAGTTTATCTGGTATATAAATTATGCCTTAAGCTTATTTTTTGCATTCCAATAAATTATAGAGGTGCCAAGAACA…
TI8_AC	34	CTGAAGTCCTGCTGAGATTTGCTTCGATATAATTAGGGTTGTTTGGAGCCTTTGTATGCCTGGGTGGGTGCAGAGAGCTCTGCAGTGGTCTGTTCTTACTCCCAGTGCTAGAGAGCATTTTCAAGGACAACCAGCACTGTATATACTGTGTTGGTCCTAGTGGTGAAACACACACACACACACACACAGAGGTTGTTTAAAAAGCTGCAGTTCCATGAGCATCCACTTGAGGCTGGCTCCAAAAACTAGTCTATCCAAATTAGAGACAGTGTGGTGACTTTGAGGTCCAGGCGGATGCTACTTCATCTTGTTCAGAAGTAAGGTCTTAGTTTATCTGGTATATAAATTATGCCTTAAGCTTATTTTTTGCATTCCAATAAATTATAGAGGTGCCAAGAA…
TI8_AC	35	CTGAAGTCCTGCTGAGATTTGCTTCGATATAATTAGGGTTGTTTGGAGCCTTTGTACGCCTGGGTGGGTGCAGAGAGCTCTGCAGTGGTCTGTTCTTACTCCCAGTGCTAGAGAGCATTTTCAAGGACAACCAGCACTGTATATACTGTGTTGGTCCTAGTGGTGAAACACACACACACACACACACAGAGGAGGTTTAAAAAGCTGCAGTTCCATGAGCATCCACTTGAGGCTGGCTCCAAAAACTAGTCTATCCAAATTAGAGACAGTGTGGTGACTTTGAGGTCCAGGCGGATGCTACTTCATCTTGTTCAGAAGTAAGGTCTTAGTTTATCTGGTATATAAATTATGCCTTAAGCTTATTTTTTGCATTCCAATAAATTATAGAGGTGCCAAGAA…
TI8_AC	41	CTGAAGTCCTGCTGAGATTTGCTTCGATATAATTAGGGTTGTTTGGAGCCTTTGTACGCCTGGGTGGGTGCAGAGAGCTCTGCAGTGGTCTGTTCTTACTCCCAGTGCTAGAGAGCATTTTCAAGGACAACCAGCACTGTATATACTGTGTTGGTCCTAGTGGTGAAACACACACACACACACACACACACACACACACAGAGGAGGTTTAAAAAGCTGCAGTTCCATGAGCATCCACTTGAGGCTGGCTCCAAAAACTAGTCTATCCAAATTAGAGACAGTGTGGTGACTTAGAGGTCCAGGCGGATGCTACTTCATCTTGTTCAGAAGTAAGGTCTTAGTTTATCTGGTATATAAATTATGCCTTAAGCTTATTTTTTGCATTCCAATAAATTATAG…
TI8_AC	42	CTGAAGTCCTGCTGAGATTTGCTTCGATATAATTAGGGTTGTTTGGAGCCTTTGTACGCCTGGGTGGGTGCAGAGAGCTCTGCAGTGGTCTGTTCTTACTCCCAGTGCTAGAGAGCATTTTCAAGGACAACCAGCACTGTATATACTGTGTTGGTCCTAGTGGTGAAACACACACACACACACACACACACACACACACACACACACACACACACACACACACACACACAGAGAAGGTTTAAAAAGCTGCAGTTCCATGAGCATCCACTTGAGGCTGGCTCCAAAAACTGGTCTATCCAAATTAGAGACAGTGTGGTGACTTTGAGGTCCAGGCGGATGCTACTTCATCTTGTTCAGAAGTAAGGTCTTAGTTTATCTGGTATATAAATTATGCCTTAA…
TI8_AC	46	CTGAAGTCCTGCTGAGATTTGCTTCGATATAATTAGGGTTGTTTGGAGCCTTTGTACGCCTGGGTGGGTGCAGAGAGCTCTGCAGTGGTCTGTTCTTACTCCCAGTGCTAGAGAGCATTTTCAAGGACAACCAGCACTGTATATACTGTGTTGGTCCTAGTGGTGAAACACACACACACACACAGAGGAGGTTTAAAAAGCTGCAGTTCCATGAGCATCCACTTGAGGCTGGCTCCAAAAACTAGTCTATCCAAATTAGAGACAGTGTGGTGACTTTGAGGTCCAGGCGGATGCTACTTCATCTTGTTCAGAAGTAAGGTCTTAGTTTATCTGGTATATAAATTATGCCTTAAGCTTATTTTTTGCATTCCAATAAATTATAGAGGTGCCAAGAACAATG
TI8_AC	47	CTGAAGTCCTGCTGAGATTTGCTTCGATATGATTAGGGTTGTTTGGAGCCTTTGTACGCCTGGGTGGGTGCAGAGAGCTCTGCAGTGGTCTGTTCTTACTCCCAGTGCTAGAGAGCATTTTCAAGGACAACCAGCACTGTATATACTGTGTTGGTCCTAGTGGTGAAACACACACACACACACACACACACACACACATACATACAGAGAAGGTTTAAAAAGCTGCAGTTCCATGAGCATCCACTTGAGGCTGGCTCCAAAAACTGGTCTATCCAAATTAGAGACAGTGTGGTGACTTTGAGGTCCAGGCGGATGCTACTTCATCTTGTTCAGAAGTAAGGTCTTAGTTTATCTGGTATATAAATTATGCCTTAAGCTTATTTTTTGCATTCCAATAAA…
TI8_AC	48	CTGAAGTCCTGCTGAGATTTGCTTCGATATAATTAGGGTTGTTTGGAGCCTTTGTACGCCTGGGTGGGTGCAGAGAGCTCTGCAGTGGTCTGTTCTTACTCCCAGTGCTAGAGAGCATTTTCAAGGACAACCAGCACTGTATATACTGTGTTGGTCCTAGTGGTGAAACACACACACACACACACACACACAGAGGAGGTTTAAAAAGCTGCAGTTCCATGAGCATCCACTTGAGGCTGGCTCCAAAAACTAGTCTATCCAAATTAGAGACAGTGTGGTGACTTAGAGGTCCAGGCGGATGCTACTTCATCTTGTTCAGAAGTAAGGTCTTAGTTTATCTGGTATATAAATTATGCCTTAAGCTTATTTTTTGCATTCCAATAAATTATAGAGGTGCCA…
TI8_AC	55	CTGAAGTCCTGCTGAGATTTGCTTCGATATAATTAGGGTTGTTTGGAGCCTTTGTACGCCTGGGTGGGTGCAGAGAGCTCTGCAGTGGTCTGTTCTTACTCCCAGTGCTAGAGAGCATTTTCAAGGACAACCAGCACTGTATATACTGTGTTGGTCCTAGTGGTGAAACACACACACACACACACACACACACACACACACAGAGGAGGTTTAAAAAGCTGCAGTTCCATGAGCATCCACTTGAGGCTGGCTCCAAAAACTAGTCTATCCAAATTAGAGACAGTGTGGTGACTTTGAGGTCCAGGCGGATGCTACTTCATCTTGTTCAGAAGTAAGGTCTTAGTTTATCTGGTATATAAATTATGCCTTAAGCTTATTTTTTGCATTCCAATAAATTAT…
TI8_AC	57	CTGAAGTCCTGCTGAGATTTGCTTCGATATAATTAGGGTTGTTTGGAGCCTTTGTACGCCTGGGTGGGTGCAGAGAGCTCTGCAGTGGTCTGTTCTTACTCCCAGTGCTAGAGAGCATTTTCAAGGACAACCAGCATTGTATATACTGTGTTGGTCCTAGTGGTGAAACACACACACACACACACACACAGAAGGTTTAGAAAGCTCCAGTTCCATGTGCATCCACTTGAGGCTGGCTCCAAAAACTAGTCTATCCAAATTAGAGACAGTGTGGTGACTTTGAGGTCCAGGGGGATGCTACTTCATCTTGTTCAGAAGTAAGGTCTTAGTTTATCTGGTATATAAATTATGCCTTAAGCTTTTTTTTTTTTGCATTCCAATAAATTATAGAGGTGCCAA…
TI8_AC	58	CTGAAGTCCTGCTGAGATTTGCTTCGATATAATTAGGGTTGTTTGGAGCCTTTGTACGCCTGGGTGGGTGCAGAGAGCTCTGCAGTGGTCTGTTCTTACTCCCAGTGCTAGAGAGCATTTTCAAGGACAACCAGCATTGTATATACTGTGTTGGTCCTAGTGGTGAAACACACACACACACACACACACAGAAGGTTTAGAAAGCTCCAGTTCCATGTGCATCCACTTGAGGCTGGCTCCAAAAACTAGTCTATCCAAATTAGAGACAGTGTGGTGACTTTGAGGTCCAGGGGGATGCTACTTCATCTTGTTCAGAAGTAAGGTCTTAGTTTATCTGGTATATAAATTATGCCTTAAGCTTTTTTTTTTTGCATTCCAATAAATTATAGAGGTGCCAAG…
TI34_TCTCT	2	GCTTACAGTACATTGTGTGCATGTGCCTGTGTTTCCAGACTGCCATTTCTTTAAATACTTTGAAAACAGATGTTTATTTGTTGAGTTACTGGCTGTGGCCGCGATGCTGAGATTTCATTTCCCACTGTTAATTACTTTAAAGAGTTGATGTTTCAGATTATGACATCATTGCTCTAGGCTTTTCTTTTCTTGTTCTCACTCTCTCCCACTTTGCGCCCCATCGCCCTTCATGATGGCCCCTTTCCCACCCTTTCACGTGTCTCTTCTCTTCTCTTCTCTTCTCTTCTCTTCTCTTCTCTTCTCTTCTCTTCTCTTCTCTTCTCTTCTCTTCTCTTCTCTTCTCTTCTCTCCTCTTCCTCTGAGGTCATAGCTGGCTTGGTTTGGAAGTGGGCTGGAGTA…
TI34_TCTCT	3	GCTTACAGTACATTGTGTGCATGTGCCTGTGTTTCCAGACTGCCATTTCTTTAAATACTTTGAAAACAGATGTTTATTTGTTGAGTTACTGGCTGTGGCCGCGATGCTGAGATTTCATTTCCCACTGTTAATTACTTTAAAGAGTTGATGTTTCAGATTATGACATCATTGCTCTAGGCTTTTCTTTTCTTGTTCTCACTCTCTCCCACTTTGCGCCCCATCGCCCTTCATGATGGCCCCTTTCCCACCCTTTCACGTGTCTCTTCTCTTCTCTTCTCTTCTCTTCTCTTCTCTTCTCTTCTCTTCTCTTCTCTTCTCTTCTCTTCTCTTCTTCTCTTCTCTTCTCTTCTCTCCTCTTCCTCTGAGGTCATAGCTGGCTTGGTTTGGAAGTGGGCTGGA…
TI34_TCTCT	4	GCTTACAGTACATTGTGTGCATGTGCCTGTGTTTCCAGACTGCCATTTCTTTAAATACTTTGAAAACAGATGTTTATTTGTTGAGTTACTGGCTGTGGCCGCGATGCTGAGATTTCATTTCCCACTGTTAATTACTTTAAAGAGTTGATGTTTCAGATTATGACATCATTGCTCTAGGCTTTTCTTTTCTTGTTCTCACTCTCTCCCACTTTGCGCCCCATCGCCCTTCATGATGGCCCCTTTCCCACCCTTTCACGTGTCTCTTCTCTTCTCTTCTCTTCTCTTCTCTTCTCTTCTCTTCTCTTCTCTTCTCTTCTCTTCTCTTCTCTTCTCTTCTCTCCTCTTCCTCTGAGGTCATAGCTGGCTTGGTTTGGAAGTGGGCTGGAGTACAGACATAAG…
TI34_TCTCT	6	GCTTACAGTACATTGTGTGCATGTGCCTGTGTTTCCAGACTGCCATTTCTTTAAATACTTTGAAAACAGATGTTTATTTGTTGAGTTACTGGCTGTGGCCGCGATGCTGAGATTTCATTTCCCACTGTTAATTACTTTAAAGAGTTGATGTTTCAGATTATGACATCATTGCTCTAGGCTTTTCTTTTCTTGTTCTCACTCTCTCCCACTTTGCGCCCCATCGCCCTTCATGATGGCCCCTTTCCCACCCTTTCACGTGTCTCTTCTCTTCTCTTCTCTTCTCTTCTCTTCTCTTCTCTTCTCTTCTCTTCTCTTCTCTTCTCTTCTCTTCTCTCCTCTTCCTCTGAGGTCATAGCTGGCTTGGTTTGGAAGCGGGCTGGAGTACAGACATAAGAGCGT…
TI34_TCTCT	7	GCTTACAGTACATTGTGTGCATGTGCCTGTGTTTCCAGACTGCCATTTCTTTAAATACTTTGAAAACAGATGTTTATTTGTTGAGTTACTGGCTGTGGCCGCGATGCTGAGATTTCATTTCCCACTGTTAATTACTTTAAAGAGTTGATGTTTCAGATTATGACATCATTGCTCTAGGCTTTTCTTTTCTTGTTCTCACTCTCTCCCACTTTGCGCCCCATCGCCCTTCATGATGGCCCCTTTCCCACCCTTTCACGTGTCTCTTCTCTTCTCTTCTCTTCTCTTCTCTTCTCTTCTCTTCTTCTCTTCTCTTCTCTTCTCTCCTCTTCCTCTGAGGTCATAGCTGGCTTGGTTTGGAAGTGGGCTGGAGTACAGACATAAGAGCGTCTGTTTTTCTCA…
TI34_TCTCT	8	GCTTACAGTACATTGTGTGCATGTGCCTGTGTTTCCAGACTGCCATTTCTTTAAATACTTTGAAAACAGATGTTTATTTGTTGAGTTACTGGCTGTGGCCGCGATGCTGAGATTTCATTTCCCACTGTTAATTACTTTAAAGAGTTGATGTTTCAGATTATGACATCATTGCTCTAGGCTTTTCTTTTCTTGTTCTCACTCTCTCCCACTTTGCGCCCCATCGCCCTTCATGATGGCCCCTTTCCCACCCTTTCACGTGTCTCTTCTCTTCTCTTCTCTTCTCTTCTCTCCTCTTCCTCTGAGGTCATAGCTGGCTTGGTTTGGAAGCGGGCTGGAGTACAGACATAAGAGCGTCTGTTTTTCTCATCAG
TI34_TCTCT	9	GCTTACAGTACATTGTGTGCATGTGCCTGTGTTTCCAGACTGCCATTTCTTTAAATACTTTGAAAACAGATGTTTATTTGTCGAGTTACTGGCTGTGGCCGCGATGCTGAGATTTCATTTCCCACTGTTAATTACTTTAAAGAGTTGATGTTTCAGATTATGACATCATTGCTCTAGGCTTTTCTTTTCTTGTTCTCACTCTCTCCCACTTTGCGCCCCATCGCCCTTCATGATGGCCCCTTTCCCACCCTTTCACGTGTCTCTTCTCTTCTCTTCTCTTCTCTTCTCTTCTCTTCTCTTCTCTTCTCTCCTCTTCCTCTGAGGTCATAGCTGGCTTGGTTTGGAAGTGGGCTGGAGTACAGACATAAGAGCGTCTGTTTTTCTCATCAG
TI34_TCTCT	11	GCTTACAGTACATTGTGTGCATGTGCCTGTGTTTCCAGACTGCCATTTCTTTAAATACTTTGAAAACAGATGTTTATTTGTTGAGTTACTGGCTGTGGCCGCGATGCTGAGATTTCATTTCCCACTGTTAATTACTTTAAAGAGTTGATGTTTCAGATTATGACATCATTGCTCTAGGCTTTTCTTTTCTTGTTCTCACTCTCTCCCACTTTGCGCCCCATCGCCCTTCATGATGGCCCCTTTCCCACCCTTTCACGTGTCTCTTCTCTTCTCTTCTCCTCTTCTCTTCTCTTCTCTTCTCTTCTCTTCTCTTCTCTTCTCTTCTCTCCTCTTCCTCTGAGGTCATAGCTGGCTTGGTTTGGAAGTGGGCTGGAGTACAGACATAAGAGCGTCTGTTTT…
TI34_TCTCT	12	GCTTACAGTACATTGTGTGCATGTGCCTGTGTTTCCAGACTGCCATTTCTTTAAATACTTTGAAAACAGATGTTTATTTGTTGAGTTACTGGCTGTGGCCGCGATGCTGAGATTTCATTTCCCACTGTTAATTACTTTAAAGAGTTGATGTTTCAGATTATGACATCATTGCTGTAGGCTTTTCTTTTCTTGTTCTCACTCTCTCCCACTTTGCGCCCCATCGCCCTTCATGATGGCCCCTTTCCCACCCTTTCACGTGTCTCTTCTCTTCTCTTCTCCTCTTCTCTTCTCTTCTCTTCTCTTCTCTTCTCTTCTCTTCTCTCCTCTTCCTCTGAGGTCATAGCTGGCTTGGTTTGGAAGTGGGCTGGAGTACAGACATAAGAGCGTCTGTTTTTCTCA…
TI34_TCTCT	13	GCTTACAGTACATTGTGTGCATGTGCCTGTGTTTCCAGACTGCCATTTCTTTAAATACTTTGAAAACAGATGTTTATTTGTTGAGTTACTGGCTGTGGCCGCGATGCTGAGATTTCATTTCCCACTGTTAATTACTTTAAAGAGTTGATGTTTCAGATTATGACATCATTGCTCTAGGCTTTTCTTTTCTTGTTCTCACTCTCTCCCACTTTGCGCCCCATCGCCCTTCATGATGGCCCCTTTCCCACCCTTTCACGTGTCTCTTCTCTTCTCTTCTCTTCTCTTCTCTTCTCTTCTCTTCTCTTCTCTTCTCTTCTTCTCTTCTCTTCTCTTCTCTCCTCTTCCTCTGAGGTCATAGCTGGCTTGGTTTGGAAGTGGGCTGGAGTACAGACATAAGAG…
TI34_TCTCT	16	GCTTACAGTACATTGTGTGCATGTGCCTGTGTTTCCAGACTGCCATTTCTTTAAATACTTTGAAAACAGATGTTTATTTGTTGAGTTACTGGCTGTGGCCGCGATGCTGAGATTTCATTTCCCACTGTTAATTACTTTAAAGAGTTGATGTTTCAGATTATGACATCATTGCTCTAGGCTTTTCTTTTCTTGTTCTCACTCTCTCCCACTTTGCGCCCCATCGCCCTTCATGATGGCCCCTTTCCCACCCTTTCACGTGTCTCTTCTCTTCTCTTCTCTTCTCTTCTCTTCTCTTCTCTTCTCTTCTCTTCTCTTCTCTCCTCTTCCTCTGAGGTCATAGCTGGCTTGGTTTGGAAGTGGGCTGGAGTACAGACATAAGAGCGTCTGTTTTTCTCATCAG
TI34_TCTCT	18	GCTTACAGTACATTGTGTGCATGTGCCTGTGTTTCCAGACTGCCATTTCTTTAAATACTTTGAAAACAGATGTTTATTTGTTGAGTTACTGGCTGTGGCCGCGATGCTGAGATTTCATTTCCCACTGTTAATTACTTTAAAGAGTTGATGTTTCAGATTATGACATCATTGCTCTAGGCTTTTCTTTTCTTGTTCTCACTCTCTCCCACTTTGCGCCCCATCGCCCTTCATGATGGCCCCTTTCCCACCCTTTCACGTGTCTCTTCTCTTCTCTTCTCTTCTCTTCTTCTCTTCTCTTCTCTTCTCTCCTCTTCCTCTGAGGTCATAGCTGGCTTGGTTTGGAAGTGGGCTGGAGTACAGACATAAGAGCGTCTGTTTTTCTCATCAG
TI34_TCTCT	19	GCTTACAGTACATTGTGTGCATGTGCCTGTGTTTCCAGACTGCCATTTCTTTAAATACTTTGAAAACAGATGTTTATTTGTCGAGTTACTGGCTGTGGCCGCGATGCTGAGATTTCATTTCCCACTGTTAATTACTTTAAAGAGTTGATGTTTCAGATTATGACATCATTGCTCTAGGCTTTTCTTTTCTTGTTCTCACTCTCTCCCACTTTGCGCCCCATCGCCCTTCATGATGGCCCCTTTCCCACCCTTTCACGTGTCTCTTCTCTTCTCTTCTCTTCTCTTCTCTTCTCTTCTCTTCTCTTCTCTTCTCTTCTCTTCTCTTCTCTCCTCTTCCTCTGAGGTCATAGCTGGCTTGGTTTGGAAGTGGGCTGGAGTACAGACATAAGAGCGTCTGTT…
TI34_TCTCT	21	GCTTACAGTACATTGTGTGCATGTGCCTGTGTTTCCAGACTGCCATTTCTTTAAATACTTTGAAAACAGATGTTTATTTGTTGAGTTACTGGCTGTGGCCGCGATGCTGAGATTTCATTTCCCACTGTTAATTACTTTAAAGAGTTGATGTTTCAGATTATGACATCATTGCTCTAGGCTTTTCTTTTCTTGTTCTCACTCTCTCCCACTTTGCGCCCCATCGCCCTTCATGATGGCCCCTTTCCCACCCTTTCACGTGTCTCTTCTCTTCTCTTCTTCTCTTCTCTTCTTCTCTTCTCTTCTCTTCTCTCCTCTTCCTCTGAGGTCATAGCTGGCTTGGTTTGGAAGCGGGCTGGAGTACAGACATAAGAGCGTCTGTTTTTCTCATCAG
TI34_TCTCT	23	GCTTACAGTACATTGTGTGCATGTGCCTGTGTTTCCAGACTGCCATTTCTTTAAATACTTTGAAAACAGATGTTTATTTGTTGAGTTACTGGCTGTGGCCGCGATGCTGAGATTTCATTTCCCACTGTTAATTACTTTAAAGAGTTGATGTTTCAGATTATGACATCATTGCTCTAGGCTTTTCTTTTCTTGTTCTCACTCTCTCCCACTTTGCGCCCCATCGCCCTTCATGATGGCCCCTTTCCCACCCTTTCACGTGTCTCTTCTCTTCTCTTCTCTTCCTCTGAGGTCATAGCTGGCTTGGTTTGGAAGTGGGCTGGAGTACAGACATAAGAGCGTCTGTTTTTCTCATCAG
TI34_TCTCT	25	GCTTACAGTACATTGTGTGCATGTGCCTGTGTTTCCAGACTGCCATTTCTTTAAATACTTTGAAAACAGATGTTTATTTGTCGAGTTACTGGCTGTGGCCGCGATGCTGAGATTTCATTTCCCACTGTTAATTACTTTAAAGAGTTGATGTTTCAGATTATGACATCATTGCTCTAGGCTTTTCTTTTCTTGTTCTCACTCTCTCCCACTTTGCGCCCCATCGCCCTTCATGATGGCCCCTTTCCCACCCTTTCACGTGTCTCTTCTCTTCTCTTCTCTTCTCTTCTCTTCTCTTCTCTTCTCTTCTCTTCTCTTCTCTCCTCTTCCTCTGAGGTCATAGCTGGCTTGGTTTGGAAGTGGGCTGGAGTACAGACATAAGAGCGTCTGTTTTTCTCATCAG
TI34_TCTCT	27	GCTTACAGTACATTGTGTGCATGTGCCTGTGTTTCCAGACTGCCATTTCTTTAAATACTTTGAAAACAGATGTTTATTTGTTGAGTTACTGGCTGTGGCCGCGATGCTGAGATTTCATTTCCCACTGTTAATTACTTTAAAGAGTTGATGTTTCAGATTATGACATCATTGCTCTAGGCTTTTCTTTTCTTGTTCTCACTCTCTCCCACTTTGCGCCCCATCGCCCTTCATGATGGCCCCTTTCCCACCCTTTCACGTGTCTCTTCTCTTCTCTTCTCTTCTCTTCTCTTCTCTTCTCTTCTCTTCTCTTCTCTTCTCTTCTCTTCCTCTGAGGTCATAGCTGGCTTGGTTTGGAAGTGGGCTGGAGTACAGACATAAGAGCGTCTGTTTTTCTCATCAG
TI34_TCTCT	28	GCTTACAGTACATTGTGTGCATGTGCCTGTGTTTCCAGACTGCCATTTCTTTAAATACTTTGAAAACAGATGTTTATTTGTCGAGTTACTGGCTGTGGCCGCGATGCTGAGATTTCATTTCCCACTGTTAATTACTTTAAAGAGTTGATGTTTCAGATTATGACATCATTGCTCTAGGCTTTTCTTTTCTTGTTCTCACTCTCTCCCACTTTGCGCCCCATCGCCCTTCATGATGGCCCCTTTCCCACCCTTTCACGTGTCTCTTCTCTTCTCTTCTCTTCTCTTCTCTTCTCTTCTCTTCTCTTCTCTTCTCTTCTCTTCTCTTCTCTTCTCTTCTCTCCTCTTCCTCTGAGGTCATAGCTGGCTTGGTTTGGAAGTGGGCTGGAGTACAGACATAAG…
TI34_TCTCT	31	GCTTACAGTACATTGTGTGCATGTGCCTGTGTTTCCAGACTGCCATTTCTTTAAATACTTTGAAAACAGATGTTTATTTGTCGAGTTACTGGCTGTGGCCGCGATGCTGAGATTTCATTTCCCACTGTTAATTACTTTAAAGAGTTGATGTTTCAGATTATGACATCATTGCTCTAGGCTTTTCTTTTCTTGTTCTCACTCTCTCCCACTTTGCGCCCCATCGCCCTTCATGATGGCCCCTTTCCCACCCTTTCACGTGTCTCTTCTCTTCTCTTCTCTTCTCTTCTCTTCTCTTCTCTTCTCTTCTCTCCTCTTCCTCTGAGGTCATAGCTGGCTTGGTTTGGAAGCGGGCTGGAGTACAGACATAAGAGCGTCTGTTTTTCTCATCAG
TI34_TCTCT	32	GCTTACAGTACATTGTGTGCATGTGCCTGTGTTTCCAGACTGCCATTTCTTTAAATACTTTGAAAACAGATGTTTATTTGTTGAGTTACTGGCTGTGGCTACGATGCTGAGATTTCATTTCCCACTGTTAATTACTTTAAAGAGTTGATGTTTCAGATTATGACATCATTGCTCTAGGCTTTTCTTTTCTTGTTCTCACTCTCTCCCACTTTGCGCCCCATTGCCCTTCATGATGGCCCCTTTCCCTCACTTTCACGTGTCTCTTCTCTTCTCTTCTCTTCTCTTCTCTTCTCTTCTCTTCTCTTCTCTTCTCTTCTCTTCTCTTCTCTTCTCTTCTCTTCTCTTCTCTTCCTCTGAGGTCATAGCTGGCTTGGTTTGGAAGTGGGCTGGAGTACAGAC…
TI34_TCTCT	34	GCTTACAGTACATTGTGTGCATGTGCCTGTGTTTCCAGACTGCCATTTCTTTAAATACTTTGAAAACAGATGTTTATTTGTTGAGTTACTGGCTGTGGCTACGATGCTGAGATTTCATTTCCCACTGTTAATTACTTTAAAGAGTTGATGTTTCAGATTATGACATCATTGCTCTAGGCTTTTCTTTTCTTGTTCTCACTCTCTCCCACTTTGCGCCCCATTGCCCTTCATGATGGCCCCTTTCCCTCCCTTTCACGTGTCTCTTCTCTTCTCTTCTCTTCTCTTCTCTTCTCTTCTCTTCTCTTCTCTTCTCTTCCTCTGAGGTCATAGCTGGCTTGGTTTGGAAGTGGGCTGGAGTACAGACATAACAGCGTCTGTTTTTCTCATCAG
TI34_TCTCT	36	GCTTACAGTACATTGTGTGCATGTGCCTGTGTTTCCAGACTGCCATTTCTTTAAATACTTTGAAAACAGATGTTTATTTGTTGAGTTACTGGCTGTGGCCGCGATGCTGAGATTTCATTTCCCACTGTTAATTACTTTAAAGAGTTGATGTTTCAGATTATGACATCATTGCTCTAGGCTTTTCTTTTCTTGTTCTCACTCTCTCCCACTTTGCGCCCCATCGCCCTTCATGATGGCCCCTTTCCCACCCTTTCACGTGTCTCTTCTCTTCTCTTCTCTTCTCTTCTCTTCTCTCCTCTTCCTCTGAGGTCATAGCTGGCTTGGTTTGGAAGCGGGCTGGAGTACAGACATAAGAGCGTCTGTTTTTCTCATCAG
TI34_TCTCT	37	GCTTACAGTACATTGTGTGCATGTGCCTGTGTTTCCAGACTGCCATTTCTTTAAATACTTTGAAAACAGATGTTTATTTGTTGAGTTACTGGCTGTGGCCGCGATGCTGAGATTTCATTTCCCACTGTTAATTACTTTAAAGAGTTGATGTTTCAGATTATGACATCATTGCTCTAGGCTTTTCTTTTCTTGTTCTCACTCTCTCCCACTTTGCGCCCCATCGCCCTTCATGATGGCCCCTTTCCCACCCTTTCACGTGTCTCTTCTCTTCTCTTCTCTTCTCTTCTCTTCTCTTCTCTTCTCTCCTCTTCCTCTGAGGTCATAGCTGGCTTGGTTTGGAAGCGGGCTGGAGTACAGACATAAGAGCGTCTGTTTTTCTCATCAG
TI34_TCTCT	38	GCTTACAGTACATTGTGTGCATGTGCCTGTGTTTCCAGACTGCCATTTCTTTAAATACTTTGAAAACAGATGTTTATTTGTTGAGTTACTGGCTGTGGCCGCGATGCTGAGATTTCATTTCCCACTGTTAATTACTTTAAAGAGTTGATGTTTCAGATTATGACATCATTGCTCTAGGCTTTTCTTTTCTTGTTCTCACTCTCTCCCACTTTGCGCCCCATCGCCCTTCATGATGGCCCCTTTCCCACCCTTTCACGTGTCTCTTCTCTTCTCTTCTCTTCTCTTCTCTTCTTCTCTTCTCTTCTCTTCTCTCCTCTTCCTCTGAGGTCATAGCTGGCTTGGTTTGGAAGTGGGCTGGAGTACAGACATAAGAGCGTCTGTTTTTCTCATCAG
TI34_TCTCT	39	GCTTACAGTACATTGTGTGCATGTGCCTGTGTTTCCAGACTGCCATTTCTTTAAATACTTTGAAAACAGATGTTTATTTGTTGAGTTACTGGCTGTGGCCGCGATGCTGAGATTTCATTTCCCACTGTTAATTACTTTAAAGAGTTGATGTTTCAGATTATGACATCATTGCTCTAGGCTTTTCTTTTCTTGTTCTCACTCTCTCCCACTTTGCGCCCCATCGCCCTTCATGATGGCCCCTTTCCCACCCTTTCACGTGTCTCGTCTCTTCTCTTCTCTTCTCTTCTCTTCTCTTCTCTTCTCTTCTCTTCTCTTCTCTTCCTCTGAGGTCATAGCTGGCTTGGTTTGGAAGTGGGCTGGAGTACAGACATAAGAGCGTCTGTTTTTCTCATCAG
TI34_TCTCT	41	GCTTACAGTACATTGTGTGCATGTGCCTGTGTTTCCAGACTGCCATTTCTTTAAATACTTTGAAAACAGATGTTTATTTGTCGAGTTACTGGCTGTGGCCGCGATGCTGAGATTTCATTTCCCACTGTTAATTACTTTAAAGAGTTGATGTTTCAGATTATGACATCATTGCTCTAGGCTTTTCTTTTCTTGTTCTCACTCTCTCCCACTTTGCGCCCCATCGCCCTTCATGATGGCCCCTTTCCCACCCTTTCACGTGTCTCTTCTCTTCTCTTCTCTTCTCTTCTCTTCTCTTCTCTTCTCTTCTCTTCTCTTCTCTTCTCTCCTCTTCCTCTGAGGTCATAGCTGGCTTGGTTTGGAAGTGGGCTGGAGTACAGACATAAGAGCGTCTGTTTTTCT…
TI34_TCTCT	44	GCTTACAGTACATTGTGTGCATGTGCCTGTGTTTCCAGACTGCCATTTCTTTAAATACTTTGAAAACAGATGTTTATTTGTTGAGTTACTGGCTGTGGCCGCGATGCTGAGATTTCATTTCCCACTGTTAATTACTTTAAAGAGTTGATGTTTCAGATTATGACATCATTGCTCTAGGCTTTTCTTTTCTTGTTCTCACTCTCTCCCACTTTGCGCCCCATCGCCCTTCATGATGGCCCCTTTCCCACCCTTTCACGTGTCTCTTCTCTTCTCTTCTCTTCCTCTGAGGTCATAGCTGGCTTGGTTTGGAAGCGGGCTGGAGTACAGACATAAGAGCGTCTGTTTTTCTCATCAG
TI34_TCTCT	45	GCTTACAGTACATTGTGTGCATGTGCCTGTGTTTCCAGACTGCCATTTCTTTAAATACTTTGAAAACAGATGTTTATTTGTTGAGTTACTGGCTGTGGCCGCGATGCTGAGATTTCATTTCCCACTGTTAATTACTTTAAAGAGTTGATGTTTCAGATTATGACATCATTGCTCTAGGCTTTTCTTTTCTTGTTCTCACTCTCTCCCACTTTGCGCCCCATCGCCCTTCATGATGGCCCCTTTCCCACCCTTTCACGTGTCTCTTCTCTTCTCTTCTCTTCTCTTCTCTTCTCTTCTCTTCTCTTCTCTTCTCTTCTCTTCTTCTCTTCTCTTCTCTTCTCTCCTCTTCCTCTGAGGTCATAGCTGGCTTGGTTTGGAAGTGGGCTGGAGTACAGACAT…
TI34_TCTCT	46	GCTTACAGTACATTGTGTGCATGTGCCTGTGTTTCCAGACTGCCATTTCTTTAAATACTTTGAAAACAGATGTTTATTTGTTGAGTTACTGGCTGTGGCCGCGATGCTGAGATTTCATTTCCCACTGTTAATTACTTTAAAGAGTTGATGTTTCAGATTATGACATCATTGCTCTAGGCTTTTCTTTTCTTGTTCTCACTCTCTCCCACTTTGCGCCCCATCGCCCTTCATGATGGCCCCTTTCCCACCCTTTCACGTGTCTCTTCTCTTCTCTTCTCCTCTCCTCTTCTCTTCTCTTCTCTTCTCTTCTCTTCTCTTCTCTTCTCTCCTCTTCCTCTGAGGTCATAGCTGGCTTGGTTTGGAAGTGGGCTGGAGTACAGACATAAGAGCGTCTGTTTT…
TI34_TCTCT	48	GCTTACAGTACATTGTGTGCATGTGCCTGTGTTTCCAGACTGCCATTTCTTTAAATACTTTGAAAACAGATGTTTATTTGTTGAGTTACTGGCTGTGGCTACGATGCTGAGATTTCATTTCCCACTGTTAATTACTTTAAAGAGTTGATGTTTCAGATTATGACATCATTGCTCTAGGCTTTTCTTTTCTTGTTCTCACTCTCTCCCACTTTGCGCCCCATTGCCCTTCATGATGGCCCCTTTCCCTCCCTTTCACGTGTCTCTTCTCTTCTCTTCTCTTCTCTTCTCTTCTCTTCTCTTCTCTTCTCTTCTCTTCTCTTCTCTTCTCTTCTCTTCTCTTCCTCTGAGGTCATAGCTGGCTTGGTTTGGAAGTGGGCTGGAGTACAGACATAACAGCGT…
TI34_TCTCT	49	GCTTACAGTACATTGTGTGCATGTGCCTGTGTTTCCAGACTGCCATTTCTTTAAATACTTTGAAAACAGATGTTTATTTGTCGAGTTACTGGCTGTGGCCGCGATGCTGAGATTTCATTTCCCACTGTTAATTACTTTAAAGAGTTGATGTTTCAGATTATGACATCATTGCTCTAGGCTTTTCTTTTCTTGTTCTCACTCTCTCCCACTTTGCGCCCCATCGCCCTTCATGATGGCCCCTTTCCCACCCTTTCACGTGTCTCTTCTCTTCTCTTCTCTTCTCTTCTCTTCTCTTCTCTTCTCTTCTCTTCTCTCCTCTTCCTCTGAGGTCATAGCTGGCTTGGTTTGGAAGTGGGCTGGAGTACAGACATAAGAGCGTCTGTTTTTCTCATCAG
TI34_TCTCT	50	GCTTACAGTACATTGTGTGCATGTGCCTGTGTTTCCAGACTGCCATTTCTTTAAATACTTTGAAAACAGATGTTTATTTGTTGAGTTACTGGCTGTGGCCGCAATGCTGAGATTTCATTTCCCACTGTTAATTACTTTAAAGAGTTGATGTTTCAGATTATGACATCATTGCTCTAGGCTTTTCTTTTCTTGTTCTCACTCTCTCCCACTTTGCGCCCCATCGCCCTTCATGATGGCCCCTTTCCCACCCTTTCACGTGTCTCTTCTCTTCTCTTCTCTTCTCTTCTCTTCTCTTCTCTTCTCTTCTCTTCTCTTCTCTCCTCTTCCTCTGAGGTCATAGCTGGCTTGGTTTGGAAGTGGGCTGGAGTACAGACATAAGAGCGTCTGTTTTTCTCATCAG
TI34_TCTCT	51	GCTTACAGTACATTGTGTGCATGTGCCTGTGTTTCCAGACTGCCATTTCTTTAAATACTTTGAAAACAGATGTTTATTTGTTGAGTTACTGGCTGTGGCCGCGATGCTGAGATTTCATTTCCCACTGTTAATTACTTTAAAGAGTTGATGTTTCAGATTATGACATCATTGCTCTAGGCTTTTCTTTTCTTGTTCTCACTCTCTCCCACTTTGCGCCCCATCGCCCTTCATGATGGCCCCTTTCCCACCCTTTCACGTGTCTCTTCTCTTCTCTTCTCTTCTCTTCTCTTCTCTTCTCTTCTCTCCTCTTCCTCTGAGGTCATAGCTGGCTTGGTTTGGAAGTGGGCTGGAGTACAGACATAAGAGCGTCTGTTTTTCTCATCAG
TI34_TCTCT	53	GCTTACAGTACATTGTGTGCATGTGCCTGTGTTTCCAGACTGCCATTTCTTTAAATACTTTGAAAACAGATGTTTATTTGTTGAGTTACTGGCTGTGGCCGCGATGCTGAGATTTCATTTCCCACTGTTAATTACTTTAAAGAGTTGATGTTTCAGATTATGACATCATTGCTCTAGGCTTTTCTTTTCTTGTTCTCACTCTCTCCCACTTTGCGTCCCATCGCCCTTCATGATGGCCCCTTTCCCACCCTTTCACGTGTCTCTTCTCTTCTCTTCTCTTCTCTTCTCTTCTCTTCTCTTCTCTTCTCTCCTCTTCCTCTGAGGTCATAGCTGGCTTGGTTTGGAAGCGGGCTGGAGTACAGACATAAGAGCGTCTGTTTTTCTCATCAG
TI34_TCTCT	54	GCTTACAGTACATTGTGTGCATGTGCCTGTGTTTCCAGACTGCCATTTCTTTAAATACTTTGAAAACAGATGTTTATTTGTTGAGTTACTGGCTGTGGCCGCGATGCTGAGATTTCATTTCCCACTGTTAATTACTTTAAAGAGTTGATGTTTCAGATTATGACATCATTGCTCTAGGCTTTTCTTTTCTTGTTCTCACTCTCTCCCACTTTGCGCCCCATCGCCCTTCATGATGGCCCCTTTCCCACCCTTTCACGTGTCTCTTCTCTTCTCTTCTCTTCTCTTCTCTTCTCTTCTCTTCTCTTCTCTTCTCTTCTCTTCTCTTCTCTTCTCTTCTCTTCTTCTCTTCTCTTCTCTTCTCTCCTCTTCCTCTGAGGTCATAGCTGGCTTGGTTTGGAA…
TI34_TCTCT	55	GCTTACAGTACATTGTGTGCATGTGCCTGTGTTTCCAGACTGCCATTTCTTTAAATACTTTGAAAACAGATGTTTATTTGTTGAGTTACTGGCTGTGGCCGCGATGCTGAGATTTCATTTCCCACTGTTAATTACTTTAAAGAGTTGATGTTTCAGATTATGACATCATTGCTCTAGGCTTTTCTTTTCTTGTTCTCACTCTCTCCCACTTTGCGCCCCATCGCCCTTCATGATGGCCCCTTTCCCACCCTTTCACGTGTCTCTTCTCTTCTCTTCTCTTCTCTTCTCTTCTCTTCTCTTCTCTTCTCTCCTCTTCCTCTGAGGTCATAGCTGGCTTGGTTTGGAAGCGGGCTGGAGTACAGACATAAGAGCGTCTGTTTTTCTCATCAG
TI34_TCTCT	56	GCTTACAGTACATTGTGTGCATGTGCCTGTGTTTCCAGACTGCCATTTCTTTAAATACTTTGAAAACAGATGTTTATTTGTTGAGTTACTGGCTGTGGCCGCGATGCTGAGATTTCATTTCCCACTGTTAATTACTTTAAAGAGTTGATGTTTCAGATTATGACATCATTGCTCTAGGCTTTTCTTTTCTTGTTCTCACTCTCTCCCACTTTGCGCCCCATCGCCCTTCATGATGGCCCCTTTCCCACCCTTTCACGTGTCTCTTCTCTTCTCTTCTCTTCTCTTCTCTTCTCTTCTCTTCTCTTCTCTTCTCTTCTCTTCTCTCCTCTTCCTCTGAGGTCATAGCTGGCTTGGTTTGGAAGCGGGCTGGAGTACAGACATAAGAGCGTCTGTTTTTCT…
TI34_TCTCT	57	GCTTACAGTACATTGTGTGCATGTGCCTGTGTTTCCAGACTGCCATTTCTTTAAATACTTTGAAAACAGATGTTTATTTGTCGAGTTACTGGCTGTGGCCGCGATGCTGAGATTTCATTTCCCACTGTTAATTACTTTAAAGAGTTGATGTTTCAGATTATGACATCATTGCTCTAGGCTTTTCTTTTCTTGTTCTCACTCTCTCCCACTTTGCGCCCCATCGCCCTTCATGATGGCCCCTTTCCCACCCTTTCACGTGTCTCTTCTCTTCTCTTCTCTTCTCTTCTCTTCTCTTCTCTTCTCTCCTCTTCCTCTGAGGTCATAGCTGGCTTGGTTTGGAAGTGGGCTGGAGTACAGACATAAGAGCGTCTGTTTTTCTCATCAG
TI34_TCTCT	58	GCTTACAGTACATTGTGTGCATGTGCCTGTGTTTCCAGACTGCCATTTCTTTAAATACTTTGAAAACAGATGTTTATTTGTTGAGTTACTGGCTGTGGCCGCGATGCTGAGATTTCATTTCCCACTGTTAATTACTTTAAAGAGTTGATGTTTCAGATTATGACATCATTGCTCTAGGCTTTTCTTTTCTTGTTCTCACTCTCTCCCACTTTGCGCCCCATCGCCCTTCATGATGGCCCCTTTCCCACCCTTTCACGTGTCTCTTCTCTTCTCTTCTCTTCTCTTCTCTTCTCTTCTCTTCTCTTCTCTTCTCTTCCTCTGAGGTCATAGCTGGCTTGGTTTGGAAGTGGGCTGGAGTACAGACATAAGAGCGTCTGTTTTTCTCATCAG
TI34_TCTCT	59	GCTTACAGTACATTGTGTGCATGTGCCTGTGTTTCCAGACTGCCATTTCTTTAAATACTTTGAAAACAGATGTTTATTTGTTGAGTTACTGGCTGTGGCTACGATGCTGAGATTTCATTTCCCACTGTTAATTACTTTAAAGAGTTGATGTTTCAGATTATGACATCATTGCTCTAGGCTTTTCTTTTCTTGTTCTCACTCTCTCCCACTTTGCGCCCCATTGCCCTTCATGATGGCCCCTTTCCCTCCCTTTCACGTGTCTCTTCTCTTCTCTTCTCTTCTCTTCTCTTCTCTTCTCTTCTCTTCTCTTCTCTTCTCTTCTCTTCCTCTGAGGTCATAGCTGGCTTGGTTTGGAAGTGGGCTGGAGTACAGACATAACAGCGTCTGTTTTTCTCATCAG
TI34_TCTCT	60	GCTTACAGTACATTGTGTGCATGTGCCTGTGTTTCCAGACTGCCATTTCTTTAAATACTTTGAAAACAGATGTTTATTTGTTGAGTTACTGGCTGTGGCCGCGATGCTGAGATTTCATTTCCCACTGTTAATTACTTTAAAGAGTTGATGTTTCAGATTATGACATCATTGCTCTAGGCTTTTCTTTTCTTGTTCTCACTCTCTCCCACTTTGCGCCCCATCGCCCTTCATGATGGCCCCTTTCCCACCCTTTCACGTGTCTCTTCTCTTCTCTTCTCTTCTCTTCTCTTCTCTTCTCTTCTCTTCTCTTCTCTTCTCTTCTCTTCTCTTCTCTTCTTCTCTTCTCTTCTCTTCTCTCCTCTTCCTCTGAGGTCATAGCTGGCTTGGTTTGGAAGTGGG…
TI34_TCTCT	62	GCTTACAGTACATTGTGTGCATGTGCCTGTGTTTCCAGACTGCCATTTCTTTAAATACTTTGAAAACAGATGTTTATTTGTTGAGTTACTGGCTGTGGCCGCGATGCTGAGATTTCATTTCCCACTGTTAATTACTTTAAAGAGTTGATGTTTCAGATTATGACATCATTGCTCTAGGCTTTTCTTTTCTTGTTCTCACTCTCTCCCACTTTGCGCCCCATCGCCCTTCATGATGGCCCCTTTCCCACCCTTTCACGTGTCTCTTCTCTTCTCTTCTCTTCTCTTCTCTTCTCTTCTCTTCTCTTCTCTTCTCTTCTCTTCTCTTCTCTTCTCTCCTCTTCCTCTGAGGTCATAGCTGGCTTGGTTTGGAAGTGGGCTGGAGTACAGACATAAGAGCGT…
TI34_TCTCT	64	GCTTACAGTACATTGTGTGCATGTGCCTGTGTTTCCAGACTGCCATTTCTTTAAATACTTTGAAAACAGATGTTTATTTGTTGAGTTACTGGCTGTGGCCGCGATGCTGAGATTTCATTTCCCACTGTTAATTACTTTAAAGAGTTGATGTTTCAGATTATGACATCATTGCTCTAGGCTTTTCTTTTCTTGTTCTCACTCTCTCCCACTTTGCGCCCCATCGCCCTTCATGATGGCCCCTTTCCCACCCTTTCACGTGTCTCTTCTCTTCTCTTCTCTTCTCTTCTCTTCTCTTCTCTTCTCTTCTCTTCTCTCCTCTTCCTCTGAGGTCATAGCTGGCTTGGTTTGGAAGCGGGCTGGAGTACAGACATAAGAGCGTCTGTTTTTCTCATCAG
TI34_TCTCT	65	GCTTACAGTACATTGTGTGCATGTGCCTGTGTTTCCAGACTGCCATTTCTTTAAATACTTTGAAAACAGATGTTTATTTGTTGAGTTACTGGCTGTGGCCGCGATGCTGAGATTTCATTTCCCACTGTTAATTACTTTAAAGAGTTGATGTTTCAGATTATGACATCATTGCTCTAGGCTTTTCTTTTCTTGTTCTCACTCTCTCCCACTTTGCGCCCCATCGCCCTTCATGATGGCCCCTTTCCCACCCTTTCACGTGTCTCTTCTCTTCTCTTCTCCTCTTCTCTTCTCTTCTCTTCTCTTCTCTTCTCTTCTCTTCTCTCCTCTTCCTCTGAGGTCATAGCTGGCTTGGTTTGGAAGTGGGCTGGAGTACAGACATAAGAGCGTCTGTTTTTCTCA…
TI34_TCTCT	66	GCTTACAGTACATTGTGTGCATGTGCCTGTGTTTCCAGACTGCCATTTCTTTAAATACTTTGAAAACAGATGTTTATTTGTTGAGTTACTGGCTGTGGCCGCGATGCTGAGATTTCATTTCCCACTGTTAATTACTTTAAAGAGTTGATGTTTCAGATTATGACATCATTGCTCTAGGCTTTTCTTTTCTTGTTCTCACTCTCTCCCACTTTGCGCCCCATCGCCCTTCATGATGGCCCCTTTCCCACCCTTTCACGTGTCTCTTCTCTTCTCTTCTCTTCTCTTCTCTTCTCTTCTCTTCTCTTCTCTTCTCTTCTCTTCTCTTCTCTCCTCTTCCTCTGAGGTCATAGCTGGCTTGGTTTGGAAGTGGGCTGGAGTACAGACATAAGAGCGTCTGTT…
TI34_TCTCT	67	GCTTACAGTACATTGTGTGCATGTGCCTGTGTTTCCAGACTGCCATTTCTTTAAATACTTTGAAAACAGATGTTTATTTGTTGAGTTACTGGCTGTGGCCGCGATGCTGAGATTTCATTTCCCACTGTTAATTACTTTAAAGAGTTGATGTTTCAGATTATGACATCATTGCTCTAGGCTTTTCTTTTCTTGTTCTCACTCTCTCCCACTTTGCGCCCCATCGCCCTTCATGATGGCCCCTTTCCCACCCTTTCACGTGTCTCTTCTCTTCTCTTCTCTTCTCTTCTCTTCTCTTCTCTTCTCTTCTCTTCTCTTCTCTTCCTCTGAGGTCATAGCTGGCTTGGTTTGGAAGTGGGCTGGAGTACAGACATAAGAGCGTCTGTTTTTCTCATCAG
TI34_TCTCT	68	GCTTACAGTACATTGTGTGCATGTGCCTGTGTTTCCAGACTGCCATTTCTTTAAATACTTTGAAAACAGATGTTTATTTGTTGAGTTACTGGCTGTGGCCGCGATGCTGAGATTTCATTTCCCACTGTTAATTACTTTAAAGAGTTGATGTTTCAGATTATGACATCATTGCTCTAGGCTTTTCTTTTCTTGTTCTCACTCTCTCCCACTTTGCGCCCCATCGCCCTTCATGATGGCCCCTTTCCCACCCTTTCACGTGTCTCTTCTCTTCTCTTCTCTTCTCTTCTCTTCTCTTCTCTTCTCTTCTCTTCTCTTCTCTCCTCTTCCTCTGAGGTCATAGCTGGCTTGGTTTGGAAGCGGGCTGGAGTACAGACATAAGAGCGTCTGTTTTTCTCATCAG
TI34_TCTCT	69	GCTTACAGTACATTGTGTGCATGTGCCTGTGTTTCCAGACTGCCATTTCTTTAAATACTTTGAAAACAGATGTTTATTTGTTGAGTTACTGGCTGTGGCCGCGATGCTGAGATTTCATTTCCCACTGTTAATTACTTTAAAGAGTTGATGTTTCAGATTATGACATCATTGCTCTAGGCTTTTCTTTTCTTGTTCTCACTCTCTCCCACTTTGCGCCCCATCGCCCTTCATGATGGCCCCTTTCCCACCCTTTCACGTGTCTCTTCTCTTCTCTTCTCTTCTCTTCTCTTCTCTTCTCTTCTCTTCTCTTCTTCTCTTCTCTTCTCTTCTCTCCTCTTCCTCTGAGGTCATAGCTGGCTTGGTTTGGAAGTGGGCTGGAGTACAGACATAAGAGCGTCT…
TI34_TCTCT	70	GCTTACAGTACATTGTGTGCATGTGCCTGTGTTTCCAGACTGCCATTTCTTTAAATACTTTGAAAACAGATGTTTATTTGTTGAGTTACTGGCTGTGGCCGCGATGCTGAGATTTCATTTCCCACTGTTAATTACTTTAAAGAGTTGATGTTTCAGATTATGACATCATTGCTCTAGGCTTTTCTTTTCTTGTTCTCACTCTCTCCCACTTTGCGCCCCATCGCCCTTCATGATGGCCCCTTTCCCACCCTTTCACGTGTCTCTTCTCTTCTCTTCTCTTCTCTTCTCTTCTCTTCTCTTCTCTTCTCTTCTCTCCTCTTCCTCTGAGGTCATAGCTGGCTTGGTTTGGAAGTGGGCTGGAGTACAGACATAAGAGCGTCTGTTTTTCTCATCAG
TI34_TCTCT	74	GCTTACAGTACATTGTGTGCATGTGCCTGTGTTTCCAGACTGCCATTTCTTTAAATACTTTGAAAACAGATGTTTATTTGTCGAGTTACTGGCTGTGGCCGCGATGCTGAGATTTCATTTCCCACTGTTAATTACTTTAAAGAGTTGATGTTTCAGATTATGACATCATTGCTCTAGGCTTTTCTTTTCTTGTTCTCACTCTCTCCCACTTTGCGCCCCATCGCCCTTCATGATGGCCCCTTTCCCACCCTTTCACGTGTCTCTTCTCTTCTCTTCTCTTCTCTTCTCTTCTCTTCTCTTCTCTTCTCTTCTCTTCTCTTCTCTTCTCTTCTCTCCTCTTCCTCTGAGGTCATAGCTGGCTTGGTTTGGAAGTGGGCTGGAGTACAGACATAAGAGCGT…
TI34_TCTCT	75	GCTTACAGTACATTGTGTGCATGTGCCTGTGTTTCCAGACTGCCATTTCTTTAAATACTTTGAAAACAGATGTTTATTTGTTGAGTTACTGGCTGTGGCCGCGATGCTGAGATTTCATTTCCCACTGTTAATTACTTTAAAGAGTTGATGTTTCAGATTATGACATCATTGCTCTAGGCTTTTCTTTTCTTGTTCTCACTCTCTCCCACTTTGCGCCCCATCGCCCTTCATGATGGCCCCTTTCCCACCCTTTCACGTGTCTCTTCTCTTCTCTTCTTCTCTTCTCTTCTTCTCTTCTCTTCTCTTCTCTCCTCTTCCTCTGAGGTCATAGCTGGCTTGGTTTGGAAGTGGGCTGGAGTACAGACATAAGAGCGTCTGTTTTTCTCATCAG
TI34_TCTCT	76	GCTTACAGTACATTGTGTGCATGTGCCTGTGTTTCCAGACTGCCATTTCTTTAAATACTTTGAAAACAGATGTTTATTTGTTGAGTTACTGGCTGTGGCTACGATGCTGAGATTTCATTTCCCACTGTTAATTACTTTAAAGAGTTGATGTTTCAGATTATGACATCATTGCTCTAGGCTTTTCTTTTCTTGTTCTCACTCTCTCCCACTTTGCGCCCCATTGCCCTTCATGATGGCCCCTTTCCCTCCCTTTCACGTGTCTCTTCTCTTCTCTTCTCTTCTCTTCTCTTCTCTTCTCTTCTCTTCTCTTCTCTTCTCTTCCTCTGAGGTCATAGCTGGCTTGGTTTGGAAGTGGGCTGGAGTACAGACATAACAGCGTCTGTTTTTCTCATCAG
TI34_TCTCT	78	GCTTACAGTACATTGTGTGCATGTGCCTGTGTTTCCAGACTGCCATTTCTTTAAATACTTTGAAAACAGATGTTTATTTGTTGAGTTACTGGCTGTGGCCGCGATGCTGAGATTTCATTTCCCACTGTTAATTACTTTAAAGAGTTGATGTTTCAGATTATGACATCATTGCTCTAGGCTTTTCTTTTCTTGTTCTCACTCTCTCCCACTTTGCGCCCCATCGCCCTTCATGATGGCCCCTTTCCCACCCTTTCACGTGTCTCTTCTCTTCTCTTCTCTTCTCTTCTCTTCTCTTCTCTTCTCTTCTCTTCTCTTCTCTTCTCTCCTCTTCCTCTGAGGTCATAGCTGGCTTGGTTTGGAAGTGGGCTGGAGTACAGACATAAGAGCGTCTGTTTTTCT…
TI34_TCTCT	79	GCTTACAGTACATTGTGTGCATGTGCCTGTGTTTCCAGACTGCCATTTCTTTAAATACTTTGAAAACAGATGTTTATTTGTTGAGTTACTGGCTGTGGCTACGATGCTGAGATTTCATTTCCCACTGTTAATTACTTTAAAGAGTTGATGTTTCAGATTATGACATCATTGCTCTAGGCTTTTCTTTTCTTGTTCTCACTCTCTCCCACTTTGCGCCCCATTGCCCTTCATGATGGCCCCTTTCCCTCACTTTCACGTGTCTCTTCTCTTCTCTTCTCTTCTCTTCTCTTCTCTTCTCTTCTCTTCTCTTCTCTTCTCTTCTCTTCTCTTCTCTTCTCTTCTCTTCCTCTGAGGTCATAGCTGGCTTGGTTTGGAAGTGGGCTGGAGTACAGACATAAG…
TI34_TCTCT	80	GCTTACAGTACATTGTGTGCATGTGCCTGTGTTTCCAGACTGCCATTTCTTTAAATACTTTGAAAACAGATGTTTATTTGTTGAGTTACTGGCTGTGGCCGCGATGCTGAGATTTCATTTCCCACTGTTAATTACTTTAAAGAGTTGATGTTTCAGATTATGACATCATTGCTCTAGGCTTTTCTTTTCTTGTTCTCACTCTCTCCCACTTTGCGCCCCATCGCCCTTCATGATGGCCCCTTTCCCACCCTTTCACGTGTCTCTTCTCTTCTCTTCTCTTCTCTTCTCTTCTCTTCTCTTCTCTTCTCTTCTCTTCTCTTCTCTTCTTCTCTTCTCTTCTCTTCTCTCCTCTTCCTCTGAGGTCATAGCTGGCTTGGTTTGGAAGTGGGCTGGAGTACA…
TI34_TCTCT	82	GCTTACAGTACATTGTGTGCATGTGCCTGTGTTTCCAGACTGCCATTTCTTTAAATACTTTGAAAACAGATGTTTATTTGTTGAGTTACTGGCTGTGGCCGCGATGCTGAGATTTCATTTCCCACTGTTAATTACTTTAAAGAGTTGATGTTTCAGATTATGACATCATTGCTCTAGGCTTTTCTTTTCTTGTTCTCACTCTCTCCCACTTTGCGCCCCATCGCCCTTCATGATGGCCCCTTTCCCACCCTTTCACGTGTCTCTTCTCTTCTCTTCTCTTCTCTTCTCTTCTCTTCTCTTCTCTTCTCTTCTCTTCTCTTCTCTTCTCTTCTTCTCTTCTCTTCTCTTCTCTTCTCTTCTCTTCTCTCCTCTTCCTCTGAGGTCATAGCTGGCTTGGTT…
TI34_TCTCT	85	GCTTACAGTACATTGTGTGCATGTGCCTGTGTTTCCAGACTGCCATTTCTTTAAATACTTTGAAAACAGATGTTTATTTGTTGAGTTACTGGCTGTGGCTACGATGCTGAGATTTCATTTCCCACTGTTAATTACTTTAAAGAGTTGATGTTTCAGATTATGACATCATTGCTCTAGGCTTTTCTTTTCTTGTTCTCACTCTCTCCCACTTTGCGCCCCATTGCCCTTCATGATGGCCCCTTTCCCTCACTTTCACGTGTCTCTTCTCTTCTCTTCTCTTCTCTTCTCTTCTCTTCTCTTCTCTTCTCTTCTCTTCTCTTCTCTTCTCTTCTCTTCTCTTCCTCTGAGGTCATAGCTGGCTTGGTTTGGAAGTGGGCTGGAGTACAGACATAAGAGCGT…
TI34_TCTCT	86	GCTTACAGTACATTGTGTGCATGTGCCTGTGTTTCCAGACTGCCATTTCTTTAAATACTTTGAAAACAGATGTTTATTTGTTGAGTTACTGGCTGTGGCCGCGATGCTGAGATTTCATTTCCCACTGTTAATTACTTTAAAGAGTTGATGTTTCAGATTATGACATCATTGCTCTAGGCTTTTCTTTTCTTGTTCTCACTCTCTCCCACTTTGCGCCCCATCGCCCTTCATGATGGCCCCTTTCCCACCCTTTCACGTGTCTCTTCTCTTCTCTTCTCTTCTCTTCTCTTCTCTCCTCTTCCTCTGAGGTCATAGCTGGCTTGGTTTGGAAGTGGGCTGGAGTACAGACATAAGAGCGTCTGTTTTTCTCATCAG
TI34_TCTCT	87	GCTTACAGTACATTGTGTGCATGTGCCTGTGTTTCCAGACTGCCATTTCTTTAAATACTTTGAAAACAGATGTTTATTTGTTGAGTTACTGGCTGTGGCCACGATGCTGAGATTTCATTTCCCACTGTTAATTACTTTAAAGAGTTGATGTTTCAGATTATGACATCATTGCTCTAGGCTTTTCTTTTCTTGTTCTCACTCTCTCCCACTTTGCGCCCCATCGCCCTTCATGATGGCCCCTTTCCCACCCTTTCACGTGTCTCTTCTCTTCTCTTCTCTTCTCTTCTCTTCTCTTCTCTTCTCTTCTCTTCTCTCCTCTTCCTCTGAGGTCATAGCTGGCTTGGTTTGGAAGCGGGCTGGAGTACAGACATAAGAGCGTCTGTTTTTCTCATCAG
TI34_TCTCT	88	GCTTACAGTACATTGTGTGCATGTGCCTGTGTTTCCAGACTGCCATTTCTTTAAATACTTTGAAAACAGATGTTTATTTGTTGAGTTACTGGCTGTGGCCGCGATGCTGAGATTTCATTTCCCACTGTTAATTACTTTAAAGAGTTGATGTTTCAGATTATGACATCATTGCTCTAGGCTTTTCTTTTCTTGTTCTCACTCTCTCCCACTTTGCGCCCCATCGCCCTTCATGATGGCCCCTTTCCCACCCTTTCACGTGTCTCTTCTCTTCTCTTCTCTTCTCTTCTCTTCTCTTCTCTTCTCTTCTCTTCTCTTCTCTTCTCTTCTCTTCTCTTCTCTTCTCTTCTCTTCTCTCCTCTTCCTCTGAGGTCATAGCTGGCTTGGTTTGGAAGTGGGCTG…
TI34_TCTCT	89	GCTTACAGTACATTGTGTGCATGTGCCTGTGTTTCCAGACTGCCATTTCTTTAAATACTTTGAAAACAGATGTTTATTTGTTGAGTTACTGGCTGTGGCCGCGATGCTGAGATTTCATTTCCCACTGTTAATTACTTTAAAGAGTTGATGTTTCAGATTATGACATCATTGCTCTAGGCTTTTCTTTTCTTGTTCTCACTCTCTCCCACTTTGCGCCCCATCGCCCTTCATGATGGCCCCTTTCCCACCCTTTCACGTGTCTCTTCTCTTCTCTTCTCTTCTCTTCTCTCCTCTTCCTCTGAGGTCATAGCTGGCTTGGTTTGGAAGTGGGCTGGAGTACAGACATAAGAGCGTCTGTTTTTCTCATCAG
TI34_TCTCT	90	GCTTACAGTACATTGTGTGCATGTGCCTGTGTTTCCAGACTGCCATTTCTTTAAATACTTTGAAAACAGATGTTTATTTGTTGAGTTACTGGCTGTGGCCGCGATGCTGAGATTTCATTTCCCACTGTTAATTACTTTAAAGAGTTGATGTTTCAGATTATGACATCATTGCTCTAGGCTTTTCTTTTCTTGTTCTCACTCTCTCCCACTTTGCGCCCCATCGCCCTTCATGATGGCCCCTTTCCCACCCTTTCACGTGTCTCTTCTCTTCTCTTCTCTTCTCTTCTCTTCTCTTCTCTCCTCTTCCTCTGAGGTCATAGCTGGCTTGGTTTGGAAGTGGGCTGGAGTACAGACATAAGAGCGTCTGTTTTTCTCATCAG
TI34_TCTCT	91	GCTTACAGTACATTGTGTGCATGTGCCTGTGTTTCCAGACTGCCATTTCTTTAAATACTTTGAAAACAGATGTTTATTTGTTGAGTTACTGGCTGTGGCCGCGATGCTGAGATTTCATTTCCCACTGTTAATTACTTTAAAGAGTTGATGTTTCAGATTATGACATCATTGCTCTAGGCTTTTCTTTTCTTGTTCTCACTCTCTCCCACTTTGCGCCCCATCGCCCTTCATGATGGCCCCTTTCCCACCCTTTCACGTGTCTCTTCTCTTCTCTTCTCTTCTCTTCTCTTCTCTTCTCTTCTCTTCTCTTCTCTTCTCTTCTCTTCTCTTCTCTTCTCTTCTCTCCTCTTCCTCTGAGGTCATAGCTGGCTTGGTTTGGAAGTGGGCTGGAGTACAGAC…
TI34_TCTCT	92	GCTTACAGTACATTGTGTGCATGTGCCTGTGTTTCCAGACTGCCATTTCTTTAAATACTTTGAAAACAGATGTTTATTTGTTGAGTTACTGGCTGTGGCCGCGATGCTGAGATTTCATTTCCCACTGTTAATTACTTTAAAGAGTTGATGTTTCAGATTATGACATCATTGCTCTAGGCTTTTCTTTTCTTGTTCTCACTCTCTCCCACTTTGCGCCCCATCGCCCTTCATGATGGCCCCTTTCCCACCCTTTCACGTGTCTCTTCTCTTCTCTTCTCTTCTCTTCTCTTCTCTTCTCTTCTCTTCTCTTCTCTTCTCTTCTCTTCTCTCCTCTTCCTCTGAGGTCATAGCTGGCTTGGTTTGGAAGCGGGCTGGAGTACAGACATAAGAGCGTCTGTT…
TI34_TCTCT	93	GCTTACAGTACATTGTGTGCATGTGCCTGTGTTTCCAGACTGCCATTTCTTTAAATACTTTGAAAACAGATGTTTATTTGTTGAGTTACTGGCTGTGGCCGCGATGCTGAGATTTCATTTCCCACTGTTAATTACTTTAAAGAGTTGATGTTTCAGATTATGACATCATTGCTCTAGGCTTTTCTTTTCTTGTTCTCACTCTCTCCCACTTTGCGCCCCATCGCCCTTCATGATGGCCCCTTTCCCACCCTTTCACGTGTCTCTTCTCTTCTCTTCTCCTCTTCTCTTCTCTTCTCTTCTCTTCTCTTCTCTTCTCTCCTCTTCCTCTGAGGTCATAGCTGGCTTGGTTTGGAAGTGGGCTGGAGTACAGACATAAGAGCGTCTGTTTTTCTCATCAG
TI34_TCTCT	95	GCTTACAGTACATTGTGTGCATGTGCCTGTGTTTCCAGACTGCCATTTCTTTAAATACTTTGAAAACAGATGTTTATTTGTTGAGTTACTGGCTGTGGCCGCAATGCTGAGATTTCATTTCCCACTGTTAATTACTTTAAAGAGTTGATGTTTCAGATTATGACATCATTGCTCTAGGCTTTTCTTTTCTTGTTCTCACTCTCTCCCACTTTGCGCCCCATCGCCCTTCATGATGGCCCCTTTCCCACCCTTTCACGTGTCTCTTCTCTTCTCTTCTCTTCTCTTCTCTTCTCTTCTCTTCTCTCCTCTTCCTCTGAGGTCATAGCTGGCTTGGTTTGGAAGTGGGCTGGAGTACAGACATAAGAGCGTCTGTTTTTCTCATCAG
TI34_TCTCT	96	GCTTACAGTACATTGTGTGCATGTGCCTGTGTTTCCAGACTGCCATTTCTTTAAATACTTTGAAAACAGATGTTTATTTGTTGAGTTACTGGCTGTGGCCGCGATGCTGAGATTTCATTTCCCACTGTTAATTACTTTAAAGAGTTGATGTTTCAGATTATGACATCATTGCTCTAGGCTTTTCTTTTCTTGTTCTCACTCTCTCCCACTTTGCGCCCCATCGCCCTTCATGATGGCCCCTTTCCCACCCTTTCACGTGTCTCTTCTCTTCTCTTCTCCTCTCCTCTTCTCTTCTCTTCTCTTCTCTTCTCTTCTCTTCTCTTCTCTTCTCTCCTCTTCCTCTGAGGTCATAGCTGGCTTGGTTTGGAAGTGGGCTGGAGTACAGACATAAGAGCGTCT…
TI34_TCTCT	97	GCTTACAGTACATTGTGTGCATGTGCCTGTGTTTCCAGACTGCCATTTCTTTAAATACTTTGAAAACAGATGTTTATTTGTTGAGTTACTGGCTGTGGCTACGATGCTGAGATTTCATTTCCCACTGTTAATTACTTTAAAGAGTTGATGTTTCAGATTATGACATCATTGCTCTAGGCTTTTCTTTTCTTGTTCTCACTCTCTCCCACTTTGCGCCCCATTGCCCTTCATGATGGCCCCTTTCCCTCCCTTTCACGTGTCTCTTCTCTTCTCTTCTCTTCTCTTCTCTTCTCTTCTCTTCTCTTCTCTTCTCTTCTCTTCTCTTCTCTTCCTCTGAGGTCATAGCTGGCTTGGTTTGGAAGTGGGCTGGAGTACAGACATAACAGCGTCTGTTTTTCT…
TI34_TCTCT	98	GCTTACAGTACATTGTGTGCATGTGCCTGTGTTTCCAGACTGCCATTTCTTTAAATACTTTGAAAACAGATGTTTATTTGTTGAGTTACTGGCTGTGGCCGCGATGCTGAGATTTCATTTCCCACTGTTAATTACTTTAAAGAGTTGATGTTTCAGATTATGACATCATTGCTCTAGGCTTTTCTTTTCTTGTTCTCACTCTCTCCCACTTTGCGCCCCATCGCCCTTCATGATGGCCCCTTTCCCACCCTTTCACGTGTCTCTTCTCTTCTCTTCTCTTCTCTTCTCTTCTCTTCTCTCCTCTTCCTCTGAGGTCATAGCTGGCTTGGTTTGGAAGCGGGCTGGAGTACAGACATAAGAGCGTCTGTTTTTCTCATCAG
TI34_TCTCT	99	GCTTACAGTACATTGTGTGCATGTGCCTGTGTTTCCAGACTGCCATTTCTTTAAATACTTTGAAAACAGATGTTTATTTGTTGAGTTACTGGCTGTGGCCGCGATGCTGAGATTTCATTTCCCACTGTTAATTACTTTAAAGAGTTGATGTTTCAGATTATGACATCATTGCTCTAGGCTTTTCTTTTCTTGTTCTCACTCTCTCCCACTTTGCGCCCCATCGCCCTTCATGATGGCCCCTTTCCCACCCTTTCACGTGTCTCTTCTCTTCTCTTCTCCTCTTCTCTTCTCTTCTCTTCTCTTCTCTTCTCTTCTCTTCTCTTCTCTTCTCTCCTCTTCCTCTGAGGTCATAGCTGGCTTGGTTTGGAAGTGGGCTGGAGTACAGACATAAGAGCGTCT…
TI34_TCTCT	101	GCTTACAGTACATTGTGTGCATGTGCCTGTGTTTCCAGACTGCCATTTCTTTAAATACTTTGAAAACAGATGTTTATTTGTTGAGTTACTGGCTGTGGCCGCGATGCTGAGATTTCATTTCCCACTGTTAATTACTTTAAAGAGTTGATGTTTCAGATTATGACATCATTGCTCTAGGCTTTTCTTTTCTTGTTCTCACTCTCTCCCACTTTGCGCCCCATCGCCCTTCATGATGGCCCCTTTCCCACCCTTTCACGTGTCTCTTCTCTTCTCTTCTCTTCTCTTCTCTTCTCTTCTCTTCTCTTCTCTCCTCTTCCTCTGAGGTCATAGCTGGCTTGGTTTGGAAGTGGGCTGGAGTACAGACATAAGAGCGTCTGTTTTTCTCATCAG
TI61_TGGA	6	GCTACACAGGAAAGCAGAGCAGCACAGCGAGCGTTCAGCTACAGGATGTTAGCTTGTTACCAAGCCTTAAGAAACATCAAGAGTCTCTGTGTGGTCAGTTTAATGGGACAGTGTTTGATGTCAGCCTGGATTCAAACACTGAAAGAGTCCCAAACCTAAACATGGAGTTTCAGTGCCTGAACCAAGGAACAACTAAACTCGAAATATAAGGGTAATAACAAAGGAATGGCCCCGGGGCAGACCCAGGACATCATGGAGAGATCTCGGCTTCTCTGCTTAGGCTGCTGCCCCTGCAACCCAGCTTCAGATAAGCAGAAGAAAACTGGATGGATGGATGGATGGATGGATGTGGTGGTGAAAGCAGCAAAAAGATCATTTTCACCTTTACAGCTGGAAAAA…
TI61_TGGA	8	GCTACACAGGAAAGCAGAGCAGCACAGCGAGCGTTCAGCTACAGGATGTTAGCTTGTTACCAAGCCTTAAGAAACATCAAGAGTCTCTGTGTGGTCAGTTTAATGGGACAGTGTTTGATGTCAGCCTGGATTCAAACACTGAAAGAGTCCCAAACCTAAACATGGAGTTTCAGTGCCTGAACCAAGGAACAACTAAACTCAAAATATAAGGGTAATAACAAAGGAATGGCCCCGGGGCAGACCCAGGACATCATGGAGAGATCTCGGCTTCTCTGCTTAGGCTGCTGCCCCTGCAACCCAGCTTCAGATAAGCAGAAGAAAACTGGATGGATGGATGGATGGATGGATGTGGTGGTGAAAGCAGCAAAAAGATCATTTTCACCTTTACAGCTGGAAAAA…
TI61_TGGA	10	GCTACACAGGAAAGCAGAGCAGCACAGCGAGCGTTCAGCTACAGGATGTTAGCTTGTTACCAAGCCTTAAGAAACATCAAGAGTCTCTGTGTGGTCAGTTTAATGGGACAGTGTTTGATGTCAGCCTGGATTCAAACACTGAAAGAGTCCCAAACCTAAACATGGAGTTTCAGTGCCTGAACCAAGGAACAACTAAACTCGAAATATAAGGGTAATAACAAAGGAATGGCCCCGGGGCAGACCCAGGACATCATGGAGAGATCTCGGCTTCTCTGCTTAGGCTGCTGCCTCTGCAACCCAGCTTCAGATAAGCAGAAGAAAAATGGATGGATGGATGGATGGATGGATGTGGTGGTGAAAGCAGCAAAAAGATCATTTTCACCTTTACAGCTGGAAAAA…
TI61_TGGA	12	GCTACACAGGAAAGCAGAGCAGCACAGCGAGCGTTCAGCTACAGGATGTTAGCTTGTTACCAAGCCTTAAGAAACATCAAGAGTCTCTGTGTGGTCAGTTTAATGGGACAGTGTTTGATGTCAGCCTGGATTCAAACACTGAAAGAGTCCCAAACCTAAACATGGAGTTTCAGTGCCTGAACCAAGGAACAACTAAACTCGAAATATAAGGGTAATAACAAAGGAATGGCCCCGGGGCAGACCCAGGACATCATGGAGAGATCTCGGCTTCTCTGCTTAGGCTGCTGCCCCTGCAACCCAGCTTCAGATAAGCAGAAGAAAACTGGATGGATGGATGGATGGATGGATGGATGTGGTGGTGAAAGCAGCAAAAAGATCATTTTCACCTTTACAGCTGGA…
TI61_TGGA	13	GCTACACAGGAAAGCAGAGCAGCACAGCGAGCGTTCAGCTACAGGATGTTAGCTTGTTACCAAGCCTTAAGAAACATCAAGAGTCTCTGTGTGGTCAGTTTAATGGGACAGTGTTTGATGTCAGCCTGGATTCAAACACTGAAAGAGTCCCAAACCTAAACATGGAGTTTCAGTGCCTGAACCAAGGAACAACTAAACTCGAAATATAAGGGTAATAACAAAGGAATGGCCCCGGGGCAGACCCAGGACATCATGGAGAGATCTCGGCTTCTCTGCTTAGGCTGCTGCCCCTGCAACCCAGCTTCAGATAAGCAGAAGAAAACTGGATGGATGGATGGATGGATGGATGTGGTGGTGAAAGCAGCAAAAAGATCATTTTCACCTTTACAGCTGGAAAAA…
TI61_TGGA	14	GCTACACAGGAAAGCAGAGCAGCACAGCGAGCGTTCAGCTACAGGACGTTAGCTTGTTACCAAGCCTTAAGAAACATCAAGAGTCTCTGTGTGGTCAGTTTAATGGGACAGTGTTTGATGTCAGCCTGGATTCAAACACTGAAAGAGTCCCAAACCTAAACAAGGAGTTTCAGTGCCTGAACCAAGGAACAACTAAACTCGAAATATAAGGGTAATAACAAAGGAATGGCCCCGGGGCAGACCCAGGACATCATGGAGCGATCTCGGCTTCTCTGCTTAGGCTGCTGCCCCTGCAACCCAGCTTCAGATAAGCAGAAGAAAACTGGATGGATGGATGGATGGATGGATGTGGTGGTGAAAGCAGCAAAAAGATCATTTTCACCTTTACAGCTGGAAAAA…
TI61_TGGA	15	GCTACACAGGAAAGCAGAGCAGCACAGCGAGCGTTCAGCTACAGGATTTTAGCTTGTTACCAAGCCTTAAGAAACATCAAGAGTCTCTGTGTGGTCAGTTTAATGGGACAGTGTTTGATGTCAGCCTGGATTCAAACACTGAAAGAGTCCCAAACCTAAACATGGAGTTTCAGTGCCTGAACCAAGGAACAACTAAACTCGAAATATAAGGGTAATAACAAAGGAATGGCCCCGGGGCAGACCCAGGACATCATGGAGAGATCTCGGCTTCTCTGCTTAGGCTGCTGCCCCTGCAACCCAGCTTCAGATAAGCAGAAGAAAACTGGATGGATGGATGGATGGATGGATGTGGTGGTGAAAGCAGCAAAAAGATCATTTTCACCTTTACAGCTGGAAAAA…
TI61_TGGA	16	GCTACACAGGAAAGCAGAGCAGCACAGCGAGCGTTCAGCTACAGGATGTTAGCTTGTTACCAAGCCTTAAGAAACATCAAGAGTCTCTGTGTGGTCAGTTTAATGGGACAGTGTTTGATGTCAGCCTGGATTCAAACACTGAAAGAGTCCCAAACCTAAACATGGAGTTTCAGTGCCTGAACCAAGGAACAACTAAACTCGAAATATAAGGGTAATAACAAAGGAATGGACCCGGGGCAGACCCAGGACATCATGGAGAGATCTCGGCTTCTCTGCTTAGGCTGCTGCCCCTGCAACCCAGCTTCAGATAAGCAGAAGAAAACTGGATGGATGGATGGATGGATGGATGTGGTGGTGAAAGCAGCAAAAAGATCATTTTCACCTTTACAGCTGGAAAAA…
TI61_TGGA	18	GCTACACAGGAAAGCAGAGCAGCACAGCGAGCATTCAGCTACAGGATGTTAGCTTGTTACCAAGCCTTAAGAAACATCAAGAGTCTCTGTGTGGTCAGTTTAATGGGACAGTGTTTGATGTCAGCCTGGATTCAAACACTGAAAGAGTCCCAAACCTAAACATGGAGTTTCAGTGCCTGAACCAAGGAACAACTAAACTCGAAATATAAGGGTAATAACAAAGGAATGGCCCCGGGGCAGACCCAGGACATCATGGAGAGATCTCGGCTTCTCTGCTTAGGCTGCTGCCCCTGCAACCCAGCTTCAGATAAGCAGAAGAAAACTGGATGGATGGATGGATGGATGGATGTGGTGGTGAAAGCAGCAAAAAGATCATTTTCACCTTTACAGCTGGAAAAA…
TI61_TGGA	19	GCTACACAGGAAAGCAGAGCAGCACAGCGAGCGTTCAGCTACAGGAGGTTAGCTTCTTACCAAGCCTTGCGAAACATCAAGAGTCTCTCTGTGGTCAGTTTAATGGGACAGTGTTTGATGTCAGCCTGGATTCAAACACTGAAAGAGTCCCAAACCTAAACAAGGAGTTTCAGTGCCTGAACCAAGGAACAACTAAACCTGAAATATAAGGGTAATAACAAAGGAATGGCCCCGTGGCAGACCCAGGACATGCTAGAGATATCTCGGCTTCTCTGCTTAGGCTGCTGCCCCTGCAACCCAGCTTCAGATAAGCAGAAGAAAACTGGATGGATGGATGTGGTGGTGAAAGCAGCAAAAAGATCATTTTCACCTTTGCAACCCACCTTATTTGCACGGACA…
TI61_TGGA	20	GCTACACAGGAAAGCAGAGCAGCATAGCGAGCGTTCAGCTACAGGATGTTAGCTTGTTACCAAGCCTTAAGAAACATCAAGAGTCTCTGTGTGGTCAGTTTAATGGGACAGTGTTTGATGTCAGCCTGGATTCAAACACTGAAAGAGTCCCAAACCTAAACATGGAGTTTCAGTGCCTGAACCAAGGAACAACTAAACTCGAAATATAAGGGTAATAACAAAGGAATGGCCCCGGGGCAGACCCAGGACATCATGGAGAGATCTCGGCTTCTCTGCTTAGGCTGCTGCCCCTGCAACCCAGCTTCAGATAAGCAGAAGAAAACTGGATGGATGGATGGATGGATGGATGTGGTGGTGAAAGCAGCAAAAAGATCATTTTCACCTTTACAGCTGGAAAAA…
TI61_TGGA	21	GCTACACAGGAAAGCAGAGCAGCACAGCGAGCGTTCAGCTACAGGATGTTAGCTTGTTACCAAGCCTTAAGAAACATCAAGAGTCTCTGTGTGGTCAGTTTAATGGGACAGTGTTTGATGTCAGCCTGGATTCAAACACTGAAAGAGTCCCAAACCTAAACATGGAGTTTCAGTGCCTGAACCAAGGAACAACTAAACTCGAAATATAAGGGTAATAACAAAGGAATGGCCCCGGGGCAGACCCAGGACATCATGGAGAGATCTCGGCTTCTCTGCTTAGGCTGCTGCCCCTGCAACCCAGCTTCAGATAAGCAGAAGAAAACTGGATGGATGGATGGATGTGGTGGTGAAAGCAGCAAAAAGATCATTTTCACCTTTACAGCTGGAAAAAGCCCACCT…
TI61_TGGA	22	GCTACACAGGAAAGCAGAGCAGCACAGCGAGCGTTCAGCTACAGGACGTTAGCTTGTTACCAAGCCTTAAGAAACATCAAGAGTCTCTGTGTGGTCAGTTTAATGGGACAGTGTTTGATGTCAGCCTGGATTCAAACACTGAAAGAGTCCCAAACCTAAACAAGGAGTTTCAGTGCCTGAACCAAGGAACAACTAAACTCGAAATATAAGGGTAATAACAAAGGAATGGCCCCGGGGCAGACCCAGGACATCATGGAGCGATCTCGGCTTCTCTGCTTAGGCTGCTACCCCTGCAACCCAGCTTCAGATAAGCAGAAGAAAACTGGATGGATGGATGGATGGATGGATGTGGTGGTGAAAGCAGCAAAAAGATCATTTTCACCTTTACAGCTGGAAAAA…
TI61_TGGA	23	GCTACACAGGAAAGCAGAGCAGCACAGCGAGCGTTCAGCTACAGGATGTTAGCTTGTTACCAAGCCTTAAGAAACATCAAGAGTCTCTGTGTGGTCAGTTTAATGGGACAGTGTTTGATGTCAGCCTGGAGAGTCACTGAACACTGAAAGAGTCCCAAACCTAAACATGGAGTTTCAGTGCCTGAACCAAGGAACAACTAAACTCGAAATATAAGGGTAATAACAAAGGAATGGCCCCGGGGCAGACCCAGGACATCATGGAGAGATCTCGGCTTCTCTGCTTAGGCTGCTGCCCCTGCAACCCAGCTTCAGATAAGCAGAAGAAAACTGGATGGATGGATGGATGGATGGATGTGGTGGTGAAAGCAGCAAAAAGATCATTTTCACCTTTACAGCTGG…
TI61_TGGA	26	GCTACACAGGAAAGCAGAGCAGCACAGCGAGCGTTCAGCTACAGGACGTTAGCTTGTTACCAAGCCTTAAGAAACATCAAGAGTCTCTGTGTGGTCAGTTTAATGGGACAGTGTTTGATGTCAGCCTGGATTCAAACACTGAAAGAGTCCCAAACCTAAACAAGGAGTTTCATTGCCTGAACCAAGGAACAACTTAACTCGAAATATAAGGGTAATAACAAAGGAATGGCCCCGGGGCAGACCCAGGACATCATGGAGAGATCTCGGCTTCTCTGCTTAGGCTGCTGCCCCTGCAACCCAGCTTCAGATAAGCAGAAGAAAACTGGATGGATGGATGGATGGATGGATGGATGTGGTGGTGAAAGCAGCAAAAAGATCATTTTCACCTTTACAGCTGGA…
TI61_TGGA	27	GCTACACAGGAAAGCAGAGCAGCACAGCGAGCGTTCAGCTACAGGATGTTAGCTTGTTACCAAGCCTTAAGAAACATCAAGAGTCTCTGTGTGGTCAGTTTAATGGGACACTGTTTGATGTCAGCCTGGATTCAAACACTGAAAGAGTCCCAAACCTAAACATGGAGTTTCAGTGCCTGAACCAAGGAACAACTAAACTCGAAATATAAGGGTAATAACAAAGGAATGGCCCCGGGGCAGACCCAGGACATCATGGAGAGATCTCGGCTTCTCTGCTTAGGCTGCTGCCCCTGCAACCCAGCTTCAGATAAGCAGAAGAAAACTGGATGGATGGATGGATGGATGGATGTGGTGGTGAAAGCAGCAAAAAGATCATTTTCACCTTTACAGCTGGAAAAA…
TI61_TGGA	31	GCTACACAGGAAAGCAGAGCAGCACAGCGAGCGTTCAGCTACAGGAGGTTAGCTTCTTACCAAGCCTTACGAAACATCAAGAGTCTCTCTGTGGTCAGTTTAATGGGACAGTGTTTGATGTCAGCCTGGATTCAAACACTGAAAGAGTCCCAAACCTAAACAAGGAGTTTCAGTGCCTGAACCAAGGAACAACTAAACCCGAAATATAAGGGTAATAACAAAGGAATGGCCCCGGGGCAGACCCAGGACATGCTAGAGATATCTCGGCTTCTCTGCTTAGGCTGCTGCCCCTGCAACCCAGCTTCAGATAAGCAGAAGAAAACTGGATGGATGGATGTGGTGGTGAAAGCAGCAAAAAGATCATTTTCACCTTTGCAACCCACCTTATTTGCACGGACA…
TI56_TGTT	1	TGCAGTGAATTTGGCACCTGTGAGTATGCTTAGGGGTATACATCAGGATTGTTGTAATATGACTCTTTAGTGTATGGACACATTTATATCGATGCTATCAGATAGCACTATCGAGATGATAGCATCCTTTGGTTAGTTTGTCAAGAAATGCTGAATTGTACACAATCACTGACGCAAGTCTCTTGACTTTTTCAACAAAATATTTGTTTCACATTTAGACTTGCATGGCTCATGGTACAGGGGTAACAATGGCCTGCCAATCCAGACCACGCTGAAAACTGCAGTGGAGTTATTAACATCATCAGTCATTACATAAAATGGAATGACATTCTTAGCAAGCTGATACCAACATTAGTGAAGAGGTATTAAAGGGTGTGTTTTTTTGTTTGTTTGTTTGTT…
TI56_TGTT	2	TGCAGTGAATTTGGCACCTGTGAGTATGCTTAGGGGTATACATCAGGATTGTTGTAATATGACTCTTTAGTGTATGGCCACATTTATATCGATGCTATCAGATAGCACTATCGAGATGATAGCATCCTTTGGTTAGTTTGTCAAGAAATGCTGAATTGTACACAATCACTGACGTAAGTCTCTTGACTTTTTCAACAAAATATTTGTTTCACATTTAGACTTGCATGGCTCATGGTACAGGGGTAACAATGGCCTGCCAATCCAGACCACGCTGAAAACTGCAGTGAAGTTATTAACATCATCAGTCATTACATAAAATGCAATGACATTCTTAGCAAGCTGATACCAACATTAGTGAAGAGGTATTAAAGGGTGTGTTTGTTTGTTTGTTTGTTTGTT…
TI56_TGTT	3	TGCAGTGAATTTGGCACCTGTGAGTATGCTTAGGGGTATACATCAGGATTGTTGTAATATGACTCTTTAGTGTATGGCCACATTTATATCGATGCTATCAGATAGCACTATCGAGATGATAGCATCCTTTGGTTAGTTTGTCAAGAAATGCTGAATTGTACACAATCACTGACGTAAGTCTCTTGACTTTTTCAACAAAATATTTGTTTCACATTTAGACTTGCATGGCTCATGGTACAGGGGTAACAATGGCCTGCCAATCCAGACCACGCTGAAAACTGCAGTGGAGTTATTAACATCATCAGTCATTACATAAAATGCAATGACATTCTTAGCAAGCTGATACCAACATTAGTGAAGAGGTATTAAAGGGTGTGTTTGTTTGTTTGTTTGTTTGTT…
TI56_TGTT	4	TGCAGTGAATTTGGCACCTGTGAGTATGCTTAGGGGTATACATCAGGATTGTTGTAATATGACTCTTTAGTGTATGGCCACATTTATATCGATGCTATCAGATAGCACTATCGAGATGATAGCATCCTTTGGTTAGTTTGTCAAGAAATGCTGAATTGTATACAATCACTGACGTAAGTCTCTTGACTTTTTCAACAAAATATTTGTTTCACATTTAGACTTGCATGGCTCATGGTACAGGGGTAACAATGGCCTGCCAATCCAGACCACGCTGAAAACTGCAGTGAAGTTATTAACATCATCAGTCATTACATAAAATGCAATGACATTCTTAGCAAGCTGATACCAACATTAGTGAAGCGGTATTAAAGGGTGTGTTTGTTTGTTTGTTTGTTTGTT…
TI56_TGTT	5	TGCAGTGAATTTGGCACCTGTGAGTATGCTTAGGGGTATACATCAGGATTGTTGTAATATGACTCTTTAGTGTATGGACACATTTATATCGATGCTATCAGATAGCACTATCGAGATGATAGCATCCTTTGGTTAGTTTGTCAAGAAATGCTGAATTGTATACAATCACTGACGCAAGTCTCTTGACTTTTTCAACAAAATATTTGTTTCACATTTAGACTTGCATGGCTCATGGTACAGGGGTAACAATGGCCTGCCAATCCAGACCACGCTGAAAACTGCAGTGAAGTTATTAACATCATCAGTCATTACATAAAATGCAATGACATTCTTAGCAAGCTGATACCAACATTAGTGAAGAGGTATTAAAGGGTGTGTTTGTTTGTTTGTTTGTTTGTT…
TI56_TGTT	6	TGCAGTGAATTTGGCACCTGTGAGTATGCTTAGGGGTATACATCAGGATTGTTGTAATATGACTCTTTAGTGTATGGACACATTTATATCGATGCTATCAGATAGCACTATCGAGATGATAGCATCCTTTGGTTAGTTTGTCAAGAAATGCTGAATTGTATACAATCACTGACGTAAGTCTCTTGACTTTTTCAACAAAATATTTGTTTCACATTTAGACTTGCATGGCTCATGGTACAGGGGTAACAATGGCCTGCCAATCCAGACCACGCTGAAAACTGCAGTGAAGTTATTAACATCATCAGTCATTACATAAAATGCAATGACATTCTTAGCAAGCTGATACCAACATTAGTGAAGAGGTATTAAAGGGTGTGTTTGTTTGTTTGTTTGTTTGTT…
TI56_TGTT	10	TGCAGTGAATTTGGCACCTGTGAGTATGCTTAGGGGTATACATCAGGATTGTTGTAATATGACTCTTTAGTGTATGGACACATTTATATCGATGCTATCAGATAGCACTATCGAGATGATAGCATCCTTTGGTTAGTTTGTCAAGAAATGCTGAATTGTATACAATCACTGACGTAAGTCTCTTGACTTTTTCAACAAAATATTTGTTTCACATTTAGACTTGCATGGCTCATGGTACAGGGGTAACAATGGCCTGCCAATCCAGACCACGCTGAAAACTGCAGTGAAGTTATTAACATCATCAGTCATTACATAAAATGCAATGACATTCTTAGCAAGCTGATACCAACATTAGTGAAGAGGTATTAAAGGGTGTGTTTTTTTGTTTGTTTGTTTGTT…
TI56_TGTT	11	TGCAGTGAATTTGGCACCTGTGAGTATGCTTAGGGGTATACATCAGGATTGTTGTAATATGACTCTTTAGTGTATGGACACATTTATATCGATGCTATCAGATAGCACTATCGAGATGATAGCATCCTTTGGTTAGTTTGTCAAGAAATGCTGAATTGTATACAATCACTGACGTAAGTCTCTTGACTTTTTCAACAAAATATTTGTTTCACATTTAGACTTGCATGGCTCATGGTACAGGGGTAACAATGGCCTGCCAATCCAGACCACGCTGAAAACTGCAGTGAAGTTATTAACATCATCAGTCATTACATAAAATGCAATGACATTCTTAGCAAGCTGATACCAACATTAGTGAAGAGGTATTAAAGGGTGTGTTTGTTTGTTTGTTTGTTTGTT…
TI56_TGTT	15	TGCAGTGAATTTGGCACCTGTGAGTATGCTTAGGGGTATACATCAGGATTGTTGTAATATGACTCTTTAGTGTATGGCCACATTTATATCGATGCTATCAGATAGCACTATCGAGATGATAGCATCCTTTGGTTAGTTTGTCAAGAAATGCTGAATTGTATACAATCACTGACGTAAGTCTCTTGACTTTTTCAACAAAATATTTGTTTCACATTTAGACTTGCATGGCTCATGGTACAGGGGTAACAATGCCCTGCCAATCCAGACCACGCTGAAAACTGCAGTGAAGTTATTAACATCATCAGTCATTACATAAAATGCAATGACATTCTTAGCAAGCTGATACCAACATTAGTGAAGAGGTATTAAAGGGTGTGTTTGTTTGTTTGTTTGTTTGTT…
TI56_TGTT	16	TGCAGTGAATTTGGCACCTGTGAGTATGCTTAGGGGTATACATCAGGATTGTTGTAATATGACTCTTTAGTGTATGGACACATTTATATCGATGCTATCAGATATGATAGCATCCTTTGGTTAGTTTGTCAAGAAATGCTGAATTGTATACAATCACTGACGTAAGTCTCTTGACTTTTTCAACAAAATATTTGTTTCACATTTAGACTTGCATGGCTCATGGTACAGGGGTAACAATGGCCTGCCAATCCAGACCACGCTGAAAACTGCAGTGAAGTTATTAACATCATCAGTCATTACATAAAATGCAATGACATTCTTAGCAAGCTGATACCAACATTAGTGAAGAGGTATTAAAGGGTGTGTTTTTTTGTTTGTTTGTTTGTTTTTTGCTTTCTT…
TI56_TGTT	17	TGCAGTGAATTTGGCACCTGTGAGTATGCTTAGGGGTATACATCAGGATTGTTGTAATATGACTCTTTAGTGTATGGACACATTTATATCGATGCTATCAGATAGCACTATCGAGATGATAGCATCCTTTGGTTAGTTTGTCAAGAAATGCTGAATTGTATACAATCACTGACGTAAGTCTCTTGACTTTTTCAACAAAATATTTGTTTCACATTTAGACTTGCATGGCTCATGGTACAGGGGTAACAATGGCCTGCCAATCCAGACCACGCTGAAAACTGCAGTGAAGTTATTAACATCATCAGTCATTACATAAAATGCAATGACATTCTTAGCAAGCTGATACCAACATTAGTGAAGAGCTATTAAAGGGTGTGTTTGTTTGTTTGTTTGTTTGTT…
TI56_TGTT	18	TGCAGTGAATTTGGCACCTGTGAGTATGCTTAGGGGTATACATCAGGATTGTTGTAATATGACTCTTTAGTGTATGGACACATTTATATCGATGCTATCAGATAGCACTATCGAGATGATAGCATCCTTTGGTTAGTTTGTCAAGAAATGCTGAATTGTACACAATCACTGACGCAAGTCTCTTGACTTTTTCAACAAAATATTTGTTTCACATTTAGACTTGCATGGCTCATGGTACAGGGGTAACAATGGCCTGCCAATCCAGACCACGCTGAAAACTGCAGTGGAGTTATTAACATCATCAGTCATTACATAAAATGGAATGACATTCTTAGCAAGCTGATACCAACATTAGTGAAGAGGTATTAAAGGGTGTGTTTGTTTGTTTGTTTGTTTGTT…
TI56_TGTT	19	TGCAGTGAATTTGGCACCTGTGAGTATGCTTAGGGGTATACATCAGGATTGTTGTAATATGACTCTTTAGTGTATGGACACATTTATATCGATGCTATCAGATAGCACTATCGAGATGATAGCATCCTTTGGTTAGTTTGTCAAGAAATGCTGAATTGTACACAGTCACTGACGTAAGTCTCTTGACTTTTTCAACAAAATATTTGTTTCACATTTAGACTTGCATGGCTCATGGTACAGGGGTAACAATGGCCTGCCAATCCAGACCACGCTGAAAACTGCAGTGAAGTTATTAACATCATCAGTCATTACATAAAATGCAATGACATTCTTAGCAAGCTGATACCAACATTAGTGAAGAGGTATTAAAGGGTGTGTTTGTTTGTTTGTTTGTTTGTT…
TI56_TGTT	20	TGCAGTGAATTTGGCACCTGTGAGTATGCTTAGGGGTATACATCAGGATTGTTGTAATATGACTCTTTAGTGTATGGACACATTTATATCGATGCTATCAGATAGCACTATCGAGATGATAGCATCCTTTGGTTAGTTTGTCAAGAAATGCTGAATTGTACACAATCACTGACGCAAGTCTCTTGACTTTTTCAACAAAATATTTGTTTCACATTTAGACTTGCATGGCTCATGGTACAGGGGTAACAATGGCCTGCCAATCCAGACCACGCTGAAAACTGCAGTGGAGTTATTAACATCATCAGTCATTACATAAAATGGAATGACATTCTTAGCAAGCTGATACCAACATTAGTGAAGAGGTATTAAAGGGTGTGTTTTTTGTTTGTTTGTTTGTTT…
TI56_TGTT	22	TGCAGTGAATTTGGCACCTGTGAGTATGCTTAGGGGTATACATCAGGATTGTTGTAATATGACTCTTTAGTGTATGGACACATTTATATCGATGCTATCAGATAGCACTATCGAGATGATAGCATCCTTTGGTTAGTTTGTCAAGAAATGCTGAATTGTATACAATCACTGACGTAAGTCTCTTGACTTTTTCAACAAAATATTTGTTTCACATTTAGACTTGCATGGCTCATGGTACAGGGGTAACAATGGCCTGCCAATCCAGACCACGCTGAAAACTGCAGTGAAGTTATTAACATCATCAGTCATTACATAAAATGCAATGACATTCTTAGCAAGCTGATACCAACATTAGTGAAGCGGTATTAAAGGGTGTGTTTGTTTGTTTGTTTGTTTGTT…
TI56_TGTT	23	TGCAGTGAATTTGGCACCTGTGAGTATGCTTAGGGGTATACATCAGGATTGTTGTAATATGACTCTTTAGTGTATGGACACATTTATATCGATGCTATCAGATAGCACTATCGAGATGATAGCATCCTTTGGTTAGTTTGTCAAGAAATGCTGAATTGTATACAATCACTGACGTAAGTCTCTTGACTTTTTCAACAAAATATTTGTTTCACATTTAGACTTGCATGGCTCATGGTACAGGGGTAACAATGGCCTGCCAATCCAGACCACGCTGAAAACTGCAGTGAAGTTATTAACATCATCAGTCATTACATAAAATGCAATGACATTCTTAGCAAGCTGATACCAACATTAGTGAAGAGGTATTAAAGGGTGTGTTTGTTTGTTTGTTTGTTTGTT…
TI56_TGTT	24	TGCAGTGAATTTGGCACCTGTGAGTATGCTTAGGGGTATACATCAGGATTGTTGTAATATGACTCTTTAGTGTATGGACACATTTATATCGATGCTATCAGATAGCACTATCGAGATGATAGCATCCTTTGGTTAGTTTGTCAAGAAATGCTGAATTGTACACAATCACTGACGTAAGTCTCTTGACTTTTTCAACAAAATATTTGTTTCACATTTAGACTTGCATGGCTCATGGTACAGGGGTAACAATGGCCTGCCAATCCAGACCACGCTGAAAACTGCAGTGAAGTTATTAACATCATCAGTCATTACATAAAATGCAATGACATTCTTAGCAAGCTGATACCAACATTAGTGAAGAGGTATTAAAGGGTGTGTTTGTTTGTTTGTTTGTTTGTT…
TI56_TGTT	25	TGCAGTGAATTTGGCACCTGTGAGTATGCTTAGGGGTATACATCAGGATTGTTGTAATATGACTCTTTAGTGTATGGACACATTTATATCGATGCTATCAGATAGCACTATCGAGATGATAGCATCCTTTGGTTAGTTTGTCAAGAAATGCTGAATTGTACACAATCACTGACGCAAGTCTCTTGACTTTTTCAACAAAATATTTGTTTCACATTTAGACTTGCATGGCTCATGGTACAGGGGTAACAATGGCCTGCCAATCCAGACCACGCTGAAAACTGCAGTGAAGTTATTAACATCATCAGTCATTACATAAAATGCAATGACATTCTTAGCAAGCTGATACCAACATTAGTGAAGAGGTATTAAAGGGTGTGTTTGTTTGTTTGTTTGTTTGTT…
TI56_TGTT	26	TGCAGTGAATTTGGCACCTGTGAGTATGCTTAGGGGTATACATCAGGATTGTTGTAATATGACTCTTTAGTGTATGGACACATTTATATCGATGCTATCAGATAGCACTATCGAGATGATAGCATCCTTTGGTTAGTTTGTCAAGAAATGCTGAATTGTATACAATCACTGACGTAAGTCTCTTGACTTTTTCAACAAAATATTTGTTTCACATTTAGACTTGCATGGCTCATGGTACAGGGGTAACAATGCCCTGCCAATCCAGACCACGCTGAAAACTGCAGTGAAGTTATTAACATCATCAGTCATTACATAAAATGCAATGACATTCTTAGCAAGCTGATACCAACATTAGTGAAGAGGTATTAAAGGGTGTGTTTGTTTGTTTGTTTGTTTGTT…
TI56_TGTT	27	TGCAGTGAATTTGGCACCTGTGAGTATGCTTAGGGGTATACATCAGGATTGTTGTAATATGACTCTTTAGTGTATGGACACATTTATATCGATGCTATCAGATAGCACTATCGAGATGATAGCATCCTTTGGTTAGTTTGTCAAGAAATGCTGAATTGTATACAATCACTGACGTAAGTCTCTTGACTTTTTCAACAAAATATTTGTTTCACATTTAGACTTGCATGGCTCATGGTACAGGGGTAACAATGCCCTGCCAATCCAGACCACGCTGAAAACTGCAGTGAAGTTATTAACATCATCAGTCATTACATAAAATGCAATGACATTCTTAGCAAGCTGATACCAACATTAGTGAAGAGGTATTAAAGGGTGTGTTTGTTTGTTTGTTTGTTTGTT…
TI56_TGTT	28	TGCAGTGAATTTGGCACCTGTGAGTATGCTTAGGGGTATACATCAGGATTGTTGTAATATGACTCTTTAGTGTATGGACACATTTATATCGATGCTATCAGATAGCACTATCGAGATGATAGCATCCTTTGGTTAGTTTGTCAAGAAATGCTGAATTGTATACAATCACTGACGTAAGTCTCTTGACTTTTTCAACAAAATATTTGTTTCACATTTAGACTTGCATGGCTCATGGTACAGGGGTAACAATGGCCTGCCAATCCAGACCACGCTGAAAACTGCAGTGGAGTTATTAACATCATCAGTCATTACATAAAATGGAATGACATTCTTAGCAAGCTGATACCAACATTAGTGAAGAGGTATTAAAGGGTGTGTTTTTTTGTTTGTTTGTTTGTT…
TI56_TGTT	29	TGCAGTGAATTTGGCACCTGTGAGTATGCTTAGGGGTATACATCAGGATTGTTGTAATATGACTCTTTAGTGTATGGCCACATTTATATCGATGCTATCAGATAGCACTATCGAGATGATAGCATCCTTTGGTTAGTTTGTCAAGAAATGCTGAATTGTATACAATCACTGACGTAAGTCTCTTGACTTTTTCAACAAAATATTTGTTTCACATTTAGACTTGCATGGCTCATGGTACAGGGGTAACAATGCCCTGCCAATCCAGACCACGCTGAAAACTGCAGTGAAGTTATTAACATCATCAGTCATTACATAAAATGCAATGACATTCTTAGCAAGCTGATACCAACATTAGTGAAGAGGTATTAAAGGGTGTGTTTGTTTGTTTGTTTGTTTGTT…
TI56_TGTT	30	TGCAGTGAATTTGGCACCTGTGAGTATGCTTAGGGGTATACATCAGGATTGTTGTAATATGACTCTTTAGTGTATGGACACATTTATATCGATGCTATCAGATAGCACTATCGAGATGATAGCATCCTTTGGTTAGTTTGTCAAGAAATGCTGAATTGTACACAATCACTGACGCAAGTCTCTTGACTTTTTCAACAAAATATTTGTTTCACATTTAGACTTGCATGGCTCATGGTACAGGGGTAACAATGGCCTGCCAATCCAGACCACGCTGAAAACTGCAGTGAAGTTATTAACATCATCAGTCATTACATAAAATGCAATGACATTCTTAGCAAGCTGATACCAACATTAGTGAAGCGGTATTAAAGGGTGTGTTTGTTTGTTTGTTTGTTTGTT…
TI56_TGTT	31	TGCAGTGAATTTGGCACCTGTGAGTATGCTTAGGGGTATACATCAGGATTGTTGTAATATGACTCTTTAGTGTATGGCCACATTTATATCGATGCTATCAGATAGCACTATCGAGATGATAGCATCCTTTGGTTAGTTTGTCAAGAAATGCTGAATTGTATACAATCACTGACGCAAGTCTCTTGACTTTTTCAACAAAATATTTGTTTCACATTTAGACTTGCATGGCTCATGGTACAGGGGTAACAATGGCCTGCCAATCCAGACCACGCTGAAAACTGCAGTGAAGTTATTAACATCATCAATCATTACATAAAATGCAATGACATTCTTAGCAAGCTGATACCAACATTAGTGAAGAGGTATTAAAGGGTGTGTTTGTTTGTTTGTTTGTTTGTT…
TI56_TGTT	32	TGCAGTGAATTTGGCACCTGTGAGTATGCTTAGGGGTATACATCAGGATTGTTGTAATATGACTCTTTAGTGTATGGACACATTTATATCGATGCTATCAGATAGCACTATCGAGATGATAGCATCCTTTGGTTAGTTTGTCAAGAAATGCTGAATTGTATACAATCACTGACGTAAGTCTCTTGACTTTTTCAACAAAATATTTGTTTCACATTTAGACTTGCATGGCTCATGGTACAGGGGTAACAATGCCCTGCCAATCCAGACCACGCTGAAAACTGCAGTGAAGTTATTAACATCATCAGTCATTACATAAAATGCAATGACATTCTTAGCAAGCTGATACCAACATTAGTGAAGAGGTATTAAAGGGTGTGTTTGTTTGTTTGTTTGTTTGTT…
TI28_ATTCA	1	TGTCTTGGGATTTGAGATCAAAATATCCTTCACACACCACATGGGCTACAGAGCTCAACACAAAGATCCACTGTATCTCTCACACCACACTGACTTCCTGACTGTTGTGTCAAATGTGGGCCCTCTTCCTAGATAGCTGGATGGGCAAAAAGCCACCGCGTTCCAAGAATCTCTAGTCGGGATTCAATTCAATTCAATTCAATTCAATTTTATTTATATAGCGCCAAATCACAACAAAAGTCGCCTCAAGGCGCTTTATATTGTACAGTAGATAGCACAATAATAAATACAGAGAAAAACCCAACAATCATATGACCCCCTATGAGCAAGCACTTTGGCGACAGTGGGAAGGAAAAACTCCCTTTTAACAGGAAGAAACCTCCG
TI28_ATTCA	2	TGTCTTGGGATTTGAGATCAAAATATCCTTCACACACCACATGGGCTACAGAGCTCAACACAAAGATCCACTGTATCGCTCACACCACACTGACTTCCTGACTGTTGTGTCAAATGTGGGCCCTCTTCCTAGATAGCTGGATGGGCAAAAAGCCACCGCGTTCCAAGAATCTCTAGTCGGGATTCAATTCAATTCAATTCAATTCAATTCAATTCAATTCAATTCAATTTTATTTATATAGTGCCAAATCACAACAAAAGTCGCCTCAAGGCGCTTTATATTGTACAGTAGATAGCACAATAATAAATACAGAGAAAAACCCAACAATCATATGACCCCCTATGAGCAAGCACTTTGGCGACAGTGGGAAGGAAAAACTCCCTTTTAACAGGAAGAAAC…
TI28_ATTCA	3	TGTCTTGGGATTTGAGATCAAAATATCCTTCACACACCACATGGGCTACAGAGCTCAACACAAAGATCCACTGTATCGCTCACACCACACTGACTTCCTGACTGTTGTGTCAAATGTGGGCCCTCTTCCTAGATAGCTGGATGGGCAAAAAGCCACCGCGTTCCAAGAATCTCTAGTCGGGATTCAATTCAATTCAATTCAATTCAATTTTGTTTATATAGCGCCAAATCACAACAAAAGTCGCCTCAAGGCGCTTTATATTGTACAGTAGATAGCACAATAATAAATACAGAGAAAAACCCAACAATCATATGACCCCCTATGAGCAAGCACTTTGGCGACAGTGGGAAGGAAAAACTCCCTTTTAACAGGAAGAAACCTCCG
TI28_ATTCA	4	TGTCTTGGGATTTGAGATCAAAATATCCTTCACACACCACATGGGCTACAGAGCTCAACACAAAGATCCACTGTATCGCTCACACCACACTGACTTCCTGACTGTTGTGTCAAATGTGGGCCCTCTTCCTAGATAGCTGGATGGGCAAAAAGCCACCGCGTTCCAAGAATCTCTAGTCGGAATTCAATTCAATTCAATTCAATTCAATTTTATTTATATAGCGCCAAATCACAACAAAAGTCGCCTCAAGGCGCTTTATATTGTACAGTAGATAGCACAATAATAAATACAGAGAAAAACCCAACAATCATATGACCCCCTATGAGCAAGCACTTTGGCGACAGTGGGAAGGAAAAACTCCCTTTTAACAGGAAGAAACCTCCG
TI28_ATTCA	5	TGTCTTGGGATTTGAGATCAGTGCGCTTAATGGGAATAAAACGGAAAGGATTTACGAGAAATAAATCCGGCAGATTATTAAACAATCATGGATACGTTAAACACGGGTCCAGGGTATGTGAAACTCCTGCACCGGCTCCTCCTCTCCAATCTGCAACCTTTTCAAGAAAATTTAAGATGTGCTAACAAATTTGGGGGAGAGGGAGTTCATCCAAGCAACCAGAATATCAATATCCGACAGCGACAATGAGCTTGTAGCCATAAAGCGCTGGAGCCTGTGTGATTGTAGGGGGCTTAACAGGAAGAAACCTCCG
TI28_ATTCA	9	TGTCTTGGGATTTGAGATCAAAATATCCTTCACACACCACATGGGCTACAGAGCTCAACACAAAGATCCACTGTATCGCTCACACCACACTGACTTCCTGACTGTTGTGTCAAATGTGGGCCCTCTTCCTAGATAGCTGGATGGGCAAAAAGCCACCGCGTTCCAAGAATCTCTAGTCGGGATTCAATTCAATTCAATTCAATTCAATTTTATTTATATAGCGCCAAATCACAACAAAAGTCGCCTCAAGGCGCTTTATATTGTACAGTAGATAGCACAATAATAAATACAGAGAAAAACCCAACAATCATATGACCCCCTATGAGCAAGCACTTTGGCGACAGTGGGAAGGAAAAACTCCCTTTGAACAGGAAGAAACCTCCG
TI28_ATTCA	10	TGTCTTGGGATTTGAGATCAAAATATCCTTCACACACCACATGGGCTACAGAGCTCAACACAAAGATCCACTGTATCGCTCACACCACACTGACTTCCTGACTGTTGTGTCAAATGTGGGCCCTCTTCCTAGATAGCTGGATGGGCAAAAAGCCACCGCGTTCCAAGAATCTCTAGTCGGGATTCAATTCAATTCAATTCAATTCAATTCAATTCAATTCAATTTTATTTATATAGCGCCAAATCACAACAAAAGTCGCCTCAAGGCGCTTTATATTGTACAGTAGATAGCACAATAATAAATACAGAGAAAAACCCAACAATCATATGACCCCCTATGAGCAAGCACTTTGGCGACAGTGGGAAGGAAAAACTCCCTTTTAACAGGAAGAAACCTCCG
TI28_ATTCA	12	TGTCTTGGGATTTGAGATCAAAATATCCTTCACACACCACATGGGCTACAGAGCTCAACACAAAGATCCACTGTATCGCTCACACCACACTGACTTCCTGACTGTTGTGTCAAATGTGGGCCCTCTTCCTAGATAGCTGGATGGGCAAAAAGCCACCGCGTTCCAAGAATCTCTAGTCGGGATTCAATTCAATTCAATTCAATTCAATTCAATTCAATTTTATTTATATAGCGCCAAATCACAACAAAAGTCGCCTCAAGGCGCTTTATATTGTACAGTAGATAGCACAATAATAAATACAGAGAAAAACCCAACAATCATATGACCCCCTATGAGCAAGCACTTTGGCGACAGTGGGAAGGAAAAACTCCCTTTTAACAGGAAGAAACCTCCG
TI28_ATTCA	13	TGTCTTGGGATTTGAGATCAGTGCGCTTAATGGGAATAAAACGGAAAGGATTTATGAGAAATAAATCTGGCAGATTATTAAACAATCATGGATACGTTAAACACGGGTCCAGGGTATGTGAAACTCCTGCACCGGCTCCTCCTCGCCAATCTGCAACCTTTTCAAGAAAATTTAAGATGTGCTAACAAATTTGGGGGAGAGGGAGTTCATCCAAGCAACCAGAATATCAATATCCGACAGCGACAATGAGCTTGTAGCCATAAAGCGCTGGAGCCTGTGTGATTGTAGGGAGCTTAACAGGAAGAAACCTCCG
TI28_ATTCA	16	TGTCTTGGGATTTGAGATCAAAATATCCTTCACACACCACATGGGCTACAGAGCTCAACACAAAGATCCACTGTATCGCTCACACCACACTGACTTCCTGACTGTTGTGTCAAATGTGGGCCCTCTTCCTAGATAGCTGGATGGGCAAAAAGCCACCGCGTTCCAAGAATCTCTAGTCGGGATTCAATTCAATTCAATTCAATTCAATTTTATTTATATAGCGCCAAATCACAACAAAAGTCGCCTCAAGGCGCTTTATATTGTACAGTAGATAGCACAATAATAAATACAGAGAAAAACCCAACAATCATATGACCCCCTATGAGCAAGCACTTTGGCGACAGTGGGAAGGAAAAACTCCCTTTTAACAGGAAGAAACCTCCG
TI28_ATTCA	17	TGTCTTGGGATTTGAGATCAAAATATCCTTCACACACCACATGGGCTACAGAGCTCAACACAAAGATCCACTGTATCGCTCACACCACACTGACTTCCTGACTGTTGTGTCAAATGTGGGCCCTCTTCCTAGATAGCTGGATGGGCAAAAAGCCACCGCGTTCCAAGAATCTCTAGTCGGGATTCAATTCAATTCAATTCAATTCAATTCAATTTTATTTATATAGCGCCAAATCACAACAAAAGTCGCCTCAAGGCGCTTTATATTGTACAGTAGATAGCACAATAATAAATACAGAGAAAAACCCAACAATCATATGACCCCCTATGAGCAAGCACTTTGGCGACAGTGGGAAGGAAAAACTCCCTTTTAACAGGAAGAAACCTCCG
TI28_ATTCA	18	TGTCTTGGGATTTGAGATCAAAATATCCTTCACACACCACATGGGCTACAGAGCTCAACACAAAGATCCACTGTATCGCTCACACCACACTGACTTCCTGACTGTTGTGTCAAATGTGGGCCCTCTTCCTAGATAGCTGGATGGGCAAAAAGCCACCGCGTTCCAAGAATCTCTAGTCGGGATTCAATTCAATTCAATTCAATTCAATTCAATTCAATTCAATTCAATTCAATTTTATTTATATAGTGCCAAATCACAACAAAAGTCGCCTCAAGGCGCTTTATATTGTACAGTAGATAGCACAATAATAAATACAGAGAAAAACCCAACAATCATATGACCCCCTATGAGCAAGCACTTTGGCGACAGTGGGAAGGAAAAACTCCCTTTTAACAGGAA…
TI28_ATTCA	19	TGTCTTGGGATTTGAGATCAGTGCGCTTAATGGGAATAAAACGGAAAGGATTTACGAGAAATAAATCCGGCAGATTATTAAACAATCATGGATACATTAAACACGGGTCCAGGGTATGTGAAACTCCTGCACCGGCTCCTCCTCTCCAATCTGCAACCTTTTCAAGAAAATTTAAGATGTGCTAACAAATTTGGGGGAGAGGGAGTTCATCCAAGCAACCAGAATATCAATATCCGACAGCGACAATGAGCTTGTAGCCATAAAGCGCTGGAGCCTGTGTGATTGTAGGGGGCTTAACAGGAAGAAACCTCCG
TI28_ATTCA	21	TGTCTTGGGATTTGAGATCAAAATATCCTTCACACACCACATGGGCTACAGAGCTCAACACAAAGATCCACTGTATCGCTCACACCACACTGACTTCCTGACTGTTGTGTCAAATGTGGGCCCTCTTCCTAGATAGCTGAATGGGCAAAAAGCCACCGCGTTCCAAGAATCTCTAGTCGGGATTCAATTCAATTCAATTCAATTCAATTTTATTTATATAGCGCCAAATCACAACAAAAGTCGCCTCAAGGCGCTTTATATTGTACAGTAGATAGCACAATAATAAATACAGAGAAAAACCCAACAATCATATGACCCCCTATGAGCAAGCACTTTGGCGACAGTGGGAAGGAAAAACTCCCTTTGAACAGGAAGAAACCTCCG
TI28_ATTCA	22	TGTCTTGGGATTTGAGATCAAAATATCCTTCACACACCACATGGGCTACAGAGCTCAACACAAAGATCCACTGTATCGCTCACACCACACTGACTTCCTGACTGTTGTGTCAAATGTGGGCCCTCTTCCTAGATAGCTGAATGGGCAAAAAGCCACCGCGTTCCAAGAATCTCTAGTCGGGATTCAATTCAATTCAATTCAATTCAATTTTATTTATATAGCGCCAAATCACAACAAAAGTCGCCTCAAGGCGCTTTATATTGTACAGTAGATAGCACAATAATAAATACAGAGAAAAACCCAACAATCATATGACCCCCTATGAGCAAGCACTTTGGCGACAGTGGGAAGGAAAAACTCCCTTTTAACAGGAAGAAACCTCCG
TI43_GAATA	1	ATTGCCATCACCAGGAACCAAACCGTCAATAAGTACTTGCTTTTTCTTTGACCAGCTTTTGTTAACAGGTGGTTAATAGTGACAAAGATTTTTATTTTTATTTATTCACTAATAATATCAGTTTACTATTACCTGCACAAATACACACTAATAGAATAGAATAGAATAGAATAGAATAGAATAGAATAGAATAGAATAGAATGAAGATGTACATCCAGACATGTTAAGGAACCTATGAAGCAGCTGGTGTATAAGGCTGAAAGGGAAGCGCCTCAGTACACTTCACGAGATAAAGTAAGGTTGTAACTCAATACATGTCATGAGGTATTTGAAAATGTACTTATGTTAATGCATCTATATGCGATTACATGTGTTATGTACTGTATTCAGTGAGGCAAA…
TI43_GAATA	2	ATTGCCATCACCAGGAACCAAACCTGGTTAATAAGTATTTGCTTTTTCTTTGGCCAGGTTTTGTTAACAGGTGGTTAGTACTGACAAAATTTAATATTTTTATTTATTCACTCATAATATCGTTTTAATATTACCTGCATAAATACACACTAATAGAATAGAATAGAACGAAGATGTACATCCAGACATGTTAAGGAACCTATGAAGCAACTGATTTGTATTAGGCTGAAAGGGATGTGCCTCAGTACACTTCACGAGATAAAGTAAGGTTGTAACTCAATACATGTCATGAGGTATTTGAAAATGTACTTATGTTAATGCATCTATAGGCGATTGCATGTGTTTTGTACTATATTCAGTGAGGCAAAATAAAACCTTCAGTGGCAAAACAGCCATCAT…
TI43_GAATA	3	ATTGCCATCACCAGGAACCAAACCATCAATAAGTACTTGCTTTTTCTTTGGCCAGCTTTTGTTAACAGGTGGTTAATAGTGACAAAGATTATTATTTTTATTTATTCACTAATAATATCAGTTTACTATTACCTGCACAAATACACACTAATAGAATAGAATAGAATAGAATGAAGATGTACATCCAGACATGTTAAGGAACCTATGAAGCAGCTGGTGTATAAGGCTGAAAGGGAAGCGCCTCAGTACACTTCACGAGATAAAGTAAGGTTGTAACTCAATACATGTCATGAGGTATTTGAAAATGTACTTATGTTAATGCATCTATATGCGATTACATGTGTTATGTACTGTATTCAGTGAGGCAAAATAAAACCTTCAGTGGCAAAACAGCCATCA…
TI43_GAATA	4	ATTGCCATCACCAGGAACCAAACCATCAATAAGTACTTGCTTTTTCTTTGGCCAGCTTTTGTTAACAGGTGGTTAATAGTGACAAAGATTATTATTTTTATTTATTCACTAATAATATCAGTTTACTATTACCTGCACAAATACACACGAATAGAATAGAATAGAATAGAATAGAATAGAATAGAATAGAATAGAATAGAATAGAATGAAGATCCAGACATGTTAAGGAACCTATGAAGCAGCTGGTGTATAAGGCTGAAAGGGAAGCGCCTCAGTACACTTCACGAGATAAAGTAAGGTTGTAACTCAATACATGTCATGAGGTATTTGAAAATGTACTTATGTTAATGCATCTATATGCGATTACATGCGTTATGTACTGTATTCAGTGAGGCAAAA…
TI43_GAATA	5	ATTGCCATCACCAGGAACCAAACCATCAATAAGTACTTGCTTTTTCTTTGGCCAGCTTTTGTTAACAGGTGGTTAATAGTGACAAAGATTATTATTTTTATTTATTCACTAATAATATCAGTTTACTATTACCTGCACAAATACACACGAATAGAATAGAATAGAATAGAATAGAATAGAATAGAATAGAATAGAATGAAGATCCAGACATGTTAAGGAACCTATGAAGCAGCTGGTGTATAAGGCTGAAAGGGAAGCGCCTCAGTACACTTCACGAGATAAAGTAAGGTTGTAACTCAATACATGTCATGAGGTATTTGAAAATGTACTTATGTTAATGCATCTATATGCGATTACATGCGTTATGTACTGTATTCAGTGAGGCAAAATAAAACCTTC…
TI43_GAATA	7	ATTGCCATCACCAGGAACCAAACCGTCAATAAGTACTTGCTTTTTCTTTGGCCAGGTTTTGTTAACAGGTGGTTAGTACTGACAAAGTTTATTAATTTTATTTATTCACTGATAATATCAGTTTAATATTACCTGCACAAATACACACTAATAGAATAGAATAGAATAGAATAGAATAGAATAGAATAGAATAGAATGAAGATGTACATCCAGACATGTTAAGGAACCTATGAAGCAACTGATTTGTATTAGGCTGAAAAGGATGTGCCTCAGTACACTTCACGAGAAAGAGTAAGGTTGTAACTCAATACATGTCATGAGGTATTTGAAAATGTACTTATGTTAATGCATCTATAGGCGATTACATGTGTTATGTACTGTATTCAGTGAGGCAAAATA…
TI43_GAATA	10	ATTGCCATCACCAGGAACCAAACCGTCAATAAGTACTTGCTTTTTCTTTGACCAGCTTTTGTTAACAGGTGGTTAATAGTGACAAAGATTTTTATTTTTATTTATTCACTAATAATATCAGTTTACTATTACCTGCACAAATACACACTAATAGAATAGAATAGAATAGAATAGAATAGAATAGAATGAAGATGTACATCCAGACATGTTAAGGAACCTATGAAGCAGCTGGTGTATAAGGCTGAAAGGGAAGCGCCTCAGTACACTTCACGAGATAAAGTAAGGTTGTAACTCAATACATGTCATGAGGTATTTGAAAATGTACTTATGTTAATGCATCTATATGCGATTACATGTGTTATGTACTGTATTCAGTGAGGCAAAATAAAACCTTCAGTG…
TI43_GAATA	14	ATTGCCATCACCAGGAACCAAACCGTCAATAAGTACTTGCTTTTTCTTTGACCAGCTTTTGTTAACAGGTGGTTAATAGTGACAAAGATTATTATTTTTATTTATTCACTAATAATATCAGTTTACTATTACCTGCACAAATACACACTAATAGAATAGAATAGAATAGAATAGAATAGAATGAAGATCCAGACATGTTAAGGAACCTATGAAGCAGCTGGTGTATAAGGCTGAAAGGGAAGCGCCTCAGTACACTTCACGAGATAAAGTAAGGTTGTAACTCAATACATGTCATGAGGTATTTGAAAATGTACTTATGTTAATGCATCTATATGCAATTACATGTGTTATGTACTGTATTCAGTGAGGCAAAATAAAACCTTCAGTGGCAAAACAGCC…
TI43_GAATA	15	ATTGCCATCACCAGGAACCAAACCGTCAATAAGTACTTGCTTTTTCTTTGACCAGCTTTTGTTAACAGGTGGTTAATAGTGACAAAGATTATTATTTTTATTTATTCACTAATAATATCAGTTTACTATTACCTGCACAAATACACACTAATAGAATAGAATAGAATAGAATAGAATAGAATAGAATAGAATAGAATGAAGATCCAGACATGTTAAGGAACCTATGAAGCAGCTGGTGTATAAGGCTGAAAGGGAAGCGCCTCAGTACACTTCACGAGATAAAGTAAGGTTGTAACTCAATACATGTCATGAGGTATTTGAAAATGTACTTATGTTAATGCATCTATATGCGATTACATGTGTTATGTACTGTATTCAGTGAGGCAAAATAAAACCTTC…
TI43_GAATA	17	ATTGCCATCACCAGGAACCAAACCGTCAATAAGTACTTGCTTTTTCTTTGGCCAGCTTTTGTTAACAGGTGGTTAATAGTGACAAAGATTATTATTTTTATTTATTCACTAATAATATCAGTTTACTATTACCTGCACAAATACACACTAATAGAATAGAATAGAATAGAATAGAATAGAATAGAATAGAATAGAATGAAGATCCAGACATGTTAAGGAACCTATGAAGCAGCTGGTGTATAAGGCTGAAAGGGAAGCGCCTCAGTACACTTCACGAGATAAAGTAAGGTTGTAACTCAATACATGTCATGAGGTATTTGAAAATGTACTTATGTTAATGCATCTATATGCGATTACATGTGTTATGTACTGTATTCAGTGAGGCAAAATAAAACCTTC…
TI43_GAATA	19	ATTGCCATCACCAGGAACCAAACCGTCAATAAGTACTTGCTTTTTCTTTGACCAGCTTTTGTTAACAGGTGGTTAATAGTGACAAAGATTATTATTTTTATTTATTCACTAATAATATCAGTTTACTATTACCTGCACAAATACACACTAATAGAATAGAATAGAATAGAATAGAATAGAATAGAATAGAATAGAATAGAATGAAGATGTACATCCAGACATGTTAAGGAACCTATGAAGCAGCTGGTGTATAAGGCTGAAAGGGAAGCGCCTCAGTACACGTCACGAGATAAAGTAAGGTTGTAACTCAATACATGTCATGAGGTATTTGAAAATGTACTTATGTTAATGCATCTATATGCGATTACATGTGTTATGTACTGTATTCAGTGAGGCAAA…
TI43_GAATA	20	ATTGCCATCACCAGGAACCAAACCGTCAATAAGTACTTGCTTTTTCTTTGGCCAGCTTTTGTTAACAGGTGGTTAATAGTGACAAAGATTATTATTTTTATTTATTCACTAATAATATCAGTTTACTATTACCTGCACAAATACACACTAATAGAATAGAATAGAATAGAATGAAGATGTACATCCAGACATGTTAAGGAACCTATGAAGCAGCTGGTGTATAAGGCTGAAAGGGAAGCGCCTCAGTACACTTCACGAGATAAAGTAAGGTTGTAACTCAATACATGTCATGAGGTATTTGAAAATGTACTTATGTTAATGCATCTATATGCGATTACATGTGTTATGTACTGTATTCAGTGAGGCAAAATAAAACCTTCAGTGGCAAAACAGCCATCA…
TI43_GAATA	21	ATTGCCATCACCAGGAACCAAACCGTCAATAAGTACTTGCTTTTTCTTTGACCAGCTTTTGTTAACAGGTGGTTAATAGTGACAAAGATTTTTATTTTTATTTATTCACTAATAATATCAGTTTACTATTACCTGCACAAATACACACTAATAGAATAGAATAGAATAGAATAGAATAGAATAGAATAGAATAGAATAGAATGAAGATGTACATCCAGACATGTTAGGAACCTATGAAGCAGCTGGTGTATAAGGTGTATAAGGCTGAAAGGGAAGCGCCTCAGTACACTTCACGAGATAAAGTAAGGTTGTAACTCAATACATGTCATGAGGTATTTGAAAATGTACTTATGTTAATGCATCTATATGCGATTACATGTGTTATGTACTGTATTCAGT…
TI43_GAATA	22	ATTGCCATCACCAGGAACCAAACCGTCAATAAGTACTTGCTTTTTCTTTGGCCAGCTTTTGTTAACAGGTGGTTAATAGTGACAAAGATTATTATTTTTATTTATTCACTAATAATATCAGTTTACTATTACCTGCACAAATACACACTAATAGAATAGAATAGAATAGAATGAAGATCCAGACATGTTAAGGAACCTATGAAGCAGCTGGTGTATAAGGCTGAAAGGGAAGCGCCTCAGTACACTTCACGAGATAAAGTAAGGTTGTAACTCAATACATGTCATGAGGTATTTGAAAATGTACTTATGTTAATGCATCTATATGCGATTACATGTGTTATGTACTGTATTCAGTGAGGCAAAATAAAACCTTCAGTGGCAAAACAGCCATCATTCAGG…
TI43_GAATA	23	ATTGCCATCACCAGGAACCAAACCGTCAATAAGTACTTGCTTTTTCTTTGACCAGCTTTTGTTAACAGGTGGTTAATAGTGACAAAGATTATTATTTTTATTTATTCACTAATAATATCAGTTTACTATTACCTGCACAAATACACACGAATAGAATAGAATAGAATAGAATAGAATAGAATAGAATAGAATAGAATAGAATGAAGATGTACATCCAGACATGTTAAGGAACCTATGAAGCAGCTGGTGTATAAGGCTGAAAGGGAAGCGCCTCAGTACACTTCACGAGATAAAGTAAGGTTGTAACTCAATACATGTCATGAGGTATTTGAAAATGTACTTATGTTAATGCATCTATATGCGATTACATGTGTTATGTACTGTATTCAGTGAGGCAAA…
TI43_GAATA	24	ATTGCCATCACCAGGAACCAAACCGTCAATAAGTACTTGCTTTTTCTTTGGCCAGGTTTTGTTAACAGGTGGTTAGTACTGACAAAGTTTATTAATTTTATTTATTCACTGATAATATCAGTTTAATATTACCTGCACAAATACACACTAATAGAATAGAATAGAATAGAATAGAATAGAATAGAATAGAATAGAATAGAATAGAATAGAATAGAATGAAGATGTACATCCAGACATGTTAAGGAACCTATGAAGCAACTGATTTGTATTAGGCTGAATAGGATGTGCCTCAGTACACTTCACGAGATAGAGTAAGGTTGTAACTCAATACATGTCATGAGGTATTTGAAAATGTACTTATGTTAATGCATCTATAGGCGATTACATGTGTTATGTACT…
TI43_GAATA	25	ATTGCCATCACCAGGAACCAAACCATCAATAAGTACTTGCTTTTTCTTTGGCCAGCTTTTGTTAACAGGTGGTTAATAGTGACAAAGATTATTATTTTTATTTATTCACTAATAATATCAGTTTACTATTACCTGCACAAATACACACGAATAGAATAGAATAGAATAGAATAGAATAGAATAGAATAGAATAGAATAGAATGAAGATCCAGACATGTTAAGGAACCTATGAAGCAGCTGGTGTATAAGGCTGAAAGGGAAGCGCCTCAGTACACTTCACGAGATAAAGTAAGGTTGTAACTCAATACATGTCATGAGGTATTTGAAAATGTACTTATGTTAATGCATCTATATGCGATTACATGCGTTATGTACTGTATTCAGTGAGGCAAAATAAAA…
TI43_GAATA	26	ATTGCCATCACCAGGAACCAAACCGTCAATAAGTACTTGCTTTTTCTTTGACCAGCTTTTGTTAACAGGTGGTTAATAGTGACAAAGATTATTATTTTTATTTATTCACTAATAATATCAGTTTACTATTACCTGCACAAATACACACGAATAGAATAGAATAGAATAGAATAGAATAGAATAGAATAGAATAGAATAGAATAGAATAGAATGAAGATGTACATCCAGACATGTTAAGGAACCTATGAAGCAGCTGGTGTATAAGGCTGAAAGGGAAGCGCCTCAGTACACTTCACGAGATAAAGTAAGGTTGTAACTCAATACATGTCATGAGGTATTTGAAAATGTACTTATGTTAATGCATCTATATGCGATTACATGTGTTATGTACTGTATTCA…
TI43_GAATA	30	ATTGCCATCACCAGGAACCAAACCATCAATAAGTACTTGCTTTTTCTTTGGCCAGCTTTTGTTAACAGGTGGTTAATAGTGACAAAGATTATTATTTTTATTTATTCACTAATAATATCAGTTTACTATTACCTGCACAAATACACACGAATAGAATAGAATAGAATAGAATAGAATGAAGATCCAGACATGTTAAGGAACCTATGAAGCAGCTGGTGTATAAGGCTGAAAGGGAAGCGCCTCAGTACACTTCACGAGATAAAGTAAGGTTGTAACTCAATACATGTCATGAGGTATTTGAAAATGTACTTATGTTAATGCATCTATATGCGATTACATGCGTTATGTACTGTATTCAGTGAGGCAAAATAAAACCTTCAGTGGCAAAACAGCCATCAT…
TI43_GAATA	31	ATTGCCATCACCAGGAACCAAACCGTCAATAAGTACTTGCTTTTTCTTTGACCAGCTTTTGTTAACAGGTGGTTAATAGTGACAAAGATTATTATTTTTATTTATTCACTAATAATATCAGTTTACTATTACCTGCACAAATACACACTAATAGAATAGAATAGAATAGAATAGAATAGAATAGAATAGAATGAAGATCCAGACATGTTAAGGAACCTATGAAGCAGCTGGTGTATAAGGCTGAAAGGGAAGCGCCTCAGTACACTTCACGAGATAAAGTAAGGTTGTAACTCAATACATGTCATGAGGTATTTGAAAATGTACTTATGTTAATGCATCTATATGCGATTACATGTGTTATGTACTGTATTCAGTGAGGCAAAATAAAACCTTCAGTGG…
TI43_GAATA	33	ATTGCCATCACCAGGAACCAAACCGTCAATAAGTACTTGCTTTTTCTTTGACCAGCTTTTGTTAACAGGTGGTTAATAGTGACAAAGATTATTATTTTTATTTATTCACTAATAATATCAGTTTACTATTACCTGCACAAATACACACTAATAGAATAGAATAGAATAGAATAGAATAGAATAGAATAGAATAGAATGAAGATGTACATCCAGACATGTTAAGGAACCTATGAAGCAGCTGGTGTATAAGGCTGAAAGGGAAGCGCCTCAGTACACGTCACGAGATAAAGTAAGGTTGTAACTCAATACATGTCATGAGGTATTTGAAAATGTACTTATGTTAATGCATCTATATGCGATTACATGTGTTATGTACTGTATTCAGTGAGGCAAAATAAA…
TI43_GAATA	34	ATTGCCATCACCAGGAACCAAACCGTCAATAAGTACTTGCTTTTTCTTTGACCAGCTTTTGTTAACAGGTGGTTAATAGTGACAAAGATTATTATTTTTATTTATTCACTAATAATATCAGTTTACTATTACCTGCACAAATACACACTAATAGAATAGAATAGAATAGAATAGAATAGAATAGAATAGAATAGAATAGAATGAAGATCCAGACATGTTAAGGAACCTATGAAGCAGCTGGTGTATAAGGCTGAAAGGGAAGCGCCTCAGTACACTTCACGAGATAAAGTAAGGTTGTAACTCAATACATGTCATGAGGTATTTGAAAATGTACTTATGTTAATGCATCTATATGCGATTACATGTGTTATGTACTGTATTCAGTGAGGCAAAATAAAA…
TI43_GAATA	35	ATTGCCATCACCAGGAACCAAACCGTCAATAAGTACTTGCTTTTTCTTTGGCCAGGTTTTGTTAACAGGTGGTTAGTACTGACAAAGTTTATTAATTTTATTTATTCACTGATAATATCAGTTTAATATTACCTGCACAAATACACACTAATAGAATAGAATAGAATAGAATAGAATAGAATAGAATAGAATGAAGATGTACATCCAGACATGTTAAGGAACCTATGAAGCAACTGATTTGTATTAGGCTGAAAAGGATGTGCCTCAGTACACTTCACGAGAAAGAGTAAGGTTGTAACTCAATACATGTCATGAGGTATTTGAAAATGTACTTATGTTAATGCATCTATAGGCGATTACATGTGTTATGTACTGTATTCAGTGAGGCAAAATAAAACC…
TI43_GAATA	36	ATTGCCATCACCAGGAACCAAACCATCAATAAGTACTTGCTTTTTCTTTGACCAGCTTTTGTTAACAGGTGGTTAATAGTGACAAAGATTATTATTTTTATTTATTCACTAATAATATCAGTTTACTATTACCTGCACAAATACACACTAATAGAATAGAATAGAATAGAATAGAATAGAATAGAATAGAATAGAATAGAATAGAATAGAATAGAATGAAGATCCAGACATGTTAAGGAACCTATGAAGCAGCTGGTGTATAAGGCTGAAAGGGAAGCGCCTCAGTACACTTCACGAGATAAAGTAAGGTTGTAACTCAATACATGTCATGAGGTATTTGAAAATGTACTTATGTTAATGCATCTATATGCGATTACATGTGTTATGTACTGTATTCAG…
TI43_GAATA	38	ATTGCCATCACCAGGAACCAAACCGTCAATAAGTACTTGCTTTTTCTTTGGCCAGCTTTTGTTAACAGGTGGTTAATAGTGACAAAGATTATTATTTTTATTTATTCACTAATAATATCAGTTTACTATTACCTGCACAAATACACACTAATAGAATAGAATAGAATAGAATAGAATAGAATAGAATGAAGATCCAGACATGTTAAGGAACCTATGAAGCAGCTGGTGTATAAGGCTGAAAGGGAAGCGCCTCAGTACACTTCACGAGATAAAGTAAGGTTGTAACTCAATACATGTCATGAGGTATTTGAAAATGTACTTATGTTAATGCATCTATATGCGATTACATGTGTTATGTACTGTATTCAGTGAGGCAAAATAAAACCTTCAGTGGCAAAA…
TI43_GAATA	41	ATTGCCATCACCAGGAACCAAACCGTCAATAAGTACTTGCTTTTTCTTTGGCCAGCTTTTGTTAACAGGTGGTTAATAGTGACAAAGATTATTATTTTTATTTATTCACTAATAATATCAGTTTACTATTACCTGCACAAATACACACTAATAGAATAGAATAGAATAGAATAGAATGAAGATCCAGACATGTTAAGGAACCTATGAAGCAGCTGGTGTATAAGGCTGAAAGGGAAGCGCCTCAGTACACTTCACGAGATAAAGTAAGGTTGTAACTCAATACATGTCATGAGGTATTTGAAAATGTACTTATGTTAATGCATCTATATGCGATTACATGTGTTATGTACTGTATTCAGTGAGGCAAAATAAAACCTTCAGTGGCAAAACAGCCATCAT…
TI43_GAATA	42	ATTGCCATCACCAGGAACCAAACCGTCAATAAGTACTTGCTTTTTCTTTGACCAGCTTTTGTTAACAGGTGGTTAATAGTGACAAAGATTATTATTTTTATTTATTCACTAATAATATCAGTTTACTATTACCTGCACAAATACACACTAATAGAATAGAATAGAATAGAATAGAATAGAATAGAATAGAATAGAATAGAATAGAATAGAATAGAATGAAGATCCAGACATGTTAAGGAACCTATGAAGCAGCTGGTGTATAAGGCTGAAAGGGAAGCGCCTCAGTACACTTCACGAGATAAAGTAAGGTTGTAACTCAATACATGTCATGAGGTATTTGAAAATGTACTTATGTTAATGCATCTATATGCAATTACATGTGTTATGTACTGTATTCAG…
TI43_GAATA	43	ATTGCCATCACCAGGAACCAAACCGTCAATAAGTACTTGCTTTTTCTTTGACCAGCTTTTGTTAACAGGTGGTTAATAGTGACAAAGATTATTATTTTTATTTATTCACTAATAATATCAGTTTACTATTACCTGCACAAATACACACTAATAGAATAGAATAGAATAGAATAGAATAGAATAGAATAGAATAGAATAGAATAGAATAGAATGAAGATCCAGACATGTTAAGGAACCTATGAAGCAGCTGGTGTATAAGGCTGAAAGGGAAGCGCCTCAGTACACTTCACGAGATAAAGTAAGGTTGTAACTCAATACATGTCATGAGGTATTTGAAAATGTACTTATGTTAATGCATCTATATGCAATTACATGTGTTATGTACTGTATTCAGTGAGG…
TI43_GAATA	44	ATTGCCATCACCAGGAACCAAACCGTCAATAAGTACTTGCTTTTTCTTTGGCCAGGTTTTGTTAACAGGTGGTTAGTACTGACAAAGTTTATTAATTTTATTTATTCACTGATAATATCAGTTTAATATTACCTGCACAAATACACACTAATAGAATAGAATAGAATAGAATAGAATAGAATGAAGATGTACATCCAGACATGTTAAGGAACCTATGAAGCAACTGATTTGTATTAGGCTGAAAAGGATGTGCCTCAGTACACTTCACGAGAAAGAGTAAGGTTGTAACTCAATACATGTCATGAGGTATTTGAAAATGTACTTATGTTAATGCATCTATAGGCGATTACATGTGTTATGTACTGTATTCAGTGAGGCAAAATAAAACCTTCAGTGGCA…
TI43_GAATA	45	ATTGCCATCACCAGGAACCAAACCGTCAATAAGTACTTGCTTTTTCTTTGGCCAGCTTTTGTTAACAGGTGGTTAATAGTGACAAAGATTATTATTTTTATTTATTCACTAATAATATCAGTTTACTATTACCTGCACAAATACACACTAATAGAATAGAATAGAATAGAATAGAATAGAATAGAATAGAATAGAATAGAATAGAATGAAGATCCAGACATGTTAAGGAACCTATGAAGCAGCTGGTGTATAAGGCTGAAAGGGAAGCGCCTCAGTACACTTCACGAGATAAAGTAAGGTTGTAACTCAATACATGTCATGAGGTATTTGAAAATGTACTTATGTTAATGCATCTATATGCGATTACATGTGTTATGTACTGTATTCAGTGAGGCAAAA…
TI43_GAATA	47	ATTGCCATCACCAGGAACCAAACCGTCAATAAGTACTTGCTTTTTCTTTGACCAGCTTTTGTTAACAGGTGGTTAATAGTGACAAAGATTATTATTTTTATTTATTCACTAATAATATCAGTTTACTATTACCTGCACAAATACACACTAATAGAATAGAATAGAATAGAATAGAATGAAGATGTACATCCAGACATGTTAAGGAACCTATGAAGCAGCTGGTGTATAAGGCTGAAAGGGAAGCGCCTCAGTACACGTCACGAGATAAAGTAAGGTTGTAACTCAATACATGTCATGAGGTATTTGAAAATGTACTTATGTTAATGCATCTATATGCGATTACATGTGTTATGTACTGTATTCAGTGAGGCAAAATAAAACCTTCAGTGGCAAAACAGC…
TI43_GAATA	50	ATTGCCATCACCAGGAACCAAACCATCAATAAGTACTTGCTTTTTCTTTGGCCAGCTTTTGTTAACAGGTGGTTAATAGTGACAAAGATTATTATTTTTATTTATTCACTAATAATATCAGTTTACTATTACCTGCACAAATACACACGAATAGAATAGAATAGAATAGAATAGAATAGAATGAAGATCCAGACATGTTAAGGAACCTATGAAGCAGCTGGTGTATAAGGCTGAAAGGGAAGCGCCTCAGTACACTTCACGAGATAAAGTAAGGTTGTAACTCAATACATGTCATGAGGTATTTGAAAATGTACTTATGTTAATGCATCTATATGCGATTACATGCGTTATGTACTGTATTCAGTGAGGCAAAATAAAACCTTCAGTGGCAAAACAGCC…
TI43_GAATA	51	ATTGCCATCACCAGGAACCAAACCATCAATAAGTACTTGCTTTTTCTTTGGCCAGCTTTTGTTAACAGGTGGTTAATAGTGACAAAGATTATTATTTTTATTTATTCACTAATAATATCAGTTTACTATTACCTGCACAAATACACACGAATAGAATAGAATAGAATAGAATAGAATAGAATAGAATGAAGATCCAGACATGTTAAGGAACCTATGAAGCAGCTGGTGTATAAGGCTGAAAGGGAAGCGCCTCAGTACACTTCACGAGATAAAGTAAGGTTGTAACTCAATACATGTCATGAGGTATTTGAAAATGTACTTATGTTAATGCATCTATATGCGATTACATGCGTTATGTACTGTATTCAGTGAGGCAAAATAAAACCTTCAGTGGCAAAA…
TI43_GAATA	52	ATTGCCATCACCAGGAACCAAACCGTCAATAAGTACTTGCTTTTTCTTTGGCCAGGTTTTGTTAACAGGTGGTTAGTACTGACAAAGTTTATTAATTTTATTTATTCACTGATAATATCAGTTTAATATTACCTGCACAAATACACACTAATAGAATAGAATAGAATAGAATAGAATAGAATAGAATAGAATAGAATAGAATAGAATGAAGATGTACATCCAGACATGTTAAGGAACCTATGAAGCAACTGATTTGTATTAGGCTGAATAGGATGTGCCTCAGTACACTTCACGAGATAGAGTAAGGTTGTAACTCAATACATGTCATGAGGTATTTGAAAATGTACTTATGTTAATGCATCTATAGGCGATTACATGTGTTATGTACTGTATTCAGTG…
TI43_GAATA	55	ATTGCCATCACCAGGAACCAAACCGTCAATAAGTACTTGCTTTTTCTTTGACCAGCTTTTGTTAACAGGTGGTTAATAGTGACAAAGATTATTATTTTTATTTATTCACTAATAATATCAGTTTACTATTACCTGCACAAATACACACTAATAGAATAGAATAGAATAGAATAGAATAGAATAGAATGAAGATCCAGACATGTTAAGGAACCTATGAAGCAGCTGGTGTATAAGGCTGAAAGGGAAGCGCCTCAGTACACTTCACGAGATAAAGTAAGGTTGTAACTCAATACATGTCATGAGGTATTTGAAAATGTACTTATGTTAATGCATCTATATGCGATTACATGTGTTATGTACTGTATTCAGTGAGGCAAAATAAAACCTTCAGTGGCAAAA…
TI43_GAATA	56	ATTGCCATCACCAGGAACCAAACCATCAATAAGTACTTGCTTTTTCTTTGACCAGCTTTTGTTAACAGGTGGTTAATAGTGACAAAGATTATTATTTTTATTTATTCACTAATAATATCAGTTTACTATTACCTGCACAAATACACACTAATAGAATAGAATAGAATAGAATAGAATAGAATAGAATAGAATAGAATGAAGATCCAGACATGTTAAGGAACCTATGAAGCAGCTGGTGTATAAGGCTGAAAGGGAAGCGCCTCAGTACACTTCACGAGATAAAGTAAGGTTGTAACTCAATACATGTCATGAGGTATTTGAAAATGTACTTATGTTAATGCATCTATATGCGATTACATGTGTTATGTACTGTATTCAGTGAGGCAAAATAAAACCTTC…
TI43_GAATA	57	ATTGCCATCACCAGGAACCAAACCGTCAATAAGTACTTGCTTTTTCTTTGACCAGCTTTTGTTAACAGGTGGTTAATAGTGACAAAGATTATTATTTTTATTTATTCACTAATAATATCAGTTTACTATTACCTGCACAAATACACACGAATAGAATAGAATAGAATAGAATAGAATAGAATAGAATAGAATGAAGATGTACATCCAGACATGTTAAGGAACCTATGAAGCAGCTGGTGTATAAGGCTGAAAGGGAAGCGCCTCAGTACACTTCACGAGATAAAGTAAGGTTGTAACTCAATACATGTCATGAGGTATTTGAAAATGTACTTATGTTAATGCATCTATATGCGATTACATGTGTTATGTACTGTATTCAGTGAGGCAAAATAAAACCTT…
TI43_GAATA	58	ATTGCCATCACCAGGAACCAAACCATCAATAAGTACTTGCTTTTTCTTTGGCCAGCTTTTGTTAACAGGTGGTTAATAGTGACAAAGATTATTATTTTTATTTATTCACTAATAATATCAGTTTACTATTACCTGCACAAATACACACGAATAGAATAGAATAGAATAGAATAGAATAGAATAGAATAGAATGAAGATCCAGACATGTTAAGGAACCTATGAAGCAGCTGGTGTATAAGGCTGAAAGGGAAGCGCCTCAGTACACTTCACGAGATAAAGTAAGGTTGTAACTCAATACATGTCATGAGGTATTTGAAAATGTACTTATGTTAATGCATCTATATGCGATTACATGCGTTATGTACTGTATTCAGTGAGGCAAAATAAAACCTTCAGTGG…
TI43_GAATA	59	ATTGCCATCACCAGGAACCAAACCGTCAATAAGTACTTGCTTTTTCTTTGACCAGCTTTTGTTAACAGGTGGTTAATAGTGACAAAGATTTTTATTTTTATTTATTCACTAATAATATCAGTTTACTATTACCTGCACAAATACACACTAATAGAATAGAATAGAATAGAATAGAATAGAATAGAATAGAATAGAATAGAATAGAATAGAATGAAGATGTACATCCAGACATGTTAAGGAACCTATGAAGCAGCTGGTGTATAAGGCTGAAAGGGAAGCGCCTCAGTACACTTCACGAGATAAAGTAAGGTTGTAACTCAATACATGTCATGAGGTATTTGAAAATGTACTTATGTTAATGCATCTATATGCGATTACATGTGTTATGTACTGTATTCA…
TI43_GAATA	61	ATTGCCATCACCAGGAACCAAACCGTCAATAAGTACTTGCTTTTTCTTTGACCAGCTTTTGTTAACAGGTGGTTAATAGTGACAAAGATTATTATTTTTATTTATTCACTAATAATATCAGTTTACTATTACCTGCACAAATACACACTAATAGAATAGAATAGAATAGAATAGAATAGAATAGAATAGAATAGAATAGAATAGAATGAAGATCCAGACATGTTAAGGAACCTATGAAGCAGCTGGTGTATAAGGCTGAAAGGGAAGCGCCTCAGTACACTTCACGAGATAAAGTAAGGTTGTAACTCAATACATGTCATGAGGTATTTGAAAATGTACTTATGTTAATGCATCTATATGCAATTACATGTGTTATGTACTGTATTCAGTGAGGCAAAA…
TI43_GAATA	62	ATTGCCATCACCAGGAACCAAACCGTCAATAAGTACTTGCTTTTTCTTTGGCCAGGTTTTGTTAACAGGTGGTTAGTACTGACAAAGTTTATTAATTTTATTTATTCACTGATAATATCAGTTTAATATTACCTGCACAAATACACACTAATAGAATAGAATAGAATAGAATAGAATAGAATAGAATAGAATAGAATGAAGATGTACATCCAGACATGTTAAGGAACCTATGAAGCAACTGATTTGTATTAGGCTGAAAAGGATGTGCCTCAGTACACTTCACGAGAAAGAGTAAGGTTGTAACTCAATACATGTCATGAGGTATTTGAAAATGTACTTATGTTAATGCATCTATAGGCGATTACATGTGTTATGTTCTGTATTCAGTGAGGCAAAATA…
TI43_GAATA	64	ATTGCCATCACCAGGAACCAAACCGTCAATAAGTACTTGCTTTTTCTTTGGCCAGCTTTTGTTAACAGGTGGTTAATAGTGACAAAGATTATTATTTTTATTTATTCACTAATAATATCAGTTTACTATTACCTGCACAAATACACACTAATAGAATAGAATAGAATAGAATAGAATAGAATAGAATAGAATGAAGATCCAGACATGTTAAGGAACCTATGAAGCAGCTGGTGTATAAGGCTGAAAGGGAAGCGCCTCAGTACACTTCACGAGATAAAGTAAGGTTGTAACTCAATACATGTCATGAGGTATTTGAAAATGTACTTATGTTAATGCATCTATATGCGATTACATGCGTTATGTACTGTATTCAGTGAGGCAAAATAAAACCTTCAGTGG…
TI43_GAATA	65	ATTGCCATCACCAGGAACCAAACCGTCAATAAGTACTTGCTTTTTCTTTGGCCAGGTTTTGTTAACAGGTGGTTAGTACTGACAAAGTTTATTAATTTTATTTATTCACTGATAATATCAGTTTAATATTACCTGCACAAATACACACTAATAGAACAGAATAGAATAGAATAGAATAGAATAGAATAGAATAGAATGAAGATGTACATCCAGACATGTTAAGGAACCTATGAAGCAACTGATTTGTATTAGGCTGAAAAGGATGTGCCTCAGTACACTTCACGAGAAAGAGTAAGGTTGTAACTCAATACATGTCATGAGGTATTTGAAAATGTACTTATGTTAATGCATCTATAGGCGATTACATGTGTTATGTACTGTATTCAGTGAGGCAAAATA…
TI43_GAATA	66	ATTGCCATCACCAGGAACCAAACCGTCAATAAGTACTTGCTTTTTCTTTGGCCAGCTTTTGTTAACAGGTGGTTAATAGTGACAAAGATTATTATTTTTATTTATTCACTAATAATATCAGTTTACTATTACCTGCACAAATACACACTAATAGAATAGAATAGAATAGAATAGAATAGAATAGAATAGAATAGAATAGAATGAAGATCCAGACATGTTAAGGAACCTATGAAGCAGCTGGTGTATAAGGCTGAAAGGGAAGCGCCTCAGTACACTTCACGAGATAAAGTAAGGTTGTAACTCAATACATGTCATGAGGTATTTGAAAATGTACTTATGTTAATGCATCTATATGCGATTACATGTGTTATGTACTGTATTCAGTGAGGCAAAATAAAA…
TI43_GAATA	67	ATTGCCATCACCAGGAACCAAACCGTCAATAAGTACTTGCTTTTTCTTTGACCAGCTTTTGTTAACAGGTGGTTAATAGTGACAAAGATTATTATTTTTATTTATTCACTAATAATATCAGTTTACTATTACCTGCACAAATACACACTAATAGAATAGAATAGAATAGAATAGAATAGAATAGAATAGAATAGAATGAAGATCCAGACATGTTAAGGAACCTATGAAGCAGCTGGTGTATAAGGCTGAAAGGGAAGCGCCTCAGTACACTTCACGAGATAAAGTAAGGTTGTAACTCAATACATGTCATGAGGTATTTGAAAATGTACTTATGTTAATGCATCTATATGCAATTACATGTGTTATGTACTGTATTCAGTGAGGCAAAATAAAACCTTC…
TI43_GAATA	68	ATTGCCATCACCAGGAACCAAACCGTCAATAAGTACTTGCTTTTTCTTTGACCAGCTTTTGTTAACAGGTGGTTAATAGTGACAAAGATTATTATTTTTATTTATTCACTAATAATATCAGTTTACTATTACCTGCACAAATACACACTAATAGAATAGAATAGAATAGAATAGAATAGAATAGAATAGAATAGAATAGAATGAAGATCCAGACATGTTAAGGAACCTATGAAGCAGCTGGTGTATAAGGCTGAAAGGGAAGCGCCTCAGTACACTTCACGAGATAAAGTAAGGTTGTAACTCAATACATGTCATGAGGTATTTGAAAATGTACTTATGTTAATGCATCTATATGCAATTACATGTGTTATGTACTGTATTCAGTGAGGCAAAATAAAA…
TI43_GAATA	69	ATTGCCATCACCAGGAACCAAACCGTCAATAAGTACTTGCTTTTTCTTTGACCAGCTTTTGTTAACAGGTGGTTAATAGTGACAAAGATTATTATTTTTATTTATTCACTAATAATATCAGTTTACTATTACCTGCACAAATACACACTAATAGAATAGAATAGAATAGAATAGAATAGAATAGAATAGAATGAAGATCCAGACATGTTAAGGAACCTATGAAGCAGCTGGTGTATAAGGCTGAAAGGGAAGCGCCTCAGTACACTTCACGAGATAAAGTAAGGTTGTAACTCAATACATGTCATGAGGTATTTGAAAATGTACTTATGTTAATGCATCTATATGCAATTACATGTGTTATGTACTGTATTCAGTGAGGCAAAATAAAACCTTCAGTGG…
TI43_GAATA	71	ATTGCCATCACCAGGAACCAAACCGTCAATAAGTACTTGCTTTTTCTTTGGCCAGCTTTTGTTAACAGGTGGTTAATAGTGACAAAGATTATTATTTTTATTTATTCACTAATAATATCAGTTTACTATTACCTGCACAAATACACACTAATAGAATAGAATAGAATAGAATAGAATAGAATGAAGATCCAGACATGTTAAGGAACCTATGAAGCAGCTGGTGTATAAGGCTGAAAGGGAAGCGCCTCAGTACACTTCACGAGATAAAGTAAGGTTGTAACTCAATACATGTCATGAGGTATTTGAAAATGTACTTATGTTAATGCATCTATATGCGATTACATGTGTTATGTACTGTATTCAGTGAGGCAAAATAAAACCTTCAGTGGCAAAACAGCC…
TI43_GAATA	72	ATTGCCATCACCAGGAACCAAACCGTCAATAAGTACTTGCTTTTTCTTTGGCCAGCTTTTGTTAACAGGTGGTTAATAGTGACAAAGATTATTATTTTTATTTATTCACTAATAATATCAGTTTACTATTACCTGCACAAATACACACTAATAGAATAGAATAGAATAGAATGAAGATCCAGACATGTTAAGGAACCTATGAAGCAGCTGGTGTATAAGGCTGAAAGGGAAGCGCCTCAGTACACTTCATGAGATAAAGTAAGGTTGTAACTCAATACATGTCATGAGGTATTTGAAAATGTACTTATGTTAATGCATCTATATGCGATTACATGTGTTATGTACTGTATTCAGTGAGGCAAAATAAAACCTTCAGTGGCAAAACAGCCATCATTCAGG…
TI43_GAATA	73	ATTGCCATCACCAGGAACCAAACCATCAATAAGTACTTGCTTTTTCTTTGGCCAGCTTTTGTTAACAGGTGGTTAATAGTGACAAAGATTATTATTTTTATTTATTCACTAATAATATCAGTTTACTATTACCTGCACAAATACACACTAATAGAATAGAATAGAATAGAATAGAATAGAATAGAATAGAATGAAGATCCAGACATGTTAAGGAACCTATGAAGCAGCTGGTGTATAAGGCTGAAAGGGAAGCGCCTCAGTACACTTCACGAGATAAAGTAAGGTTGTAACTCAATACATGTCATGAGGTATTTGAAAATGTACTTATGTTAATGCATCTATATGCGATTACATGTGTTATGTACTGTATTCAGTGAGGCAAAATAAAACCTTCAGTGG…
TI43_GAATA	74	ATTGCCATCACCAGGAACCAAACCGTCAATAAGTACTTGCTTTTTCTTTGACCAGCTTTTGTTAACAGGTGGTTAATAGTGACAAAGATTATTATTTTTATTTATTCACTAATAATATCAGTTTACTATTACCTGCACAAATACACACTAATAGAATAGAATAGAATAGAATAGAATAGAATAGAATAGAATAGAATAGAATAGAATGAAGATCCAGACATGTTAAGGAACCTATGAAGCAGCTGGTGTATAAGGCTGAAAGGGAAGCGCCTCAGTACACTTCACGAGATAAAGTAAGGTTGTAACTCAATACATGTCATGAGGTATTTGAAAATGTACTTATGTTAATGCATCTATATGCGATTACATGTGTTATGTACTGTATTCAGTGAGGCAAAA…
TI43_GAATA	75	ATTGCCATCACCAGGAACCAAACCGTCAATAAGTACTTGCTTTTTCTTTGACCAGCTTTTGTTAACAGGTGGTTAATAGTGACAAAGATTATTATTTTTATTTATTCACTAATAATATCAGTTTACTATTACCTGCACAAATACACACTAATAGAATAGAATAGAATAGAATGAAGATCCAGACATGTTAAGGAACCTATGAAGCAGCTGGTGTATAAGGCTGAAAGGGAAGCGCCTCAGTACACTTCACGAGATAAAGTAAGGTTGTAACTCAATACATGTCATGAGGTATTTGAAAATGTACTTATGTTAATGCATCTATATGCGATTACATGTGTTATGTACTGTATTCAGTGAGGCAAAATAAAACCTTCAGTGGCAAAACAGCCATCATTCAGG…
TI43_GAATA	76	ATTGCCATCACCAGGAACCAAACCATCAATAAGTACTTGCTTTTTCTTTGACCAGCTTTTGTTAACAGGTGGTTAATAGTGACAAAGATTATTATTTTTATTTATTCACTAATAATATCAGTTTACTATTACCTGCACAAATACACACTAATAGAATAGAATAGAATAGAATAGAATAGAATAGAATAGAATAGAATAGAATAGAATGAAGATCCAGACATGTTAAGGAACCTATGAAGCAGCTGGTGTATAAGGCTGAAAGGGAAGCGCCTCAGTACACTTCACGAGATAAAGTAAGGTTGTAACTCAATACATGTCATGAGGTATTTGAAAATGTACTTATGTTAATGCATCTATATGCGATTACATGTGTTATGTACTGTATTCAGTGAGGCAAAA…
TI43_GAATA	77	ATTGCCATCACCAGGAACCAAACCATCAATAAGTACTTGCTTTTTCTTTGACCAGCTTTTGTTAACAGGTGGTTAATAGTGACAAAGATTATTATTTTTATTTATTCACTAATAATATCAGTTTACTATTACCTGCACAAATACACACTAATAGAATAGAATAGAATAGAATAGAATAGAATAGAATAGAATAGAATAGAATGAAGATCCAGACATGTTAAGGAACCTATGAAGCAGCTGGTGTATAAGGCTGAAAGGGAAGCGCCTCAGTACACTTCACGAGATAAAGTAAGGTTGTAACTCAATACATGTCATGAGGTATTTGAAAATGTACTTATGTTAATGCATCTATATGCGATTACATGTGTTATGTACTGTATTCAGTGAGGCAAAATAAAA…
TI43_GAATA	78	ATTGCCATCACCAGGAACCAAACCGTCAATAAGTACTTGCTTTTTCTTTGGCCAGCTTTTGTTAACAGGTGGTTAATAGTGACAAAGATTATTATTTTTATTTATTCACTAATAATATCAGTTTACTATTACCTGCACAAATACACACTAATAGAATAGAATAGAATAGAATGAAGATCCAGACATGTTAAGGAACCTATGAAGCAGCTGGTGTATAAGGCTGAAAGGGAAGCGCCTCAGTACACTTCACGAGATAAAGTAAGGTTGTAACTCAATACATGTCATGAGGTATTTGAAAATGTACTTATGTTAATGCATCTATATGTGATTACATGTGTTATGTACTGTATTCAGTGAGGCAAAATAAAACCTTCAGTGGCAAAACAGCCATCATTCAGG…
TI43_GAATA	79	ATTGCCATCACCAGGAACCAAACCGTCAATAAGTACTTGCTTTTTCTTTGGCCAGCTTTTGTTAACAGGTGGTTAATAGTGACAAAGATTATTATTTTTATTTATTCACTAATAATATCAGTTTACTATTACCTGCACAAATACACACTAATAGAATAGAATAGAATAGAATAGAATAGAATAGAATAGAATGAAGATCCAGACATGTTAAGGAACCTATGAAGCAGCTGGTGTATAAGGCTGAAAGGGAAGCGCCTCAGTACACTTCACGAGATAAAGTAAGGTTGTAACTCAATACATGTCATGAGGTATTTGAAAATGTACTTATGTTAATGCATCTATATGCGATTACATGTGTTATGTACTGTATTCAGTGAGGCAAAATAAAACCTTCAGTGG…
TI43_GAATA	80	ATTGCCATCACCAGGAACCAAACCGTCAATAAGTACTTGCTTTTTCTTTGACCAGCTTTTGTTAACAGGTGGTTAATAGTGACAAAGATTATTATTTTTATTTATTCACTAATAATATCAGTTTACTATTACCTGCACAAATACACACTAATAGAATAGAATAGAATAGAATAGAATAGAATAGAATAGAATAGAATAGAATAGAATAGAATGAAGATCCAGACATGTTAAGGAACCTATGAAGCAGCTGGTGTATAAGGCTGAAAGGGAAGCGCCTCAGTACACTTCACGAGATAAAGTAAGGTTGTAACTCAATACATGTCATGAGGTATTTGAAAATGTACTTATGTTAATGCATCTATATGCGATTACATGTGTTATGTACTGTATTCAGTGAGG…
TI43_GAATA	81	ATTGCCATCACCAGGAACCAAACCATCAATAAGTACTTGCTTTTTCTTTGACCAGCTTTTGTTAACAGGTGGTTAATAGTGACAAAGATTATTATTTTTATTTATTCACTAATAATATCAGTTTACTATTACCTGCACAAATACACACTAATAGAATAGAATAGAATAGAATAGAATAGAATAGAATAGAATGAAGATCCAGACATGTTAAGGAACCTATGAAGCAGCTGGTGTATAAGGCTGAAAGGGAAGCGCCTCAGTACACTTCACGAGATAAAGTAAGGTTGTAACTCAATACATGTCATGAGGTATTTGAAAATGTACTTATGTTAATGCATCTATATGCGATTACATGTGTTATGTACTGTATTCAGTGAGGCAAAATAAAACCTTCAGTGG…
TI43_GAATA	84	ATTGCCATCACCAGGAACCAAACCATCAATAAGTACTTGCTTTTTCTTTGGCCAGCTTTTGTTAACAGGTGGTTAATAGTGACAAAGATTATTATTTTTATTTATTCACTAATAATATCAGTTTACTATTACCTGCACAAATACACACTAATAGAATAGAATAGAATAGAATAGAATAGAATAGAATAGAATAGAATAGAATGAAGATCCAGACATGTTAAGGAACCTATGAAGCAGCTGGTGTATAAGGCTGAAAGGGAAGCGCCTCAGTACACTTCACGAGATAAAGTAAGGTTGTAACTCAATACATGTCATGAGGTATTTGAAAATGTACTTATGTTAATGCATCTATATGCGATTACATGTGTTATGTACTGTATTCAGTGAGGCAAAATAAAA…
TI43_GAATA	85	ATTGCCATCACCAGGAACCAAACCATCAATAAGTACTTGCTTTTTCTTTGGCCAGCTTTTGTTAACAGGTGGTTAATAGTGACAAAGATTATTATTTTTATTTATTCACTAATAATATCAGTTTACTATTACCTGCACAAATACACACGAATAGAATAGAATAGAATAGAATAGAATAGAATAGAATAGAATAGAATAGAATAGAATAGAATAGAATGAAGATCCAGACATGTTAAGGAACCTATGAAGCAGCTGGTGTATAAGGCTGAAAGGGAAGCGCCTCAGTACACTTCACGAGATAAAGTAAGGTTGTAACTCAATACATGTCATGAGGTATTTGAAAATGTACTTATGTTAATGCATCTATATGCGATTACATGCGTTATGTACTGTATTCAG…
TI43_GAATA	86	ATTGCCATCACCAGGAACCAAACCATCAATAAGTACTTGCTTTTTCTTTGGCCAGCTTTTGTTAACAGGTGGTTAATAGTGACAAAGATTATTATTTTTATTTATTCACTAATAATATCAGTTTACTATTACCTGCACAAATACACACGAATAGAATAGAATAGAATAGAATAGAATAGAATAGAATAGAATAGAATAGAATAGAATAGAATGAAGATCCAGACATGTTAAGGAACCTATGAAGCAGCTGGTGTATAAGGCTGAAAGGGAAGCGCCTCAGTACACTTCACGAGATAAAGTAAGGTTGTAACTCAATACATGTCATGAGGTATTTGAAAATGTACTTATGTTAATGCATCTATATGCGATTACATGCGTTATGTACTGTATTCAGTGAGG…
TI33_TTCAA	1	GCTTATGGCTGTATGGAGTTAGTTACTCATCAACTTGTCTGATGAGTTCACAGACGTCATAGCAATGGACAGTCATTATCCAGTGTAGTCAGTTTATACCTTCCCCAAACCCACTGTTTGCATGAAAGTGTGACTACAGAATCTGCGTATTTTTAATGCTACTGACTGTTCACTCTGCCTGCACTCCAAGGAGCTGTGCCGCTTTACACCCAACGAGCTTCCAGGTGTTATATGAATTAAATCTTCTTAAGTAGGCTATGAACAGTAGGTGTCACAGTGTCATAGTTTTGTATTGATTATTATAATCTCAATGTTCCAGCAAAGTCTTCAATTCAATTCAATTCAATTCAATTCAATTCAATTCAATTCAATTCAATTTTATTTATATAGCGCCAAATC…
TI33_TTCAA	2	GCTTATGGCTGTATGGAGTTAGTTACTCATCAACTTGTCTGATGAGTTCACAGACGTCATAGCAATGGACAGTCATTATCCAGTGTAGTCAGTTTATACCTTCCCCAAACCCACTGTTTGCATGAAAGTGTGACTACAGAATCTGCGTATTTTTAATGCTACTGACTGTTCACTCTGCCTGCACTCCAAGGAGCTGTGCCGCTTTACACCCAACGAGCTTCCAGGTGTTATATGAATTAAATCTTCTTAAGTAGGCTATGAACAGTAGGTGTCACAGTGTCATAGTTTTGTATTGATTATTATAATCTCAATGTTCCAGCAAAGTCTTCAATTCAATTCAATTCAATTCAATTCAATTCAATTCAATTCAATTCAATTCAATTTTATTTATATAGCGCC…
TI33_TTCAA	4	GCTTATGGCTGTATGGAGTTAGTTACTCATCAACTTGTCTGATGAGTTCACAGACGTCATAGCAATGGACAGTCATTATCCAGTGTAGTCAGTTTATACCTTCCCCAAACCCACTGTTTGCATGAAAGTGTGACTACAGAATCTGCGTATTTTTAATGCTACTGACTGTTCACTCTGCCTGCACTCCAAGGAGCTGTGCCGCTTTACACCCAACGAGCTTCCAGGTGTTATATGAATTAAATCTTCTTAAGTAGGCTATGAACAGTAGGTGTCACAGTGTCATAGTTTTGTATTGATTATTATAATCTCAATGTTCCAGCAAAGTCTTCAATTCAATTCAATTCAATTCAATTTAATTCAATTCAATTCAATTCAATTCAATTCAATTTTATTTATATA…
TI33_TTCAA	5	GCTTATGGCTGTATGGAGTTAGTTACTCATCAACTTGTCTGATGAGTTCACAGACGTCATAGCAATGGACAGTCATTATCCAGTGTAGTCAGTTTATACCTTCCCCAAACCCACTGTTTGCATGAAAGTGTGACTACAGAATCTGCGTATTTTTAATGCTACTGACTGTTCACTCTGCCTGCACTCCAAGGAGCTGTGCCGCTTTACACCCAACGAGCTTCCAGGTGTTATATGAATTAAATCTTCTTAAGTAGGCTATGAACAGTAGGTGTCACAGTGTCATAGTTTTGTATTGATTATTATAATCTCAATGTTCCAGCAAAGTCTTCAATTCAATTCAATTCAATTTTATTTATATAGCGCCAAATCACAACAGAAGTCG
TI33_TTCAA	6	GCTTATGGCTGTATGGAGTTAGTTACTCATCAACTTGTCTGATGAGTTCACAGACGTCATAGCAATGGACAGTCATTATCCAGTGTAGTCAGTTTATACCTTCCCCAAACCCACTGTTTGCATGAAAGTGTGACTACAGAATCTGCGTATTTTTAATGCTACTGACTGTTCACTCTGCCTGCACTCCAAGGAGCTGTGCCGCTTTACACCCAACGAGCTTCCAGGTGTTATATGAATTAAATCTTCTTAAGTAGGCTATGAACAGTAGGTGTCACAGTGTCATAGTTTTGTATTGATTATTATAATCTCAATGTTCCAGCAAAGTCTTCAATTCAATTCAATGCAATTCAATTCAATTCAATTCAATTCAATTCAATTCAATTCAATTTTATTTATATA…
TI33_TTCAA	7	GCTTATGGCTGTATGGAGTTAGTTACTCATCAACTTGTCTGATGAGTTCACAGACGTCATAGCAATGGACAGTCATTATCCAGTGTAGTCAGTTTATACCTTCCCCAAACCCACTGTTTGCATGAAAGTGTGACTACAGAATCTGCGTATTTTTAATGCTACTGACTGTTCACTCTGCCTGCACTCCAAGGAGCTGTGCCGCTTTACACCCAACGAGCTTCCAGGTGTTATATGAATTAAATCTTCTTAAGTAGGCTATGAACAGTAGGTGTCACAGTGTCATAGTTTTGTATTGATTATTATAATCTCAATGTTCCAACAAAGTCTTCAATTCAATTCAATTCAATTCAATTCAATTCAATTCAATTCAATTTTATTTATATAGCGCCAAATCACAAC…
TI33_TTCAA	8	GCTTATGGCTGTATGGAGTTAGTTACTCATCAACTTGTCTGATGAGTTCACAGACGTCATAGCAATGGACAGTCATTATCCAGTGTAGTCAGTTTATACCTTCCCCAAACCCACTGTTTGCATGAAAGTGTGACTACAGAATCTGCGTATTTTTAATGCTACTGACTGTTCACTCTGCCTGCACTCCAAGGAGCTGTGCCGCTTTACACCCAACGAGCTTCCAGGTGTTATATGAATTAAATCTTCTTAAGTAGGCTATGAACAGTAGGTGTCACAGTGTCGTATTGATTATTATAATCTCAATGTTCCAGCAAAGTCTTCAATTCAATTCAATTCAATTCAATTCAATTTTATTTATATAGCGCCAAATCACAACAGAAGTCG
TI33_TTCAA	9	GCTTATGGCTGTATGGAGTTAGTTACTCATCAACTTGTCTGATGAGTTCACAGACGTCATAGCAATGGACAGTCATTATCCAGTGTAGTCAGTTTATACCTTCCCCAAACCCACTGTTTGCATGAAAGTGTGACTACAGAATCTGCGTATTTTTAATGCTACTGACTGTTCACTCTGCCTGCACTCCAAGGAGCTGTGCCGCTTTACACCCAACGAGCTTCCAGGTGTTATATGAATTAAATCTTCTTAAGTAGGCTATGAACAGTAGGTGTCACAGTGTCATAGTTTTGTATTGATTATTATAATCTCAATGTTCCAGCAAAGTCTTCAATTCAATTCAATTCAATTCAATTCAATTCAATTCAATTCAATTTTATTTATATAGCGCCAAATCACAAC…
TI33_TTCAA	10	GCTTATGGCTGTATGGAGTTAGTTACTCATCAACTTGTCTGATGAGTTCACAGACGTCATAGCAATGGACAGTCATTATCCAGTGTAGTCAGTTTATACCTTCCCCAAACCCACTGTTTGCATGAAAGTGTGACTACAGAATCTGCGTATTTTTAATGCTACTGACTGTTCACTCTGCCTGCACTCCAAGGAGCTGTGCCGCTTTACACCCAACGAGCTTCCAGGTGTTATATGAATTAAATCTTAAGTAGGCTATGAACAGTAGGTGTCACAGTGTCATAGTTTTGTATTGATTATTATAATCTCAATGTTCCAGCAAAGTCTTCAATTCAATTCAATTCAATTCAATTCAATTCAATTCAATTTTATTTATATAGCGCCAAATCACAACAGAAGTCG
TI33_TTCAA	12	GCTTATGGCTGTATGGAGTTAGTTACTCATCAACTTGTCTGATGAGTTCACAGACGTCATAGCAATGGACAGTCATTATCCAGTGTAGTCAGTTTATACCTTCCCCAAACCCACTGTTTGCATGAAAGTGTGACTACAGAATCTGCGTATTTTTAATGCTACTGACTGTTCACTCTGCCTGCACTCCAAGGAGCTGTGCCGCTTTACACCCAACGAGCTTCCAGGTGTTATATGAATTAAATCTTCTTAAGTAGGCTATGAACAGTAGGTGTCACAGTGTCATAGTTTTGTATTGATTATTATAATCTCAATGTTCCAGCAAAGTCTTCAATTCAATTCAATTCAATTCAATTCAATTTTATTTATATAGCGCCAAATCACAACAGAAGTCG
TI33_TTCAA	13	GCTTATGGCTGTATGGAGTTAGTTACTCATCAACTTGTCTGATGAGTTCACAGACGTCATAGCAATGGACAGTCATTATCCAGTGTAGTCAGTTTATACCTTCCCCAAACCCACTGTTTGCATGAAAGTGTGACTACAGAATCTGCGTATTTTTAATGCTACTGACTGTTCACTCTGCCTGCACTCCAAGGAGCTGTGCCGCTTTACACCCAACGAGCTTCCAGGTGTTATATGAATTAAATCTTCTTAAGTAGGCTATGAACAGTAGGTGTCACAGTGTCATAGTTTTGTATTGATTATTATAATCTCAATGTTCCAGCAAAGTCTTCAATTCAATTCAATTCAATTCAATTCAGTTCAATTCAATTCAATTCAATTTTATTTATATAGCGCCAAATC…
TI33_TTCAA	14	GCTTATGGCTGTATGGAGTTAGTTACTCATCAACTTGTCTGATGAGTTCACAGACGTCATAGCAATGGACAGTCATTATCCAGTGTAGTCAGTTTATACCTTCCCCAAACCCACTGTTTGCATGAAAGTGTGACTACAGAATCTGCGTATTTTTAATGCTACTGACTGTTCACTCTGCCTGCACTCCAAGGAGCTGTGCCGCTTTACACCCAACGAGCTTCCAGGTGTTATATGAATTAAATCTTCTTAAGTAGGCTATGAACAGTAGGTGTCACAGTGTCATAGTTTTGTATTGATTATTATAATCTCAATGTTCCAGCAAAGTCTTCAATCCAATTCAATTCAATTCAATTCAATTCAATTTTATTTATATAGCGCCAAATCACAACAGAAGTCG
TI33_TTCAA	15	GCTTATGGCTGTATGGAGTTAGTTACTCATCAACTTGTCTGATGAGTTCACAGACGTCATAGCAATGGACAGTCATTATCCAGTGTAGTCAGTTTATACCTTCCCCAAACCCACTGTTTGCATGAAAGTGTGACTACAGAATCTGCGTATTTTTAATGCTACTGACTGTTCACTCTGCCTGCACTCCAAGGAGCTGTGCCGCTTTACACCCAACGAGCTTCCAGGTGTTATATGAATTAAATCTTCTTAAGTAGGCTATGAACAGTAGGTGTCACAGTGTCATAGTTTTGTATTGATTATTATAATCTCAATGTTCCAGCAAAGTCTTCAATTCAATTCAATTCAATTCAATTTTATTTATATAGCGCCAAATCACAACAGAAGTCG
TI33_TTCAA	16	GCTTATGGCTGTATGGAGTTAGTTACTCATCAACTTGTCTGATGAGTTCACAGACGTCATAGCAATGGACAGTCATTATCCAGTGTAGTCAGTTTATACCTTCCCCAAACCCACTGTTTGCATGAAAGTGTGACTACAGAATCTGCGTATTTTTAATGCTACTGACTGTTCACTCTGCCTGCACTCCAAGGAGCTGTGCCGCTTTACACCCAACGAGCTTCCAGGTGTTATATGAATTAAATCTTCTTAAGTAGGCTATGAACAGTAGGTGTCACAGTGTCATAGTTTTGTATTGATTATTATAATCTCAATGTTCCAGCAAAGTCTTCAATTCAATTCAATTCAATTCAATTCAATTCAATTCAATTCAATTCAATTCAATTCAATTCAATTTTATTT…
TI33_TTCAA	17	GCTTATGGCTGTATGGAGTTAGTTACTCATCAACTTGTCTGATGAGTTCACAGACGTCATAGCAATGGACAGTCATTATCCAGTGTAGTCAGTTTATACCTTCCCCAAACCCACTGTTTGCATGAAAGTGTGACTACAGAATCTGCGTATTTTTAATGCTACTGACTGTTCACTCTGCCTGCACTCCAAGGAGCTGTGCCGCTTTACACCCAACGAGCTTCCAGGTGTTATATGAATTAAATCTTCTTAAGTAGGCTATGAACAGTAGGTGTCACAGTGTCATAGTTTTGTATTGATTATTATAATCTCAATGTTCCAGCAAAGTCTTCAATTCAATTCAATTCAATTCAATTCAATTCAATTTTATTTATATAGCGCCAAATCACAACAGAAGTCG
TI33_TTCAA	18	GCTTATGGCTGTATGGAGTTAGTTACTCATCAACTTGTCTGATGAGTTCACAGACGTCATAGCAATGGACAGTCATTATCCAGTGTAGTCAGTTTATACCTTCCCCAAACCCACTGTTTGCATGAAAGTGTGACTACAGAATCTGCGTATTTTTAATGCTACTGACTGTTCACTCTGCCTGCACTCCAAGGAGCTGTGCCGCTTTACACCCAACGAGCTTCCAGGTGTTATATGAATTAAATCTTCTTAAGTAGGCTATGAACAGTAGGTGTCACAGTGTCATAGTTTTGTATTGATTATTATAATCTCAATGTTCCAGCAAAGTCTTCAATTCAATTCAATTCAATTCAATTCAATTCAATTCAATTTTATTTATATAGCGCCAAATCACAACAGAAG…
TI33_TTCAA	19	GCTTATGGCTGTATGGAGTTAGTTACTCATCAACTTGTCTGATGAGTTCACAGACGTCATAGCAATGGACAGTCATTATCCAGTGTAGTCAGTTTATACCTTCCCCAAACCCACTGTTTGCATGAAAGTGTGACTACAGAATCTGCGTATTTTTAATGCTACTGACTGTTCACTCTGCCTGCACTCCAAGGAGCTGTGCCGCTTTACACCCAACGAGCTTCCAGGTGTTATATGAATTAAATCTTCTTAAGTAGGCTATGAACAGTAGGTGTCACAGTGTCATAGTTTTGTATTGATTATTATAATCTCAATGTTCCAGCAAAGTCTTCAATTCAATTCAATTCAATTCAATTCAATTCAATTCAATTCAATTCAATTCAATTCAATTTTATTTATATA…
TI33_TTCAA	20	GCTTATGGCTGTATGGAGTTAGTTACTCATCAACTTGTCTGATGAGTTCACAGACGTCATAGCAATGGACAGTCATTATCCAGTGTAGTCAGTGTATACCTTCCCCAAACCCACTGTTTGCATGAAAGTGTGACTACAGAATCTGCGTATTTTTAATGCTACTGACTGTTCACTCTGCCTGCACTCCAAGGAGCTGTGCCGCTTTACACCCAACGAGCTTCCAGGTGTTATATGAATTAAATCTTCTTAAGTAGGCTATGAACAGTAGGTGTCACAGTGTCATAGTTTTGTATTGATTATTATAATCTCAATGTTCCAGCAAAGTCTTCAATTCAATTCAATTCAATTCAATTCAATTTTATTTATATAGCGCCAAATCACAACAGAAGTCG
TI51_TGT	1	TGCTAAACGCCAGCTGATGATGTTGTTGTTGTTGTTGCTGCTGCTGCTGCTGTTCCCGGATAGTATTAAAAATATCACAGTTAGAAACTTTAAAAAGAAAGAAGAAAACCCCGGCTCTTCTCGTGTCCCCGTGAATGCCAGAGAGCAGGTTGCACAGGCTACATAGCTTTAGCTGGCAGTTTTATGATTTAGCCGCATATGCTACAGCACAGAGTTTGATATGTGGTGGACTCCCTCCTCCTGCCGCTCCTCTCCCTGCTTAAGGACTCATCATCCTGTTTTTTTGCGGCAGTTGGCTTCGAGTATGAGCTTAATAACGCCATCTTCTGCATCGGAGTGCAATACTAAGTGAGTAAGCCTCCCAGCCCTGACAAATATAAAGAAACCCCTGCGACATCG…
TI51_TGT	2	TGCTAAACGCCAGCTGATGATGTTGTTGTTGTTGTTGCTGCTGCTGCTGTTCCCGGATAGTATTAAAAATATCACAGTTAGAAACTTTAAAAAGAAAGAAGAAAACCCCGGCTCTTCTCGTGTCCCCGTGAATGCCAGAGAGCAGGTTGCACAGGCTACATAGCTTTAGCTGGCAGTTTTATGATTTAGCCGCATATGCTACAGCACAGAGTTTGATATGTGGTGGACTCCCTCCTCCTGCCGCTCCTCTCCCTGCTTAAGGACTCATCATCCTGGTTTTTTGCGGCAGTTGGCTTCGAGTATGAGCTTAATAACGCCATCTTCTGCATCGGAGTGCAATACTAAGTGAGTAAGCCTCCCAGCCCTGACAAATATAAAGAAACCCCTGCGACATCGTGT…
TI51_TGT	4	TGCTAAACGCCAGCTGATGATGTTGTTGTTGTTGTTGTTGCTGCTGCTGCTGCTGCTGCTGCTGTTCCCGGATAGTATTAAAAATATCACAGTTAGAAACTTTAAAAAGAAGAAAACCCCGGCTCTTCTCGTGTCCCCGTGAATGCCAGAGAGCAGGTTGCACAGGCTACATAGCTTTAGCTGGCAGTTTTATGATTTAGCCGCATATGCTACAGCACAGAGTTTGATATGTGGTGGACTCCCTCCTCCTGCCGCTCCTCTCCCTGCTTAAGGACTCATCATCCTGGTTTTTTGCGGCAGTTGGCTTCGAGTATGAGCTTAATAACGCCATCTTCTGCATCGGAGTGCAATACTAAGTGAGTAAGCCTCCCAGCCCTGACAAATATAAAGAAACCCCTG…
TI51_TGT	5	TGCTAAACGCCAGCTGATGATGTTGTTGTTGTTGTTGCTGCTGCTGCTGCTGCTGCTGCTGCTGTTCCCGGATAGTATTAAAAATATCACAGTTAGAAACTTTAAAAAGAAAGAAGAAAACCCCGGCTCTTCTCGTGTCCCCGTGAATGCCAGAGAGCAGGTTGCACAGGCTACATAGCTTTAGCTGGCAGTTTTATGATTTAGCCGCATATGCTACAGCACAGAGTTTGATATGTGGTGGACTCCCTCCTCCTGCCGCTCCTCTCCCTGCTTAAGGACTCATCATCCTGGTTTTTTGCGGCAGTTGGCTTCGAGTATGAGCTTAATAACGCCATCTTCTGCATCGGAGTGCAATACTAAGTGAGTAAGCCTCCCAGCCCTGACAAATATAAAGAAACC…
TI51_TGT	6	TGCTAAACGCCAGCTGATGATGTTGTTGTTGTTGTTGTTGCTGCTGCTGCTGCTGTTCCCGGATAGTATTAAAAATATCACAGTTAGAAACTTTAAAAAGAAAGAAGAAAACCCCGGCTCTTCTTGTGTCCCCGTGAATGCCAGAGAGCAGGTTGCACAGGCTACATAGCTTTAGCTGGCAGTTTTATGATTTAGCCGCATATGCTACAGCACAGAGTTTGATATGTGGTGGACTCCCTCCTCCTGCCGCTCCTCTCCCTGCTTAAGGACTCATCATCCTGGTTTTTTGCGGCAGTTGGCTTCGAGTATGAGCTTAATAACGCCATCTTCTGCATCGGAGTGCAATACTAAGTGAGTAAGCCTCCCAGCCCTGACAAATATAAAGAAACCCCTGCGACA…
TI51_TGT	7	TGCTAAACGCCAGCTGATGATGTTGTTGTTGTTGTTGTTGTTGTTGCTGCTGCTGCTGCTGTTCCCGGATAGTATTAAAAATATCACAGTTAGAAACTTTAAAAAGAAAGAAGAAAACCCCGGCTCTTCTCGTGTCCCCGTGAATGCCAGAGAGCAGGTTGCACAGGCTACATAGCTTTAGCTGGCAGTTTTATGATTTAGCCGCATATGCTACAGCACAGAGTTTGATATGTGGTGGACTCCCTCCTCCTGCCGCTCCTCTCCCTGCTTAAGGACTCATCATCCTGGTTTTTTGCGGCAGTTGGCTTCGAGTATGAGCTTAATAACGCCATCTTCTGCATCGGAGTGCAATACTAAGTGAGTAAGCCTCCCAGCCCTGACAAATATAAAGAAACCCCT…
TI51_TGT	9	TGCTAAACGCCAGCTGATGATGATGTTGTTGTTGTTGTTGCTGCTGCTGCTGCTGCTGTTCCCGGATAGTATTAAAAATATCACAGTTAGAAACTTTAAAAAGAAAGAAGAAAACCCCGGCTCTTCTCGTGTCCCCGTGAATGCCAGAGAGCAGGTTGCACAGGCTACATAGCTTTAGCTGGCAGTTTTATGATTTAGCCGCATATGCTACAGCACAGAGTTTGATATGTGGTGGACTCCCTCCTCCTGCCGCTCCTCTCCCTGCTTAAGGACTCATCATCCTGGTTTTTTGCGGCAGTTGGCTTCGAGTATGAGCTTAATAACGCCATCTTCTGCATCGGAATGCAATACTAAGTGAGTAAGCCTCCCAGCCCTGACAAATATAAAGAAACCCCTGCG…
TI51_TGT	10	TGCTAAACGCCAGCTGATGATGTTGTTGTTGTTGTAGCTGCTGCTGTTCCTGGATAGTATTAAAAAATATCACAGTTAGAAACTTTAAAAAGAAAGAAGAAAACCCCGGCTCTTCTCGTGTCCCAGTGAATGCCAGAGAGCAGGTTGCACAGGCTACATAGCTTTAGCGGGCAGTTTTATGATTTAGCCGCATATGCTACAGCACAGACTTTCATATGTGGTGGACTCCCTCCTCCTGCCGCTCCTCTCCCTGCTTAAGGACTCATCATCCTGGTTTTTTGCGGCAGTTGGCTTCGAGTATGAGCTTAATAACGCCATCTTCTGCCTCGGAGTGCAATGCTAAGTGAGTAAGCCTCCCAGCCCTGACACATATAATGTAAACCCTGCGACATCGTGTGG…
TI51_TGT	11	TGCTAAACGCCAGCTGATGATGATGTTGTTGTTGTTGTTGCTGCTGCTGCTGCTGCTGCTGTTCCCGGATAGTATTAAAAATATCACAGTTAGAAACTTTAAAAAGAAAGAAGAAAACCCCGGCTCTTCTCGTGTCCCCGTGAATGCCAGAGAGCAGGTTGCACAGGCTACATAGCTTTAGCTGGCAGTTTTATGATTTAGCCGCATATGCTACAGCACAGAGTTTGATATGTGGTGGACTCCCTCCTCCTGCCGCTCCTCTCCCTGCTTAAGGACTCATCATCCTGGTTTTTTGCGGCAGTTGGCTTCGAGTATGAGCTTAATAACGCCATCTTCTGCATCGGAGTGCAATACTAAGTGAGTAAGCCTCCCAGCCCTGACAAATATAAAGAAACCCCT…
TI51_TGT	12	TGCTAAACGCCAGCTGATGATGTTGTTGTTGTTGTTGTTGCTGCTGCTGCTGCTGCTGTTCCCGGATAGTATTAAAAATATCACAGTTAGAAACTTTAAAAAGAAGAAAACCCCGGCTCTTCTCGTGTCCCCGTGAATGCCAGAGAGCAGGTTGCACAGGCTACATAGCTTTAGCTGGCAGTTTTATGATTTAGCCGCATATGCTACAGCACAGAGTTTGATATGTGGTGGACTCCCTCCTCCTGCCGCTCCTCTCCCTGCTTAAGGACTCATCATCCTGGTTTTTTGCGGCAGTTGGCTTCGAGTATGAGCTTAATAACGCCATCTTCTGCATCGGAGTGCAATACTAAGTGAGTAAGCCTCCCAGCCCTGACAAATATAAAGAAACCCCTGCGACAT…
TI51_TGT	14	TGCTAAACGCCAGCTGATGATGTTGTTGTTGTTGTTGCTGCTGCTGCTGCTGCTGTTCCCGTATAGTATTAAAAATATCACAGTTAGAAACTTTAAAAAGAAAGAAGAAAACCCCGGCTCTTCTCGTGTCCCCGTGAATGCCAGAGAGCAGGTTGCACAGGCTACATAGCTTTAGCTGGCAGTTTTATGATTTAGCCGCATATGCTACAGCACAGAGTTTGATATGTGGTGGACTCCCTCCTCCTGCCGCTCCTCTCCCTGCTTAAGGACTCATCATCCTGGTTTTTTGCGGCAGTTGGCTTCGAGTATGAGCTTAATAACGCCATCTTCTGCATCGGAGTGCAATACTAAGTGAGTAAGCCTCCCAGCCCTGACAAATATAAAGAAACCCCTGCGACA…
TI51_TGT	15	TGCTAAACGCCAGCTGATGATGATGTTGTTGTTGTTGTTGCTGCTGCTGCTGCTGCTGTTCCCGGATAGTATTAAAAATATCACAGTTAGAAACTTTAAAAAGAAAGAAGAAAACCCCGGCTCTTCTCGTGTCCCCGTGAATGCCAGAGAGCAGGTTGCACAGGCTACATAGCTTTAGCTGGCAGTTTTATGATTTAGCCGCATATGCTACAGCACAGAGTTTGATATGTGGTGGACTCCCTCCTCCTGCCGCTCCTCTCCCTGCTTAAGGACTCATCATCCTGGTTTTTTGCGGCAGTTGGCTTCGAGTATGAGCTTAATAACGCCATCTTCTGCATCGGAGTGCAATACTAAGTGAGTAAGCCTCCCAGCCCTGACAAATATAAAGAAACCCCTGCG…
TI51_TGT	16	TGCTAAACGCCAGCTGATGATGTTGTTGTTGTTGTTGCTGCTGCTGCTGCTGCTGCTGCTGTTCCCGGATAGTATTAAAAATATCACAGTTAGAAACTTTAAAAAGAAAGAAGAAAACCCCGGCTCTTCTCGTGTCCCCGTGAATGCCAGAGAGCAGGTTGCACAGGCTACATAGCTTTAGCTGGCAGTTTTATGATTTAGCCGCATATGCTACAGCACAGAGTTTGATATGTGGTGGACTCCCTCCTCCTGCCGCTCCTCTCCCTGCTTAAGGACTCATCATCCTGGTTTTTTGCGGCAGTTGGCTTCGAGTATGAGCTTAATAACGCCATCTTCTGCATCGGAGTGCAATACTAAGTGAGTAAGCCTCCCAGCCCTGACAAATATAAAGAAACCCCT…
TI51_TGT	17	TGCTAAACGCCAGCTGATGATGTTGTTGTTGTTGTTGCTGCTGCTGCTGCTGTTCCCGGATAGTATTAAAAATATCACAGTTAGAAACTTTAAAAAGAAAGAAGAAAACCCCGGCTCTTCTCGTGTCCCCGTGAATGCCAGAGAGCAGGTTGCACAGGCTACATAGCTTTAGCTGGCAGTTTTATGATTTAGCCGCATATGCTACAGCACAGAGTTTGATATGTGGTGGACTCCCTCCTCCTGCCGCTCCTCTCCCTGCTTAAGGACTCATCATCCTGGTTTTTTGCGGCAGTTGGCTTCGAGTATGAGCTTAATAACGCCATCTTCTGCATCGGAGTGCAATACTAAGTGAGTAAGCCTCCCAGCCCTGACAAATATAAAGAAACCCCTGCGACATCG…
TI51_TGT	20	TGCTAAACGCCAGCTGATGATGTTGTTGTTGTTGTTGCTGCTGCTGCTGTTCCCGGATAGTATTAAAAATATCACAGTTAGAAACTTTAAAAAGAAAGAAGAAAACCCCGGCTCTTCTCGTGTCCCCGTGAATGCCAGAGAGCAGGTTGCACAGGCTACATAGCTTTAGCTGGCAGTTTTATGATTTAGCCGCATATGCTACAGCACAGAGTTTGATATGTGGTGGACTCCCTCCTCCTGCCGCTCCTCTCCCTGCTTAAGGACTCATCATCCTGTTTTTTTGCGGCAGTTGGCTTCGAGTATGAGCTTAATAACGCCATCTTCTGCATCGGAGTGCAATACTAAGTGAGTAAGCCTCCCAGCCCTGACAAATATAAAGAAACCCCTGCGACATCGTGT…
TI51_TGT	22	TGCTAAACGCCAGCTGATGATGTTGTTGTTGTTGCTGCTGCTGCTGCTGCTGTTCCCGGATAGTATTAAAAATATCACAGTTAGAAACTTTAAAAAGAAAGAAGAAAACCCCGGCTCTTCTCGTGTCCCCGTGAATGCCAGAGAGCAGGTTGCACAGGCTACATAGCTTTAGCTGGCAGTTTTATGATTTAGCCGCATATGCTACAGCACAGAGTTTGATATGTGGTGGACTCCCTCCTCCTGCCGCTCCTCTCCCTGCTTAAGGACTCATCATCCTGGTTTTTTGCGGCAGTTGGCTTCGAGTATGAGCTTAATAACGCCATCTTCTGCATCGGAGTGCAATACTAAGTGAGTAAGCCTCCCAGCCCTGACAAATATAAAGAAACCCCTGCGACATCG…
TI51_TGT	23	TGCTAAACGCCAGCTGATGATGTTGTTGTTGTTGTTGCTGCTGCTGCTGCTGCTGTTCCCGGATAGTATTAAAAATATCACAGTTAGAAACTTTAAAAAGAAAGAAGAAAACCCCGGCTCTTCTCGTGTCCCCGTGAATGCCAGAGAGCAGGTTGCACAGGCTACATAGCTTTAGCTGGCAGTTTTATGATTTAGCCGCATATGTTACAGCACAGAGTTTGATATGTGGTGGACTCCCTCCTCCTGCCGCTCCTCTCCCTGCTTAAGGACTCATCATCCTGGTTTTTTGCGGCAGTTGGCTTCGAGTATGAGCTTAATAACGCCATCTTCTGCATCGGAGTGCAATACTAAGTGAGTAAGCCTCCCAGCCCTGACAAATATAAAGAAACCCCTGCGACA…
TI51_TGT	24	TGCTAAACGCCAGCTGATGATGTTGTTGTTGTTGTTGTTGTTGCTGCTGCTGCTGCTGCTGTTCCCGGATAGTATTAAAAATATCACAGTTAGAAACTTTAAAAAGAACGAAGAAAACCCCGGCTCTTCTCGTGTCCCCGTGAATGCCAGAGAGCAGGTTGCACAGGCTACATAGCTTTAGCTGGCAGTTTTATGATTTAGCCGCATATGCTACAGCACAGAGTTTGATATGTGGTGGACTCCCTCCTCCTGCCGCTCCTCTCCCTGCTTAAGGACTCATCATCCTGGTTTTTTGCGGCAGTTGGCTTCGAGTATGAGCTTAATAACGCCATCTTCTGCATCGGAGTGCAATACTAAGTGAGTAAGCCTCCCAGCCCTGACAAATATAAAGAAACCCCT…
TI51_TGT	25	TGCTAAACGCCAGCTGATGATGTTGTTGTTGTTGTTGCTGCTGCTGTTCCCGGATAGTATTAAAAATATCACAGTTAGAAACTTTAAAAAGAAAGAAGAAAACCCCGGCTCTTCTCGTGTCCCCGTGAATGCCAGAGAGCAGGTTGCACAGGCTACATAGCTTTAGCTGGCAGTTTTATGATTTAGCCGCATATGCTACAGCACAGAGTTTGATATGTGGTGGACTCCCTCCTCCTGCCGCTCCTCTCCCTGCTTAAGGACTCATCATCCTGGTTTTTTGCGGCAGTTGGCTTCGAGTATGAGCTTAATAACGCCATCTTCTGCATCGGAGTGCAATACTAAGTGAGTAAGCCTCCCAGCCCTGACAAATATAAAGAAACCCCTGCGACATCGTGTGGT…
TI51_TGT	27	TGCTAAACGCCAGCTGATGATGTTGTTGTTGTTGTTGCTGCTGCTGCTGCTGCTGCTGCTGTTCCCGGATAGTATTAAAAATATCACAGTTAGAAACTTTAAAAAGAAAGAAGAAAACCCCGGCTCTTCTCGTGTCCCCGTGAATGCCAGAGAGCAGGTTGCACAGGCTACATAGCTTTAGCTGGCAGTTTTATGATTTAGCCGCATATGTTACAGCACAGAGTTTGATATGTGGTGGACTCCCTCCTCCTGCCGCTCCTCTCCCTGCTTAAGGACTCATCATCCTGGTTTTTTGCGGCAGTTGGCTTCGAGTATGAGCTTAATAACGCCATCTTCTGCATCGGAGTGCAATACTAAGTGAGTAAGCCTCCCAGCCCTGACAAATATAAAGAAACCCCT…
TI51_TGT	29	TGCTAAACGCCAGCTGATGATGTTGTTGTTGTTGTTGTTGCTGCTGCTGCTGCTGCTGTTCCCGGATAGTATTAAAAATATCACAGTTAGAAACTTTAAAAAGAACGAAGAAAACCCCGGCTCTTCTCGTGTCCCCGTGAATGCCAGAGAGCAGGTTGCACAGGCTACATAGCTTTAGCTGGCAGTTTTATGATTTAGCCGCATATGCTACAGCACAGAGTTTGATATGTGGTGGACTCCCTCCTCCTGCCGCTCCTCTCCCTGCTTAAGGACTCATCATCCTGGTTTTTTGCGGCAGTTGGCTTCGAGTATGAGCTTAATAACGCCATCTTCTGCATCGGAGTGCAATACTAAGTGAGTAAGCCTCCCAGCCCTGACAAATATAAAGAAACCCCTGCG…
TI51_TGT	30	TGCTAAACGCCAGCTGATGATGTTGTTGTTGTTGTTGCTGCTGCTGCTGCTGCTGCTGTTCCCGGATAGTATTAAAAATATCACAGTTAGAAACTTTAAAAAGAAAGAAGAAAACCCCGGCTCTTCTCGTGTCCCCGTGAATGCCAGAGAGCAGGTTGCACAGGCTACATAGCTTTAGCTGGCAGTTTTATGATTTAGCCGCATATGCTACAGCACAGAGTTTGATATGTGGTGGACTCCCTCCTCCTGCCGCTCCTCTCCCTGCTTAAGGACTCATCATCCTGGTTTTTTGCGGCAGTTGGCTTCGAGTATGAGCTTAATAACGCCATCTTCTGCATCGGAGTGCAATACTAAGTGAGTAAGCCTCCCAGCCCTGACAAATATAAAGAAACCCCTGCG…
TI51_TGT	31	TGCTAAACGCCAGCTGATGATGTTGTTGTTGTTGTTGTTGTTGCTGCTGCTGCTGCTGCTGCTGTTCCCGGATAGTATTAAAAATATCACAGTTAGAAACTTTAAAAAGAAAGAAGAAAACCCCGGCTCTTCTCGTGTCCCCGTGAATGCCAGAGAGCAGGTTGCACAGGCTACATAGCTTTAGCTGGCAGTTTTATGATTTAGCCGCATATGCTACAGCACAGAGTTTGATATGTGGTGGACTCCCTCCTCCTGCCGCTCCTCTCCCTGCTTAAGGACTCATCATCCTGGTTTTTTGCGGCAGTTGGCTTCGAGTATGAGCTTAATAACGCCATCTTCTGCATCGGAGTGCAATACTAAGTGAGTAAGCCTCCCAGCCCTGACAAATATAAAGAAACC…
TI51_TGT	32	TGCTAAACGCCAGCTGATGATGTTGTTGTTGTTGTTGCTGCTGCTGCTGCTGCTGTTCCCGGATAGTATTAAAAATATCACAGTTAGAAACTTTAAAAAGAAAGAAGAAAACCCCGGCTCTTCTCGTGTCCCCGTGAATGCCAGAGAGCAGGTTGCACAGGCTACATAGCTTTAGCTGGCAGTTTTATGATTTAGCCGCATATGCTACAGCACAGAGTTTGATATGTGGTGGACTCCCTCCTCCTGCCGCTCCTCTCCCTGCTTAAGGACTCATCATCCTGGTTTTTTGCGGCAGTTGGCTTCGAGTATGAGCTTAATAACGCCATCTTCTGCATCGGAGTGCAATACTAAGTGAGTAAGCCTCCCAGCCCTGACAAATATAAAGAAACCCCTGCGACA…
TI51_TGT	33	TGCTAAACGCCAGCTGATGATGTTGTTGTTGTTGCTGCTGCTGCTGCTGCTGCTGTTCCCGGATAGTATTAAAAATATCACAGTTAGAAACTTTAAAAAGAAAGAAGAAAACCCCGGCTCTTCTCGTGTCCCCGTGAATGCCAGAGAGCAGGTTGCACAGGCTACATAGCTTTAGCTGGCAGTTTTATGATTTAGCCGCATATGCTACAGCACAGAGTTTGATATGTGGTGGACTCCCTCCTCCTGCCGCTCCTCTCCCTGCTTAAGGACTCATCATCCTGGTTTTTTGCGGCAGTTGGCTTCGAGTATGAGCTTAATAACGCCATCTTCTGCATCGGAGTGCAATACTAAGTGAGTAAGCCTCCCAGCCCTGACAAATATAAAGAAACCCCTGCGACA…
TI51_TGT	34	TGCTAAACGCCAGCTGATGATGTTGTTGTTGTTGTTGTTGTTGCTGCTGCTGCTGCTGTTCCCGGATAGTATTAAAAATATCACAGTTAGAAACTTTAAAAAGAACGAAGAAAACCCCGGCTCTTCTCGTGTCCCCGTGAATGCCAGAGAGCAGGTTGCACAGGCTACATAGCTTTAGCTGGCAGTTTTATGATTTAGCCGCATATGCTACAGCACAGAGTTTGATATGTGGTGGACTCCCTCCTCCTGCCGCTCCTCTCCCTGCTTAAGGACTCATCATCCTGGTTTTTTGCGGCAGTTGGCTTCGAGTATGAGCTTAATAACGCCATCTTCTGCATCGGAGTGCAATACTAAGTGAGTAAGCCTCCCAGCCCTGACAAATATAAAGAAACCCCTGCG…
TI51_TGT	35	TGCTAAACGCCAGCTGATGATGTTGTTGTTGTTGTTGTTGCTGCTGCTGCTGCTGTTCCCGGATAGTATTAAAAATATCACAGTTAGAAACTTTAAAAAGAAGAAAACCCCGGCTCTTCTCGTGTCCCCGTGAATGCCAGAGAGCAGGTTGCACAGGCTACATAGCTTTAGCTGGCAGTTTTATGATTTAGCCGCATATGCTACAGCACAGAGTTTGATATGTGGTGGACTCCCTCCTCCTGCCGCTCCTCTCCCTGCTTAAGGACTCATCATCCTGGTTTTTTGCGGCAGTTGGCTTCGAGTATGAGCTTAATAACGCCATCTTCTGCATCGGAGTGCAATACTAAGTGAGTAAGCCTCCCAGCCCTGACAAATATAAAGAAACCCCTGCGACATCGT…
TI51_TGT	36	TGCTAAACGCCAGCTGATGATGTTGTTGTTGTTGTTGTTGCTGCTGCTGCTGCTGCTGCTGTTCCCGGATAGTATTAAAAATATCACAGTTAGAAACTTTAAAAAGAAAGAAGAAAACCCCGGCTCTTCTCGTGTCCCCGTGAATGCCAGAGAGCAGGTTGCACAGGCTACATAGCTTTAGCTGGCAGTTTTATGATTTAGCCGCATATGCTACAGCACAGAGTTTGATATGTGGTGGACTCCCTCCTCCTGCCGCTCCTCTCCCTGCTTAAGGACTCATCATCCTGGTTTTTTGCGGCAGTTGGCTTCGAGTATGAGCTTAATAACGCCATCTTCTGCATCGGAGTGCAATACTAAGTGAGTAAGCCTCCCAGCCCTGACAAATATAAAGAAACCCCT…
TI51_TGT	38	TGCTAAACGCCAGCTGATGATGTTGTTGTTGTTGTTGTTGTTGCTGCTGCTGCTGCTGCTGTTCCCGGATAGTATTAAAAATATCACAGTTAGAAACTTTAAAAAGAAAGAAGAAAACCCCGGCTCTTCTCGTGTCCCCGTGAATGCCAGAGAGCAGGTTGCACAGGCTACATAGCTTTAGCTGGCAGTTTTATGATTTAGCCGCATATGCTACAGCACAGAGTTTGATATGTGGTGGACTCCCTCCTCCTGCCGCTCCTCTCCCTGCTTAAGGACTCATCATCCTGGTTTTTTGCGGCAGTTGGCTTCGAGTATGAGCTTAATAACGCCATCTTCTGCATCGGAGTGCAATACTAAGTGAGTAAGCCTCCCAGCCCTGACAAATATAAAGAAACCCCT…
TI51_TGT	40	TGCTAAACGCCAGCTGATGATGTTGTTGTTGTTGTTGCTGCTGCTGCTGTTCCCGGATAGTATTAAAAATATCACAGTTAGAAACTTTAAAAAGAAAGAAGAAAACCCCGGCTCTTCTCGTGTCCCCGTGAATGCCAGAGAGCAGGTTGCACAGGCTACATAGCTTTAGCGGGCAGTTTTTATGATTTAGCCGCATATGCTACAGCACAGAGTTTCATATGTGGTGGACTCCCTCCTCCTGCCGCTCCTCTCCCTGCTTAAGGACTCATCATCCTGGTTTTTTGCGGCAGTTGGCTTCGAGTATGAGCTTAATAACGCCATCTTCTGCCTCGGAGTGCAATTCTAAGCGACTAAGCCTCCCAGCCCTGACACATATAATGTAAACCCTGCGACATCGTG…
TI51_TGT	41	TGCTAAACGCCAGCTGATGATGTTGTTGTTGTTGTTGTTGTTGCTGCTGCTGCTGCTGCTGTTCCCGGATAGTATTAAAAATATCACAGTTAGAAACTTTAAAAAGAAGAAAACCCCGGCTCTTCTCGTGTCCCCGTGAATGCCAGAGAGCAGGTTGCACAGGCTACATAGCTTTAGCTGGCAGTTTTATGATTTAGCCGCATATGCTACAGCACAGAGTTTGATATGTGGTGGACTCCCTCCTCCTGCCGCTCCTCTCCCTGCTTAAGGACTCATCATCCTGGTTTTTTGCGGCAGTTGGCTTCGAGTATGAGCTTAATAACGCCATCTTCTGCATCGGAGTGCAATACTAAGTGAGTAAGCCTCCCAGCCCTGACAAATATAAAGAAACCCCTGCGA…
TI51_TGT	44	TGCTAAACGCCAGCTGATGATGTTGTTGTTGTTGTTGCTGCTGCTGCTGTTCCCGGATAGTATTAAAAATATCACAGTTAGAAACTTTAAAAAGAAAGAAGAAAACCCCGGCTCTTCTCGTGTCCCCGTGAATGCCAGAGAGCAGGTTGCACAGGCTACATAGCTTTAGCGGGCAGTTTTATGATTTAGCCGCATATGCTACAGCACAGAGTTTCATATGTGGTGGACTCCCTCCTCCTGCCGCTCCTCTCCCTGCTTAAGGACTCATCATCCTGGTTTTTTTTTGCGGCAGTTGGCTTCGAGTATGAGCTTAATAACGCCATCTTCTGCCTCGGAGTGCAATGCTAAGTGAGTAAGCCTCCCAGCCCTGACACATATAATGTAAACCCTGCGACATCG…
TI51_TGT	45	TGCTAAACGCCAGCTGATGATGTTGTTGTTGTTGTTGTTGCTGCTGCTGCTGCTGCTGCTGCTGCTGTTCCCGGATAGTATTAAAAATATCACAGTTAGAAACTTTAAAAAGAAGAAAACCCCGGCTCTTCTCGTGTCCCCGTGAATGCCAGAGAGCAGGTTGCACAGGCTACATAGCTTTAGCTGGCAGTTTTATGATTTAGCCGCATATGCTACAGCACAGAGTTTGATATGTGGTGGACTCCCTCCTCCTGCCGCTCCTCTCCCTGCTTAAGGACTCATCATCCTGGTTTTTTGCGGCAGTTGGCTTCGAGTATGAGCTTAATAACGCCATCTTCTGCATCGGAGTGCAATACTAAGTGAGTAAGCCTCCCAGCCCTGACAAATATAAAGAAACCC…
TI51_TGT	46	TGCTAAACGCCAGCTGATGATGTTGTTGTTGTTGTTGTTGCTGCTGCTGCTGCTGCTGTTCCCGGATAGTATTAAAAATATCACAGTTAGAAACTTTAAAAAGAAAGAAGAAAACCCCGGCTCTTCTCGTGTCCCCGTGAATGCCAGAGAGCAGGTTGCACAGGCTACATAGCTTTAGCTGGCAGTTTTATGATTTAGCCGCATATGCTACAGCACAGAGTTTGATATGTGGTGGACTCCCTCCTCCTGCCGCTCCTCTCCCTGCTTAAGGACTCATCATCCTGGTTTTTTGCGGCAGTTGGCTTCGAGTATGAGCTTAATAACGCCATCTTCTGCATCGGAGTGCAATACTAAGTGAGTAAGCCTCCCAGCCCTGACAAATATAAAGAAACCCCTGCG…
TI51_TGT	48	TGCTAAACGCCAGCTGATGATGTTGTTGTTGTTGTTGTTGCTGCTGCTGCTGCTGTTCCCGGATAGTATTAAAAATATCACAGTTAGAAACTTTAAAAAGAAAGAAGAAAACCCCGGCTCTTCTCGTGTCCCCGTGAATGCCAGAGAGCAGGTTGCACAGGCTACATAGCTTTAGCTGGCAGTTTTATGATTTAGCCGCATATGCTACAGCACAGAGTTTGATATGTGGTGGACTCCCTCCTCCTGCCGCTCCTCTCCCTGCTTAAGGACTCATCATCCTGGTTTTTTGCGGCAGTTGGCTTCGAGTATGAGCTTAATAACGCCATCTTCTGCATCGGAGTGCAATACTAAGTGAGTAAGCCTCCCAGCCCTGACAAATATAAAGAAACCCCTGCGACA…
TI51_TGT	49	TGCTAAACGCCAGCTGATGATGTTGTTGTTGTTGTTGTTGCTGCTGCTGCTGCTGCTGCTGCTGCTGCTGCTGTTCCCGGATAGTATTAAAAATATCACAGTTAGAAACTTTAAAAAGAAAGAAGAAAACCCCGGCTCTTCTCGTGTCCCCGTGAATGCCAGAGAGCAGGTTGCACAGGCTACATAGCTTTAGCTGGCAGTTTTATGATTTAGCCGCATATGCTACAGCACAGAGTTTGATATGTGGTGGACTCCCTCCTCCTGCCGCTCCTCTCCCTGCTTAAGGACTCATCATCCTGGTTTTTTGCGGCAGTTGGCTTCGAGTATGAGCTTAATAACGCCATCTTCTGCATCGGAGTGCAATACTAAGTGAGTAAGCCTCCCAGCCCTGACAAATAT…
TI1_TG	1	TTATCACTGCTGAACGTCTTGTGCCTTCAGTGGTGAGCTAAGCAGACTTGATAAAAGATGTCTTCAGCTGCAGCACTTGTGTGTACTGCAGCCAGAGGACTCATGAATGCCGGCAGCGAGAGAGAGAGAGCTCTCTTAGTTCCTGTATGATGGGCTGCCAACAACAACCCCATTACATCTCCCTGAACAGTGGCTCAGGGTTCACAAGGAGGGCTCGAGCAAGTGGAGAAACACTACCACACTTCTTAACATCAATGTGTGTGTGCATGTGTGTGTGTGTGTGTGTGTGTGTGTTCCCAGACTGAAATATTTGACAGCTGAATCAAGTTTAACAAAGTGATTGCAGATATTCAGTCTCGTTCCATGTGCAATTAGCAGTTTATTTGAATGTGTAGCAGC…
TI1_TG	2	TTATCACTGCTGAACGTCTTGTGCCTTCAGTGGTGAGCTAAGCAGACTTGATAAAAGATGTCTTCAGCTGCAGCACTTGTGTGTACTGCAGCCAGAGGACTCATGAATGCCGGCAGCGAGAGAGAGAGAGCTCTCTTAGTTCCTGTATGATGGGCTGCCAACAACAACCCCATTACATCTCCCTGAACAGTGGCTCAGGGTTCACAAGGAGGGCTCGAGCAAGTGGAGAAACACTACCACACTTCTTAACATCAATGTGTGTGTGCATGTGTGTGTGTGTGTGTGTGTGTTCCCAGACTGAAATATTTGACAGCTGAATCAAGTTTAACAAAGTGATTGCAGATATTCAGTCTCGTTCCATGTGCAATTAGCAGTTTATTTGAATGTGTAGCAGCCAAA…
TI1_TG	4	TTATCACTGCTGAACGTCTTGTGCCTTCAGTGGTGAGCTAAGCAGACTTGATAAAAGATGTCTTCAGCTGCAGCACTTGTGTGTACTGCAGCCAGAGGACTCATGAATGCCGGCAGCGAGAGAGAGAGAGCTCTCTTAGTTCCTGTATGATGGGCTGCCAACAACAACCCCATTACATCTCCCTGAACAGTGGCTCAGGGTTCACAAGGAGGGCTCGAGCAAGTGGAGAAACACTACCACACTTCTTAACATCAATGTGTGTGTGCATGTGTGTGTGTGTGTGTGTGTGTGTTCCCAGACTGAAATATTTGACAGCTGAATCAAGTTTAACAAAGTGATTGCAGATATTCAGTCTCGTTCCATGTGCAATTAGCAGTTTATTTGAATGTGTAGCAGCCA…
TI1_TG	5	TTATCACTGCTGAACGTCTTGTGCCTTCAGTGGTGAGCTAAGCAGACTTGATAAAAGATGTCTTCAGCTGCAGCACTTGTGTGTACTGCAGCCAGAGGACTCATGATTGTCGGCAGCGAGAGAGAGAGAGCTCTCTTAGTTCCTGTATGATGGGCTGCCAACAACAACCCCATTACATCTCCCTGAACAGTGGCTCAGGGTTCACAAGGAGGGCTCGAGCAAGTGGAGAAACACTACCACACTTCTTAACATCAATGTGTGTGTGCATGTGTGTGTGTGTGTGTGTTCCCAGACTGAAATATTTGACAGCTGAATCAAGTTTAACAAAGTGATTGCAGATATTCAGTCTCGTTCCATGTGCAATTAGCAGTTTATTTGAATGTGTAGCAGCCAAAAC
TI1_TG	6	TTATCACTGCTGAACGTCTTGTGCCTTCAGTGGTGAGCTAAGCAGACTTGATAAAAGATGTCTTCAGCTGCAGCACTTGTGTGTACTGCAGCCAGAGGACTCATGAATGCCGGCAGCGAGAGAGAGAGAGCTCTCTTAGTTCCTGTATGATGGGCTGCCAACAACAACCCCATTACATCTCCCTGAACAGTGGCTCAGGGTTCACAAGGAGGGCTCGAGCAAGTGGAGAAACACTACCACACTTCTTAACATCAATGTGTGTGTGCATGTGTGTGTGTGTGTGTGTGTGTGTGTGTGTGTTCCCAGACTGAAATATTTGACAGCTGAATCAAGTTTAACAAAGTGATTGCAGATATTCAGTCTCGTTCCATGTGCAATTAGCAGTTTATTTGAATGTGT…
TI1_TG	7	TTATCACTGCTGAACGTCTTGTGCCTTCAGTGGTGAGCTAAGCAGACTTGATAAAAGATGTCTTCAGCTGCAGCACTTGTGTGTACTGCAGCCAGAGGACTCATGAATGCCGGCAGCGAGAGAGAGAGAGCTCTCTTAGTTCCTGTATGATGGGCTGCCAACAACAACCCCATTACATCTCCCTGAACAGTGGCTCAGGGTTCACAAGGAGGGCTCGAGCAAGTGGAGAAACACTACCACACTTCTTAACATCAATGTGTGTGTGCATGTGTGTGTGTGTGTGTGTTCCCAGACTGAAATATTTGACAGCTGAATCAAGTTTAACAAAGTGATTGCAGATATTCAGTCTCGTTCCATATGCAATTAGCAGTTTATTTGAATGTGTAGCAGCCAAAAC
TI1_TG	8	TTATCACTGCTGAACGTCTTGTGCCTTCAGTGGTGAGCTAAGCAGACTTGATAAAAGATGTCTTCAGCTGCAGCACTTGTGTGTACTGCAGCCAGAGGACTCATGAATGCCGGCAGCGAGAGAGAGAGAGCTCTCTTAGTTCCTGTATGATGGGCTGCCAACAACAACCCCATTACATCTCCCTGAACAGTGGCTCAGGGTTCACAAGGAGGGCTCGAGCAAGTGGAGAAACACTACCACACTTCTTAACATCAATGTGTGTGTGCATGTGTGTGTGTGTGTTCCCAGACTGAAATATTTGACAGCTGAATCAAGTTTAACAAAGTGATTGCAGATATTCAGTCTCGTTCCATGTGCAATTAGCAGTTTATTTGAATGTGTAGCAGCCAAAAC
TI1_TG	9	TTATCACTGCTGAACGTCTTGTGCCTTCAGTGGTGAGCTAAGCAGACTTGATAAAAGATGTCTTCAGCTGCAGCACTTGTGTGTACTGCAGCCAGAGGACTCATGATTGTCGGCAGCGAGAGAGAGAGAGCTCTCTTAGTTCCTGTATGATGGGCTGCCAACAACAACCCCATTACATCTCCCTGAACAGTGGCTCAGGGTTCACAAGGAGGGCTTGAGCAAGTGGAGAAACACTACCACACTTCTTAACATCAATGTGTGTGTGCATGTGTGTGTGTGTGTGTTCCCAGACTGAAATATTTGACAGCTGAATCAAGTTTAACAAAGTGATTGCAGATATTCAGTCTCATTCCATGTGCAATTAGCAGTTTATTTGAATGTGTAGCAGCCAAAAC
TI1_TG	11	TTATCACTGCTGAACGTCTTGTGCCTTCAGTGGTGAGCTAAGCAGACTTGATAAAAGATGTCTTCAGCTGCAGCACTTGTGTGTACTGCAGCCAGAGGACTCATGAATGCCGGCAGCGAGAGAGAGAGAGCTCTCTTAGTTCCTGTATGATGGGCTGCCAACAACAACCCCATTACATCTCCCTGAACAGTGGCTCAGGGTTCACAAGGAGGGCTCGAGCAAGTGGAGAAACACTACCACACTTCTTAACATCAATGTGTGTGTGCATGTGTGTGTGTGTGTGTGTGTGTGTGTGTTCCCAGACTGAAATATTTGACAGCTGAATCAAGTTTAACAAAGTGATTGCAGATATTCAGTCTCGTTCCATGTGCAATTAGCAGTTTATTTGAATGTGTAGCA…
TI1_TG	14	TTATCACTGCTGAACGTCTTGTGCCTTCAGTGGTGAGCTAAGCAGACTTGATAAAAGATGTCTTCAGCTGCAGCACTTGTGTGTACTGCAGCCAGAGGACTCATGAATGCCGGCAGCGAGAGAGAGAGAGCTCTCTTAGTTCCTGTATGATGGGCTGCCAACAACAACCCCATTACATCTCCCTGAACAGTGGCTCAGGGTTCACAAGGAGGGCTCGAGCAAGTGGAGAAACACTACCACACTTCTTAACATCAATGTGTGTGTGCATGTGTGTGTGTGTGTGTGTGTTCCCAGACTGAAATATTTGACAGCTGAATCAAGTTTAACAAAGTGATTGCAGATATTCAGTCTCGTTCCATGTACAATTAGCAGTTTATTTGAATGTGTAGCAGCCAAAAC
TI1_TG	18	TTATCACTGCTGAACGTCTTGTGCCTTCAGTGGTGAGCTAAGCAGACTTGATAAAAGATGTCTTCAGCTGCAGCACTTGTGTGTACTGCAGCCAGAGGACTCATGATTGTCGGCAGCGAGAGAGAGAGAGCTCTCTTAGTTCCTGTATGATGGGCTGCCAACAACAACCCCATTACATCTCCCTGAACAGTGGCTCAGGGTTCACAAGGAGGGCTCGAGCAAGTGGAGAAACACTACCACACTTCTTAACATCAATGTGTGTGTGCATGTGTGTGTGTGTGTGTGTGTTCCCAGACTGAAATATTTGACAGCTGAATCAAGTTTAACAAAGTGATTGCAGATATTCAGTCTCGTTCCATGTGCAATTAGCAGTTTATTTGAATGTGTAGCAGCCAAAAC
TI1_TG	19	TTATCACTGCTGAACGTCTTGTGCCTTCAGTGGTGAGCTAAGCAGACTTGATAAAAGATGTCTTCAGCTGCAGCACTTGTGTGTACTGCAGCCAGAGGACTCATGAATGCCGGCAGCGAGAGAGAGAGAGCTCTCTTAGTTCCTGTATGATGGGCTGCCAACAACAACCCCATTACATCTCCCTGAACAGTGGCTCAGGGTTCACAAGGAGGGCTCGAGCAAGTGGAGAAACACTACCACACTTCTTAACATCAATGTGTGTGTGCATGTGTGTGTGTGTGTGTGTGTTCCCAGACTGAAATATTTGACAGCTGAATCAAGTTTAACAAAGTGATTGCAGATATTCAGTCTCGTTCCATATGCAATTAGCAGTTTATTTGAATGTGTAGCAGCCAAAAC
TI1_TG	21	TTATCACTGCTGAACGTCTTGTGCCTTCAGTGGTGAGCTAAGCAGACTTGATAAAAGATGTCTTCAGCTGCAGCACTTGTGTGTACTGCAGCCAGAGGACTCATGAATGCCGACAGCGAGAGAGAGAGAGCTCTCTTAGTTCCTGTATGATGGGCTGCCAACAACAACCCCATTACATCTCCCTGAACAGTGGCTCAGGGTTCACAAGGAGGGCTCGAGCAAGTGGAGAAACACTACCACACTTCTTAACATCAATGTGTGTGTGCATGTGTGTGTGTGTGTGTGTGTGTTCCCAGACTGAAATATTTGACAGCTGAATCAAGTTTAACAAAGTGATTGCAGATATTCAGTCTCGTTCCATGTGCAATTAGCAGTTTATTTGAATGTGTAGCAGCCAAA…
TI1_TG	22	TTATCACTGCTGAACGTCTTGTGCCTTCAGTGGTGAGCTAAGCAGACTTGATAAAAGATGTCTTCAGCTGCAGCACTTGTGTGTACTGCAGCCAGAGGACTCATGAATGCCGGCAGCGAGAGAGAGAGAGCTCTCTTAGTTCCTGTATGATGGGCTGCCAACAACAACCCCATTACATCTCCCTGAACAGTGGCTCAGGGTTCACAAGGAGGGCTCGAGCAAGTGGAGAAACACTACCACACTTCTTAACATCAATGTGTGTGTGCATGTGTGTGTGTGTGTGTGTGTTCCCAGACTGAAATATTTGACAGCTGAATCAAGTTTAACAAAGTGATTGCAGATATTCAGTCTCGTTCCATGTGCAATTAGCAGTTTATTTGAATGTGTAGCAGCCAAAAC
TI1_TG	23	TTATCACTGCTGAACGTCTTGTGCCTTCAGTGGTGAGCTAAGCAGACTTGATAAAAGATGTCTTCAGCTGCAGCACTTGTGTCTACTGCAGCCAGAGGACTCATGAATGCCGGCAGCGAGAGAGAGAGAGCTCTCTTAGTTCCTGTATGATGGGCTGCCAACAACAACCCCATTACATCTCCCTGAACAGTGGCTCAGGGTTCACAAGGAGGGCTCGAGCAAGTGGAGAAACACTACCACACTTCTTAACATCAATGTGTGTGTGCATGTGTGTGTGTGTGTGTGTGTGTGTGTTCCCAGACTGAAATATTTGACAGCTGAATCAAGTTTAACAAAGTGATTGCAGATATTCAGTCTCGTTCCATGTACAATTAGCAGTTTATTTGAATGTGTAGCAGC…
TI16_AAC	2	CAGACGTAGGCGATAAATCTAATGGGCCATTCCAGCTTAATAACCCTGACTGCCAGGGTGTGGGTAGCGGAGGAGGAGGCAGCAATGCCAAGGACAAGACAATAGAAAAGAATGGTGGTGGTGGGCACCACAGTAATTGGCACAGAAAACAACAACAACAACAACAACAACAACAGCAGCAACAGCAGCAGCAACAGCAGCAGCAACAGCAGCACCCATACAGAAAGACAGAGAAGGCTCCAGATTGGATGCAATCCCACCATCAACACCTTCAGTCCTCACAGCTTCCTCCACCTCCCCAGCAACAACCACCACATTCTCAACAGCAGCATCAAGTAGTGCGATCGCGGAGTGCTGAGTGTATCAACAGTGGTGTGGAAATGGATGTGTTC
TI16_AAC	3	CAGACGTAGGCGATAAATCTAATGGGCCATTCCAGCTTAATAACCCTGACTGCCAGGGTGTGGGTAGCGGAGGAGGAGGCAGCAATGCCAAGGACAAGACAATAGAAAAGAATGGTGGCGGTGGGCACCACAGTAATTGGCACAGAAAACAACAACAACAACAACAACAACAACAACAACAGCAACAGCAGCAGCAACAGCAGCAGCAACAGCAGCAGCAACAGCAGCAGCAGCAGCAGCAGCAGCAGCATCCATACAGAAAGACAGAGAAGGCTCCAGATTGGATGCAATCCCACCATCAACACCTTCAGTCCTCACAGCTTCCTCCACCTCCCCAGCAACAACCACCACATTCTCAACAGCAGCATCAAGTAGTGCGATCGCGGAGTGCTGAGTGTA…
TI16_AAC	4	CAGACGTAGGCGATAAATCTAATGGGCCATTCCAGCTTAATAACCCTGACTGCCAGGGTGTGGGTAGCGGAGGAGGAGGCAGCAATGCCAAGGACAAGACAATAGAAAAGAATGGTGGCGGTGGGCACCACAGTAATTGGCACAGAAAACAACAACAACAACAACAACAACAACAACAACAGCAACAGCAGCAGCAACAGCAGCAGCAACAGCAGCAGCAGCAGCAGCAGCAGCAGCAGCAGCACCCATACAGAAAGACAGAGAAGGCTCCAGATTGGATGCAATCCCACCATCAACACCTTCAGTCCTCACAGCTTCCTCCACCTCCCCAGCAACAACCACCACATTCTCAACAGCAGCATCAAGTAGTGCGATCGCGGAGTGCTGAGTGTATCAACA…
TI16_AAC	6	CAGACGTAGGCGATAAATCTAATGGGCCATTCCAGCTTAATAACCCTGACTGCCAGGGTGTGGGTAGCGGAGGAGGAGGCAGCAATGCCAAGGACAAGACAATAGAAAAGAATGGTGGTGGTGGGCACCACAGTAATTGGCACAGAAAACAACAACAACAACAACAACAACAACAGCAACAGCAGCAGCAACAGCAGCAGCAGCAGCAGCACCCATACAGAAAGACAGAGAAGGCTCCAGATTGGATGCAATCCCACCATCAACACCTTCAGTCCTCACAGCTTCCTCCACCTCCCCAGCAACAACCACCACATTCTCAACAGCAGCATCAAGTAGTGCGATCGCGGAGTGCTGAGTGTATCAACAGTGGGGTGGAAATGGATGTGTTC
TI16_AAC	7	CAGACGTAGGCGATAAATCTAATGGGCCATTCCAGCTTAATAACCCTGACTGCCAGGGTGTGGGTAGCGGAGGAGGAGGCAGCAATGCCAAGGACAAGACAATAGAAAAGAATGGTGGTGGTGGGCACCACAGTAATTGGCACAGAAAACAACAACAACAACAACAACAACAACAACAACAACAGCAACAGCAGCAGCAACAGCAGCAGCAGCAGCAGCACCCATACAGAAAGACAGAGAAGGCTCCAGATTGGATGCAATCCCACCATCAACACCTTCAGTCCTCACAGCTTCCTCCACCTCCCCAGCAACAACCACCACATTCTCAACAGCAGCATCAAGTAGTGCGATCGCGGAGTGCTGAGTGTATCAACAGTGGTGTGGAAATGGATGTGTTC
TI16_AAC	8	CAGACGTAGGCGATAAATCTAATGGGCCATTCCAGCTTAATAACCCTGACTGCCAGGGTGTGGGTAGCGGAGGAGGAGGCAGCAATGCCAAGGACAAGACAATAGAAAAGAATGGTGGTGGTGGGCACCACAGTAATTGGCACAGAAAACAACAACAACAACAACAACAACAACAACAACAGCAACAGCAGCAGCAACAGCAGCACCCATACAGAAAGACAGAGAAGGCTCCAGATTGGATGCAATCCCACCATCAACACCTTCAGTCCTCACAGCTTCCTCCACCTCCCCAGCAACAACCACCACATTCTCAACAGCAGCATCAAGTAGTGCGATCGCGGAGTGCTGAGTGTATCAACAGTGGTGTGGAAATGGATGTGTTC
TI16_AAC	9	CAGACGTAGGCGATAAATCTAATGGGCCATTCCAGCTTAATAACCCTGACTGCCAGGGTGTGGGTAGCGGAGGAGGAGGCAGCAATGCCAAGGACAAGACAATAGAAAAGAATGGTGGTGGTGGGCACCACAGTAATTGGCACAGAAAACAACAACAACAACAACAACAACAACAGCAACAGCAGCAGCAACAGCAGCAGCAGCAGCAGCACCCATACAGAAAGACAGAGAAGGCTCCAGATTGGATGCAATCCCACCATCAACACCTTCAGTCCTCACAGCTTCCTCCACCTCCCCAGCAACAACCACCACATTCTCAACAGCAGCATCAAGTAGTGCGATCGCGGAGTGCTGAGTGTATCAACAGTGGTGTGGAAATGGATGTGTTC
TI16_AAC	12	CAGACGTAGGCGATAAATCTAATGGGCCATTCCAGCTTAATAACCCTGACTGCCAGGGTGTGGGTAGCGGAGGAGGAGGCAGCAATGCCAAGGACAAGACAATAGAAAAGAATGGTGGTGGTGGGCACCACAGTAATTGGCACAGAAAACAACAACAACAACAACAACAGCAACAGCAGCAGCAACAGCAGCAGCAGCAGCAGCACCCATACAGAAAGACAGAGAAGGCTCCAGATTGGATGCAATCCCACCATCAACACCTTCAGTCCTCACAGCTTCCTCCACCTCCCCAGCAACAACCACCACATTCTCAACAGCAGCATCAAGTAGTGCGATCGCGGAGTGCTGAGTGTATCAACAGTGGTGTGGAAATGGATGTGTTC
TI16_AAC	14	CAGACGTAGGCGATAAATCTAATGGGCCATTCCAGCTTAATAACCCTGACTGCCAGGGTGTGGGTAGCGGAGGAGGAGGCAGCAATGCCAAGGACAAGACAATAGAAAAGAATGGTGGTGGTGGGCACCACAGTAATTGGCACAGAAAACAACAACAACAACAACAACAACAACAGCAACAGCAGCAGCAACAGCAGCAGCAGCAGCAGCAGCAGCACCCATACAGAAAGACAGAGAAGGCTCCAGATTGGATGCAATCCCACCATCAACACCTTCAGTCCTCACAGCTTCCTCCACCTCCCCAGCAACAACCACCACATTCTCAACAGCAGCATCAAGTAGTGCGATCGCGGAGTGCTGAGTGTATCAACAGTGGTGTGGAAATGGATGTGTTC
TI16_AAC	15	CAGACGTAGGCGATAAATCTAATGGGCCATTCCAGCTTAATAACCCTGACTGCCAGGGTGTGGGTAGCGGAGGAGGAGGCAGCAATGCCAAGGACAAGACAATAGAAAAGAATGGTGGTGGTGGGCACCACAGTAATTGGCACAGAAAACAACAACAACAACAACAACAACAACAACAACAGCAACAGCAGCAGCAACAGCAGCAGCAGCAGCAGCACCCATACAGAAAGACAGAGAAGGCTCCAGATTGGATGCAATCCCACCATCAACACCTTCAGTCCTCACAGCTTCCTCCACCTCCCCAGCAACAACCACCACATTCTCAACAGCAGCATCAAGTAGTGCGATCGCGGAGTGCTGAGTGTATCAACAGTGGTGTGGAAATGGATGTGTTC
TI16_AAC	16	CAGACGTAGGCGATAAATCTAATGGGCCATTCCAGCTTAATAACCCTGACTGCCAGGGTGTGGGTAGCGGAGGAGGAGGCAGCAATGCCAAGGACAAGACAATAGAAAAGAATGGTGGTGGTGGGCACCACAGTAATTGGCACAGAAAACAACAACAACAACAACAACAACAACAACAGCAGCAACAGCAGCAGCAACAGCAGCAGCAGCACCCATACAGAAAGACAGAGAAGGCTCCAGATTGGATGCAATCCCACCATCAACACCTTCAGTCCTCACAGCTTCCTCCACCTCCCCAGCAACAACCACCACATTCTCAACAGCAGCATCAAGTAGTGCGATCGCGGAGTGCTGAGTGTATCAACAGTGGTGTGGAAATGGATGTGTTC
TI16_AAC	18	CAGACGTAGGCGATAAATCTAATGGGCCATTCCAGCTTAATAACCCTGACTGCCAGGGTGTGGGTAGCGGAGGAGGAGGCAGCAATGCCAAGGACAAGACAATAGAAAAGAATGGTGGCGGTGGGCACCACAGTAATTGGCACAGAAAACAACAACAACAACAACAACAACAACAACAGCAACAGCAGCAGCAACAGCAGCAGCAACAGCAGCAGCAGCAGCAGCAGCAGCACCCATACAGAAAGACAGAGAAGGCTCCAGATTGGATGCAATCCCACCATCAACACCTTCAGTCCTCACAGCTTCCTCCACCTCCCCAGCAACAACCACCACATTCTCAACAGCAGCATCAAGTAGTGCGATCGCGGAGTGCTGAGTGTATCAACAGTGGTGTGGAAA…
TI16_AAC	20	CAGACGTAGGCGATAAATCTAATGGGCCATTCCAGCTTAATAACCCTGACTGCCAGGGTGTGGGTAGCGGAGGAGGAGGCAGCAATGCCAAGGACAAGACAATAGAAAAGAATGGTGGTGGTGGGCACCACAGTAATTGGCACAGAAAACAACAACAACAACAACAACAACAACAACAGCAACAGCAGCAGCAACAGCAGCAGCAGCAGCAGCACCCATACAGAAAGACAGAGAAGGCTCCAGATTGGATGCAATCCCACCATCAACACCTTCAGTCCTCACAGCTTCCTCCACCTCCCCAGCAACAACCACCACATTCTCAACAGCAGCATCAAGTAGTGCGATCGCGGAGTGCTGAGTGTATCAACAGTGGTGTGGAAATGGATGTGTTC
TI16_AAC	21	CAGACGTAGGCGATAAATCTAATGGGCCATTCCAGCTTAATAACCCTGACTGCCAGGGTGTGGGTAGTGGAGGAGGAGGCAGCAATGCCAAGGACAAGACAATAGAAAAGAATGGTGGCGGTGGGCACCACAGTAATTGGCACAGAAAACAACAACAACAACAACAACAACAGCAGCAGCAGCAGCAGCAGCAGCAGCAGCAGCACCCATACAGAAAGACAGAGAAGGCTCCAGACTGGATGCAATCCCACCATCAACACCTTCAGTCCTCACAGCTTCCTCCACCTCCCCAGCAACAACCACCACATTCTCAACAGCAGCATCAAGTAGTGCGATCGCGGAGTGCTGAGTGTATCAATAGTGGTGTGGAAATGGATGTGTTC
TI16_AAC	22	CAGACGTAGGCGATAAATCTAATGGGCCATTCCAGCTTAATAACCCTGACTGCCAGGGTGTGGGTAGCGGAGGAGGAGGCAGCAATGCCAAGGACAAGACAATAGAAAAGAATGGTGGTGGTGGGCACCACAGTAATTGGCACAGAAAACAACAACAACAACAACAACAACAGCAGCAACAGCAGCAGCAGCAGCAGCACCCATACAGAAAGACAGAGAAGGCTCCAGATTGGATGCAATCCCACCATCAACACCTTCAGTCCTCACAGCTTCCTCCACCTCCCCAGCAACAACCACCACATTCTCAACAGCAGCATCAAGTAGTGCGATCGCGGAGTGCTGAGTGTATCAACAGTGGTGTGGAAATGGATGTGTTC
TI16_AAC	23	CAGACGTAGGCGATAAATCTAATGGGCCATTCCAGCTTAATAACCCTGACTGCCAGGGTGTGGGTAGTGGAGGAGGAGGCAGCAATGCCAAGGACAAGACAATAGAAAAGAATGGTGGCGGTGGGCACCACAGTAATTGGCACAGAAAACAACAACAACAACAACAACAGCAGCAGCAGCAGCAGCAGCAGCACCCATACAGAAAGACAGAGAAGGCTCCAGACTGGATGCAATCCCACCATCAACACCTTCAGTCCTCACAGCTTCCTCCACCTCCCCAGCAACAACCACCACATTCTCAACAGCAGCATCAAGTAGTGCGATCGCGGAGTGCTGAGTGTATCAATAGTGGTGTGGAAATGGATGTGTTC
TI16_AAC	24	CAGACGTAGGCGATAAATCTAATGGGCCATTCCAGCTTAATAACCCTGACTGCCAGGGTGTGGGTAGTGGAGGAGGAGGCAGCAATGCCAAGGACAAGACAATAGAAAAGAATGGTGGCGGTGGGCACCACAGTAATTGGCACAGAAAACAACAACAACAACAACAACAACAGCAGCAGCAGCAGCAGCAGCAGCAGCACCCATACAGAAAGACAGAGAAGGCTCCAGACTGGATGCAATCCCACCATCAACACCTTCAGTCCTCACAGCTTCCTCCACCTCCCCAGCAACAACCACCACATTCTCAACAGCAGCATCAAGTAGTGCGATCGCGGAGTGCTGAGTGTATCAATAGTGGTGTGGAAATGGATGTGTTC
TI16_AAC	25	CAGACGTAGGCGATAAATCTAATGGGCCATTCCAGCTTAATAACCCTGACTGCCAGGGTGTGGGTAGCGGAGGAGGAGGCAGCAATGCCAAGGACAAGACAATAGAAAAGAATGGTGGTGGTGGGCACCACAGTAATTGGCACAGAAAACAACAACAACAACAACAACAACAACAGCAGCAGCAACAGCAGCACCCATACAGAAAGACAGAGAAGGCTCCAGATTGGATGCAATCCCACCATCAACACCTTCAGTCCTCACAGCTTCCTCCACCTCCCCAGCAACAACCACCACATTCTCAACAGCAGCATCAAGTAGTGCGATCGCGGAGTGCTGAGTGTATCAACAGTGGTGTGGAAATGGATGTGTTC
TI16_AAC	26	CAGACGTAGGCGATAAATCTAATGGGCCATTCCAGCTTAATAACCCTGACTGCCAGGGTGTGGGTAGCGGAGGAGGAGGCAGCAATGCCAAGGACAAGACAATAGAAAAGAATGGTGGCGGTGGGCACCACAGTAATTGGCACAGAAAACAACAACAACAACAACAACAACAACAACAACAGCAACAGCAGCAGCAACAGCAGCAGCAACAGCAGCAGCAGCAGCAGCAGCAGCAGCAGCAGCAGCACCCATACAGAAAGACAGAGAAGGCTCCAGATTGGATGCAATCCCACCATCAACACCTTCAGTCCTCACAGCTTCCTCCACCTCCCCAGCAACAACCACCACATTCTCAACAGCAGCATCAAGTAGTGCGATCGCGGAGTGCTGAGTGTATCA…
TI16_AAC	28	CAGACGTAGGCGATAAATCTAATGGGCCATTCCAGCTTAATAACCCTGACTGCCAGGGTGTGGGTAGTGGAGGAGGAGGCAGCAATGCCAAGGACAAGACAATAGAAAAGAATGGTGGCGGTGGGCACCACAGTAATTGGCACAGAAAACAACAACAACAACAACAGCAGCAGCAGCAGCAGCAGCAGCACCCATACAGAAAGACAGAGAAGGCTCCAGACTGGATGCAATCCCACCATCAACACCTTCAGTCCTCACAGCTTCCTCCACCTCCCCAGCAACAACCACCACATTCTCAACAGCAGCATCAAGTAGTGCGATCGCGGAGTGCTGAGTGTATCAATAGTGGTGTGGAAATGGATGTGTTC
TI16_AAC	31	CAGACGTAGGCGATAAATCTAATGGGCCATTCCAGCTTAATAACCCTGACTGCCAGGGTGTGGGTAGCGGAGGAGGAGGCAGCAATGCCAAGGACAAGACAATAGAAAAGAATGGTGGTGGTGGGCACCACAGTAATTGGCACAGAAAACAACAACAACAGCAACAGCAGCAGCAACAGCAGCAGCAGCAGCAGCACCCATACAGAAAGACAGAGAAGGCTCCAGATTGGATGCAATCCCACCATCAACACCTTCAGTCCTCACAGCTTCCTCCACCTCCCCAGCAACAACCACCACATTCTCAACAGCAGCATCAAGTAGTGCGATCGCGGAGTGCTGAGTGTATCAACAGTGGTGTGGAAATGGATGTGTTC
TI16_AAC	36	CAGACGTAGGCGATAAATCTAATGGGCCATTCCAGCTTAATAACCCTGACTGCCAGGGTGTGGGTAGCGGAGGAGGAGGCAGCAATGCCAAGGACAAGACAATAGAAAAGAATGGTGGCGGTGGGCACCACAGTAATTGGCACAGAAAACAACAACAACAACAACAACAACAACAACAACAACAACAGCAACAGCAGCAGCAACAGCAGCAGCAACAGCAGCAGCAGCAGCAGCAGCAGCACCCATACAGAAAGACAGAGAAGGCTCCAGATTGGATGCAATCCCACCATCAACACCTTCAGTCCTCACAGCTTCCTCCACCTCCCCAGCAACAACCACCACATTCTCAACAGCAGCATCAAGTAGTGCGATCGCGGAGTGCTGAGTGTATCAACAGTG…
TI16_AAC	39	CAGACGTAGGCGATAAATCTAATGGGCCATTCCAGCTTAATAACCCTGACTGCCAGGGTGTGGGTAGCGGAGGAGGAGGCAGCAATGCCAAGGACAAGACAATAGAAAAGAATGGTGGCGGTGGGCACCACAGTAATTGGCACAGAAAACAACAACAACAACAACAACAACAACAACAACAACAGCAACAGCAGCAGCAGCAGCACCCATACAGAAAGACAGAGAAGGCTCCAGATTGGATGCAATCCCACCATCAACACCTTCAGTCCTCACAGCTTCCTCCACCTCCCCAGCAACAACCACCACATTCTCAACAGCAGCATCAAGTAGTGCGATCGCGGAGTGCTGAGTGTATCAACAGTGGTGTGGAAATGGATGTGTTC
TI16_AAC	40	CAGACGTAGGCGATAAATCTAATGGGCCATTCCAGCTTAATAACCCTGACTGCCAGGGTGTGGGTAGCGGAGGAGGAGGCAGCAATGCCAAGGACAAGACAATAGAAAAGAATGGTGGTGGTGGGCACCACAGTAATTGGCACAGAAAACAACAACAACAACAACAACAACAACAACAGCAGCAACAGCAGCAGCAACAGCAGCAGCAGCAGCAGCACCCATACAGAAAGACAGAGAAGGCTCCAGATTGGATGCAATCCCACCATCAACACCTTCAGTCCTCACAGCTTCCTCCACCTCCCCAGCAACAACCACCACATTCTCAACAGCAGCATCAAGTAGTGCGATCGCGGAGTGCTGAGTGTATCAACAGTGGTGTGGAAATGGATGTGTTC
TI16_AAC	42	CAGACGTAGGCGATAAATCTAATGGGCCATTCCAGCTTAATAACCCTGACTGCCAGGGTGTGGGTAGCGGAGGAGGAGGCAGCAATGCCAAGGACAAGACAATAGAAAAGAATGGTGGTGGTGGGCACCACAGTAATTGGCACAGAAAACAACAACAACAACAACAACAACAACAACAGCAGCAACAGCAGCAGCAACAGCAGCAGCAGCAGCAGCACCCATACAGAAAGACAGAGAAGGCTCCAGATTGGATGCAATCCCACCATCAACACCTTCAGTCCTCACAGCTTCCTCCACCTCCCCAGCAACAACCACCACATTCTCAACAGCAGCATCAAGTAGTGCGATCGCGGAGTGCTGAGTGTATCAACAGTGGGGTGGAAATGGATGTGTTC
TI16_AAC	43	CAGACGTAGGCGATAAATCTAATGGGCCATTCCAGCTTAATAACCCTGACTGCCAGGGTGTGGGTAGCGGAGGAGGAGGCAGCAATGCCAAGGACAAGACAATAGAAAAGAATGGTGGTGGTGGGCACCACAGTAATTGGCACAGAAAACAACAACAACAACAACAACAACAACAGCAGCAACAGCAGCAGCAACAGCAGCAGCAGCAGCAGCACCCATACAGAAAGACAGAGAAGGCTCCAGATTGGATGCAATCCCACCATCAACACCTTCAGTCCTCACAGCTTCCTCCACCTCCCCAGCAACAACCACCACATTCTCAACAGCAGCATCAAGTAGTGCGATCGCGGAGTGCTGAGTGTATCAACAGTGGTGTGGAAATGGATGTGTTC
TI16_AAC	44	CAGACGTAGGCGATAAATCTAATGGGCCATTCCAGCTTAATAACCCTGACTGCCAGGGTGTGGGTAGCGGAGGAGGAGGCAGCAATGCCAAGGACAAGACAATAGAAAAGAATGGTGGTGGTGGGCACCACAGTAATTGGCACAGAAAACAACAACAACAACAACAACAACAACAGCAACAGCAGCAGCAACAGCAGCAGCAGCAGCAGCACCCATACAGAAAGACAGAGAAGGCTCCAGATTGGATGCAATCCCACCATCAACACCTTCAGTCCTCACAGCTTCCTCCACCTCCCCAGCAACAACCACCACATTCTCAACAGCAGCATCAAGTAGTGCGATCGCGGAGTGCTGAGTGTATCAACAGTGGTGTGGAAATGGANGTGTTC
TI5_CA	1	AAGGAGGATGATCAGGACACAGCTGCCACAAAATTTGTTTTTTGGATGCACAAACACTGTGGAAACCACACACACACACACACACACACATATATTCCCTGCATTATAATCTGTTTGTGTATCCCTGAGCACTCATCGATAAATTGGAGTCTTCTTCTGCATCAGTGGTAATAGACTTTCAAGCTCCAACTGACAACTCATCATCCTTTTCAAGTTCAATCAATACAGTCATGCATTTCAAACCCAGCTGCAGGGTCACAAGCCAGTGCACTCCTAGTGTCGATCCCAAGCTCACATAAATGGGGGAGGTCACGTCAGGTAGGGCATCTGATGTGAAGTCTTTGCCAAATCAAACATGTGGCTCGTAAAGATGTAGATACATTGCTGATTGCTCATAAG…
TI5_CA	2	AAGGAGGATGATCAGGACACAGCTGCCACAAAATTTGTTTTTTGGATGCACAAACACTGTGGAAACCACACACACACACACACACACATATATTCTCTGCATTATAATCTGTTTGTGTATCCCTGAGCACTCATCGATAAATTGGAGTCTTCTTCTGCATCAGTGGTAATAGACTTTCAAGCTCCAACTGACAACTCATCATCCTTTTCAAGTTCAATCAATACAGTCATGCATTTCAAACCCAGCTGCAGGGTCACAAGCCAGTGCACTCCTAGTGTCGATCCCAAGCTCACATAAATGGGGGAGGTCACGTCAGGTAGGGCATCTGATGTGAAGTCTTTGCCAAATCAAACATGTGGCTCGTAAAGATGTAGATACATTGCTGATTGCTCATAAGAT…
TI5_CA	3	AAGGAGGATGATCAGGACACAGCTGCCACAAAATTTGTTTTTTGGATGCACAAACACTGTGGAAACCACACACACACACACACACACACACACACACATATATTCTCTGCATTATAATCTGTTTGTGTATCCCTGAGCACTCATCGATAAATTGGAGTCTTCTTCTGCATCAGTGGTAATAGACTTTCAAGCTCCAACTGACAACTCATCATCCTTTTCAAGTTCAATCAATACAGTCATGCATTTCAAACCCAGCTGCAGGGTCACAAGCCAGTGCACTCCTAGTGTCGATCCCAAGCTCACATAAATGGGGGAGGTCACGTCAGGTAGGGCATCTGATGTGAAGTCTTTGCCAAATCAAACATGTGGCTCGTAAAGATGTAGATACATTGCTGATTG…
TI5_CA	5	AAGGAGGATGATCAGGACACAGCTGCCACAAAATTTGTTTTTTGGATGCACAAACACTGTGGAAACCACACACACACACATATTCTCTGCATTATAATCTGTTTGTGTATCCCTGAGCACTCATCGATAAATTGGAGTCTTCTTCTGCATCAGTGGTAATAGACTTTCAAGCTCCAACTGACAACTCATCATCCTTTTCAAGTTCAATCAATACAGTCATGCATTTCAAACCCAGCTGCAGGGTCACAAGCCAGTGCACTCCTAGTGTCGATCCCAAGCTCACATAAATGGGGGAGGTCACGTCAGGTAGGGCATCTGATGTGAAGTCTTTGCCAAATCAAACATGTGGCTCGTAAAGATGTAGATACATTGCTGATTGCTCATAAGATCACAGTGGAG…
TI5_CA	7	AAGGAGGATGATCAGGACACAGCTGCCACAAAATTTGTTTTTTGGATGCACAAACACTGTGGAAACCACACACACACACACACACACACATATATTCTCTGCATTATAATCTGTTTGTGTATCCCTGAGCACTCATCGATAAATTGGAGTCTTCTTCTGCATCAGTGGTAACAGACTTTCAAGCTCCAACTGACAACTCATCATCCTTTTCAAGTTCAATCAATACAGTCATGCATTTCAAACCCAGCTGCAGGGTCACAAGCCAGTGCACTCCTAGTGTCGATCCCAAGCTCACATAAATGGGGGAGGTCACGTCAGGTAGGGCATCTGATGTGAAGTCTTTGCCAAATCAAACATGTGGCTCGTAAAGATGTAGATACATTGCTGATTGCTCATAAG…
TI5_CA	9	AAGGAGGATGATCAGGACACAGCTGCCACAAAATTTGTTTTTTGGATGCACAAACACTGTGGAAACCACACACACACACACACACACACATATATTCTCTGCATTATAATCTGTTTGTGTATCCCTGAGCACTCATCGATAAATTGGAGTCTTCTTCTGCATCAGTGGTAATAGACTTTCAAGCTCCAACTGACAACTCATCATCCTTTTCAAGTTCAATCAATACAGTCATGCATTTCAAACCCAGGTGCAGGGTCACAAGCCAGTGCACTCCTAGTGTCGATCCCAAGCTCACATAAATGGGGGAGGTCACGTCAGGTAGGGCATCTGATGTGAAGTCTTTGCCAAATCAAACATGTGGCTCGTAAAGATGTAGATACATTGCTGATTGCTCATAAG…
TI5_CA	11	AAGGAGGATGATCAGGACACAGCTGCCACAAAATTTGTTTTTTGGATGCACAAACACTGTGGAAACCACACACACACACACATATATTCTCTGCATTATAATCTGTTTGTGTATCCCTGAGCACTCATCGATAAATTGGAGTCTTCTTCTGCATCAGTGGTAATAGACTTTCAAGCTCCAACTGACAACTCATCATCCTTTTCAAGTTCAATCAATACAGTCATGCATTTCAAACCCAGCTGCAGGGTCACAAGCCAGTGCACTCCTAGTGTCGATCCCAAGCTCACATAAATGGGGGAGGTCACGTCAGGTAGGGCATCTGATGTGAAGTCTTTGCCAAATCAAACATGTGGCTCGTAAAGATGTAGATACATTGCTGATTGCTCATAAGATCACAGT…
TI5_CA	12	AAGGAGGATGATCAGGACACAGCTGCCACAAAATTTGTTTTTTGGATGCACAAACACTGTGGAAACCACACACACACATATTCTCTGCATTATAATCTGTTTGTGTATCCCTGAGCACTCATCGATAAATTGGAGTCTTCTTCTGCATCAGTGGTAATAGACTTTCAAGCTCCAACTGACAACTCATCATCCTTTTCAAGTTCAATCAATACAGTCATGCATTTCAAACCCAGCTGCAGGGTCACAAGCCAGTGCACTCCTAGTGTCGATCCCAAGCTCACATAAATGGGGGAGGTCACGTCAGGTAGGGCATCTGATGTGAAGTCTTTGCCAAATCAAACATGTGGCTCGTAAAGATGTAGATACATTGCTGATTGCTCATAAGATCACAGTGGAGGT…
TI5_CA	13	AAGGAGGATGATCAGGACACAGCTGCCACAAAATTTGTTTTTTGGATGCACAAACACTGTGGAAACCACACACACACACACACACACACACACATATATTCTCTGCATTATAATCTGTTTGTGTATCCCTGAGCACTCATCGATAAATTGGAGTCTTCTTCTGCATCAGTGGTAATAGACTTTCAAGCTCCAACTGACAACTCATCATCCTTTTCAAGTTCAATCAATACAGTCATGCATTTCAAACCCAGCTGCAGGGTCACAAGCCAGTGCACTCCTAGTGTCGATCCCAAGCTCACATAAATGGGGGAGGTCACGTCAGGTAGGGCATCTGATGTGAAGTCTTTGCCAAATCAAACATGTGGCTCGTAAAGATGTAGATACATTGCTGATTGCTCA…
TI5_CA	14	AAGGAGGATGATCAGGACACAGCTGCCACAAAATTTGTTTTTTGGATGCACAAACACTGTGGAAACCACACACACACACACACACATATATTCTCTGCATTATAATCTGTTTGTGTATCCCTGAGCACTCATCGATAAATTGGAGTCTTCTTCTGCATCAGTGGTAATAGACTTTCAAGCTCCAACTGACAACTCATCATCCTTTTCAAGTTCAATCAATACAGTCATGCATTTCAAACCCAGCTGCAGGGTCACAAGCCAGTGCACTCCTAGTGTCGATCCCAAGCTCACATAAATGGGGGAGGTCACGTCAGGTAGGGCATCTGATGTGAAGTCTTTGCCAAATCAAACATGTGGCTCGTAAAGATGTAGATACATTGCTGATTGCTCATAAGATCA…
TI5_CA	16	AAGGAGGATGATCAGGACACAGCTGCCACAAAATTTGTTTTTTGGATGCACAAACACTGTGGAAACCACACACACACACACACACACACATATTCTCTGCATTATAATCTGTTTGTGTATCCCTGAGCACTCATCGATAAATTGGAGTCTTCTTCTGCATCAGTGGTAATAGACTTTCAAGCTCCAACTGACAACTCATCATCCTTTTCAAGTTCAATCAATACAGTCATGCATTTCAAACCCAGCTGCAGGGTCACAAGCCAGTGCACTCCTAGTGTCGATCCCAAGCTCACATAAATGGGGGAGGTCACGTCAGGTAGGGCATCTGATGTGAAGTCTTTGCCAAATCAAACATGTGGCTCGTAAAGATGTAGATACATTGCTGATTGCTCATAAGAT…
TI5_CA	18	AAGGAGGATGATCAGGACACAGCTGCCACAAAATTTGTTTTTTGGATGCACAAACACTGTGGAAACCACACACACACACACACACACATATATTCTCTGCATTATAATCTGTTTGTGTATCCCTGAGCACTCATCGATAAATTGGAGTCTTCTTCTGCATCAGTGGTAACAGACTTTCAAGCTCCAACTGACAACTCATCATCCTTTTCAAGTTCAATCAATACAGTCATGCATTTCAAACCCAGCTGCAGGGTCACAAGCCAGTGCACTCCTAGTGTCGATCCCAAGCTCACATAAATGGGGGAGGTCACGTCAGGTAGGGCATCTGATGTGAAGTCTTTGCCAAATCAAACATGTGGCTCGTAAAGATGTAGATACATTGCTGATTGCTCATAAGAT…
TI5_CA	19	AAGGAGGATGATCAGGACACAGCTGCCACAAAATTTGTTTTTTGGATGCACAAACACTGTGGAAACCACACACACACACACACACACACACACACATATATTCTCTGCATTATAATCTGTTTGTGTATCCCTGAGCACTCATCGATAAATTGGAGTCTTCTTCTGCATCAGTGGTAATAGACTTTCAAGCTCCAACTGACAACTCATCATCCTTTTCAAGTTCAATCAATACAGTCATGCATTTCAAACCCAGCTGCAGGGTCACAAGCCAGTGCACTCCTAGTGTCGATCCCAAGCTCACATAAATGGGGGAGGTCACGTCAGGTAGGGCATCTGATGTGAAGTCTTTGCCAAATCAAACATGTGGCTCGTAAAGATGTAGATACATTGCTGATTGCT…
TI5_CA	20	AAGGAGGATGATCAGGACACAGCTGCCACAAAATTTGTTTTTTGGATGCACAAACACTGTGGAAACCACACACACACACACACACACACATATATTCTCTGCATTATAATCTGTTTGTGTATCCCTGAGCACTCATCGATAAATTGGAGTCTTCTTCTGCATCAGTGGTAATAGACTTTCAAGCTCCAACTGACAACTCATCATCCTTTTCAAGTTCAATCAATACAGTCATGCATTTCAAACCCAGCTGCAGGGTCACAAGCCAGTGCACTCCTAGTGTCGATCCCAAGCTCACATAAATGGGGGAGGTCACGTCAGGTAGGGCATCTGATGTGAAGTCTTTGCCAAATCAAACATGTGGCTCGTAAAGATGTAGATACATTGCTGATTGCTCATAAG…
TI5_CA	22	AAGGAGGATGATCAGGACACAGCTGCCACAAAATTTGTTTTTTGGATGCACAAACACTGTGGAAACCACACACACACACACACACACACATATATTCTCTGCATTATAATCTGTTTGTGTATCCCTGAGCACTCATCGATAAATTGGAGTCTTCTTCTGCATCAGTGGTAATAGACTTTCAAGCTCCAACTGACAACTCATCATCCTTTTCAAGTTCAATCAATACAGTCATGCATTTCAAACCCAGCTGCAGGGTCACAAGCCAGTGCACTCCTAGTGTTGATCCCAAGCTCACATAAATGGGGGAGGTCACGTCAGGTAGGGCATCTGATGTGAAGTCTTTGCCAAATCAAACATGTGGCTCGTAAAGATGTAGATACATTGCTGATTGCTCATAAG…
TI5_CA	23	AAGGAGGATGATCAGGACACAGCTGCCACAAAATTTGTTTTTTGGATGCACAAACACTGTGGAAACCACACACACACACACACACACACACATATATTCTCTGCATTATAATCTGTTTGTGTATCCCTGAGCACTCATCGATAAATTGGAGTCTTCTTCTGCATCAGTGGTAATAGACTTTCAAGCTCCAACTGACAACTCATCATCCTTTTCAAGTTCAATCAATACAGTCATGCATTTCAAACCCAGCTGCAGGGTCACAAGCCAGTGCACTCCTAGTGTCGATCCCAAGCTCACATAAATGGGGGAGGTCACGTCAGGTAGGGCATCTGATGTGAAGTCTTTGCCAAATCAAACATGTGGCTCGTAAAGATGTAGATACATTGCTGATTGCTCATA…
TI5_CA	24	AAGGAGGATGATCAGGACACAGCTGCCACAAAATTTGTTTTTTGGATGCACAAACACTGTGGAAACCACACACACACACACACACACACACATATTCTCTGCATTATAATCTGTTTGTGTATCCCTGAGCACTCATCGATAAATTGGAGTCTTCTTCTGCATCAGTGGTAATAGACTTTCAAGCTCCAACTGACAACTCATCATCCTTTTCAAGTTCAATCAATACAGTCATGCATTTCAAACCCAGCTGCAGGGTCACAAGCCAGTGCACTCCTAGTGTCGATCCCAAGCTCACATAAATGGGGGAGGTCACGTCAGGTAGGGCATCTGATGTGAAGTCTTTGCCAAATCAAACATGTGGCTCGTAAAGATGTAGATACATTGCTGATTGCTCATAAG…
TI5_CA	25	AAGGAGGATGATCAGGACACAGCTGCCACAAAATTTGTTTTTTGGATGCACAAACACTGTGGAAACCACACACACACACACACACATATTCTCTGCATTATAATCTGTTTGTGTATCCCTGAGCACTCATCGATAAATTGGAGTCTTCTTCTGCATCAGTGGTAATAGACTTTCAAGCTCCAACTGACAACTCATCATCCTTTTCAAGTTCAATCAATACAGTCATGCATTTCAAACCCAGCTGCAGGGTCACAAGCCAGTGCACTCCTAGTGTCGATCCCAAGCTCACATAAATGGGGGAGGTCACGTCAGGTAGGGCATCTGATGTGAAGTCTTTGCCAAATCAAACATGTGGCTCGTAAAGATGCAGATACATTGCTGATTGCTCATAAGATCACA…
TI5_CA	27	AAGGAGGATGATCAGGACACAGCTGCCACAAAATTTGTTTTTTGGATGCACAAACACTGTGGAAACCACACACACACACACACACACACATATTCTCTGCATTATAATCTGTTTGTGTATCCCTGAGCACTCATCGATAAATTGGAGTCTTCTTCTGCATCAGTGGTAATAGACTTTCAAGCTCCAACTGACAATTCATCATCCTTTTCAAGTTCAATCAATACAGTCATGCATTTCAAACCCAGCTGCAGGGTCACAAGCCAGTGCACTCCTAGTGTCGATCCCAAGCTCACATAAATGGGGGAGGTCACGTCAGGTAGGGCATCTGATGTGAAGTCTTTGCCAAATCAAACATGTGGCTCGTAAAGATGTAGATACATTGCTGATTGCTCATAAGAT…
TI6_GA	1	CAGCTCTCATGAACACTTGAAGTTCCTTAAAACTATTTTTTTCCAACTGGTTCTACATTTCTCACAATTACACTGATGCGACTTTGTTTCGGTCGCGAGAGAGAGAGAGAGAGAGAGAGAGAGAGAGAGAGAGAGAGAGAGATTTTCTGACACAGTCGTCTATCCGTCACAATTTGGCTCTTTCAAACTCCAAAATCCTTATACTTGCCCATTTTTTCTGCTGCTAACACATCAACTTGAAAGACAAAATCTTCTTAATACATCCTTTACTAACAGGTGCCATGATGAAGAGATAATCAGTGTTATTCAGTTAACCTGTCAGTGACCATTATGCTGTAATTGCTTGAATTAGGTTAATTTGCCTATAAAGAAGTTCTGCAAAAGTAATAAAGGAGACTG…
TI6_GA	2	CAGCTCTCATGAACACTTGAAGTTCCTTAAAACTATTTTTTTCCAACGGGTTCTACATTTCTCACAATTACACTGATGCGACTTTGTTTCTGGAGAGAGAGAGAGAGAGAGAGAGAGAGAGAGAGAGATTTTCTGACACAGTCGTCTATCCGTCACAATTTGGCTCTTTCAAACTCCAAAATCCTTATACTTGCCCATTTTTTCTGCTGCTAACACATCAACTTGAAAGACAAAATCTTCTTAATACATCCTTTACATCCACCATACATCCATGGTGAAGAGATAATCAGTGTTATTCAGTTAACCTGTCAGTGACCATTATGCTGTAATTGCTTGAATTAGGTTAATTTGCCTATAAAGAAGTTCTGCAAAAGTAATAAAGGAGACTGGTGTGATTTA…
TI6_GA	4	CAGCTCTCATGAACACTTGAAGTTCCTTAAAACTATTTTTTTCCAACTGGTTCTACATTTCTCACAATTACACTGATGCGACTTTGTTTCGGTCGCGAGAGAGAGAGAGAGAGAGAGAGAGAGAGAGAGAGAGAGAGATTTTCTGACACAGTCGTCTATCCGTCACAATTTGGCTCTTTCAAACTCCAAAATCCTTATACTTGCCCATTTTTTCTGCTGCTAACACATCAACTTGAAAGACAAAATCTTCTTAATACATCCTTTACTAACAGGTGCCATGATGAAGAGATAATCAGTGTTATTCAGTTAACCTGTCAGTGACCATTATGCTGTAATTGCTTGAATTAGGTTAATTTGCCTATAAAGAAGTTCTGCAAAAGTAATAAAGGAGACTGGTGT…
TI6_GA	5	CAGCTCTCATGAACACTTGAAGTTCCTTAAAACTATTTTTCCAACTGGTTCTACATTTCTCACAATTACACTGATGCGACTTTGTTTCTGTCGAGAGAGAGAGAGAGAGAGAGAGAGAGAGAGAGAGAGAGAGAGAGAGAGATTTTCTGACACAGTCGTCTATCCGTCACAGTTTGGCTCTTTCAAACTCCAAAATCCTTATACTTGCCCATTTTTTCTGCTGCTAACACATCAACTTGAAAGACAAAATCTTCTTAATACATCCTTTACTAACAGGTGCCATGATGAAGAGATAATCAGTGTTATTCAGTTAACCTGTCAGTGACCATTATGCTGTAATTGCTTGAATTAGGTTAATTTGCCTATAAAGAAGTTCTGCAAAAGTAATAAAGGAGACTG…
TI6_GA	8	CAGCTCTCATGAACACTTGAAGTTCCTTAAAACTATTTTTTTCCAACGGGTTCTACATTTCTCACAATTACACTGATGCGACTTTGTTTCTGGAGAGAGAGAGAGAGAGAGAGAGAGAGAGAGAGAGAGAGAGATTTTCTGACACAGTCGTCTATCCGTCACAATTTGGCTCTTTCAAACTCCAAAATCCTTATACTTGCCCATTTTTTCTGCTGCTAACACATCAACTTGAAAGACAAAATCTTCTTAATACATCCTTTACATCCACCATACATCCATGGTGAAGAGATAATCAGTGTTATTCAGTTAACCTGTCAGTGACCATTATGCTGTAATTGCTTGAATTAGGTTAATTTGCCTATAAAGAAGTTCTGCAAAAGTAATAAAGGAGACTGGTGT…
TI6_GA	9	CAGCTCTCATGAACACTTGAAGTTCCTTAAAACTATTTTTCCAACTGGTTCTACATTTCTCACAATTACACTGATGCGACTTTGTTTCTGTCGAGAGAGAGAGAGAGAGAGAGAGAGAGAGAGATTTTCTGACACAGTCGTCTATCCGTCACAGTTTGGCTCTTTCAAACTCCAAAATCCTTATACTTGCCCATTTTTTCTGCTGCTAACACATCAACTTGAAAGACAAAATCTTCTTAATACATCCTTTACTAACAGGTGCCATGATGAAGAGATAATCAGTGTTATTCAGTTAACCTGTCAGTGACCATTATGCTGTAATTGCTTGAATTAGGTTAATTTGCCTATAAAGAAGTTCTGCAAAAGTAATAAAGGAGACTGGTGTGATTTATGGGT
TI6_GA	10	CAGCTCTCATGAACACTTGAAGTTCCTTAAAACTATTTTTTTCCAACGGGTTCTACATTTCTCACAATTACACTGATGCGACTTTGTTTCTGGAGAGAGAGAGAGAGAGAGAGAGAGAGAGAGAGAGAGAGAGAGAGAGAGAGAGAGAGATATTTTCTGACACAGTCGTCTATCCGTCAAAATTTGGCTCTTTCAAACTCCAAAATCCTTATACTTGCCCATTTTTTCTGCTGCTAACACATCAACTTGAAAGACAAAATCTTCTTAATACATCCTTTACTAACAGGTGCCATGATGAAGAGATAATCAGTGTTATTCAGTTAACCTGTCAGTGACCATTATGCTGTAATTGCTTGAATTAGGTTAATTTGCCTATAAAGAAGTTCTGCAAAAGTAATA…
TI6_GA	11	CAGCTCTCATGAACACTTGAAGTTCCTTAAAACTATTTTTTTCCAACGGGTTCTACATTTCTCACAATTACACTGATGCGACTTTGTTTCTGGAGAGAGAGAGAGAGAGAGAGAGAGAGAGAGAGAGAGAGAGAGATTTTCTGACACAGTCGTCTATCCGTCACAATTTGGCTCTTTCAAACTCCAAAATCCTTATACTTGCCCATTTTTTCTGCTGCTAACACATCAACTTGAAAGACAAAATCTTCTTAATACATCCTTTACATCCACCATACATCCATGGTGAAGAGATAATCAGTGTTATTCAGTTAACCTGTCAGTGACCATTATGCTGTAATTGCTTGAATTAGGTTAATTTGCCTATAAAGAAGTTCTGCAAAAGTAATAAAGGAGACTGGT…
TI6_GA	13	CAGCTCTCATGAACACTTGAAGTTCCTTAAAACTATTTTTTTCCAACGGGTTCTACATTTCTCACAATTACACTGATGCGACTTTGTTTCTGGAGAGAGAGAGAGAGAGAGAGAGAGAGAGAGAGAGAGATTTTCTGACACAGTCGTCTATCCGTCACAATTTGGCTCTTTCAAACTCCAAAATCCTTATACTTGCCCATTTTTTCTGCTGCTAACACATCAACTTGAAAGACAAAATCTTCTTAATACATCCTTTACATCCACCATACATCCATGGTGAAGAGATAATCAGTGTTATTCAGTTAACCTGTCAGTGACCATTATGCTGTAATTGCTTGAATTAGGTTAATTTGCCTATAAAGAAGTTCTGCAAAAGTAATAAAGGAGACTGGTGTGATT…
TI6_GA	14	CAGCTCTCATGAACACTTGAAGTTCCTTAAAACTATTTTTCCAACTGGTTCTACATTTCTCACAATTACACTGATGCGACTTTGTTTCTGTCGAGAGAGAGAGAGAGAGAGATTTTCTGACACAGTCGTCTATCCGTCACAGTTTGGCTCTTTCAAACTCCAAAATCCTTATACTTGCCCATTTTTTCTGCTGCTAACACATCAACTTGAAAGACAAAATCTTCTTAATACATCCTTTACTAACAGGTGCCATGATGAAGAGATAATCAGTGTTATTCAGTTAACCTGTCAGTGACCATTATGCTGTAATTGCTTGAATTAGGTTAATTTGCCTATAAAGAAGTTCTGCAAAAGTAATAAAGGAGACTGGTGTGATTTATGGGT
TI6_GA	15	CAGCTCTCATGAACACTTGAAGTTCCTTAAAACTATTTTTCCAACTGGTTCTACATTTCTCACAATTACACTGATGCGACTTTGTTTCTGTCGAGAGAGAGAGAGAGAGAGAGAGAGAGAGAGATTTTCTGACACAGTCGTCTATCCGTCACAGTTTGGCTCTTTCAAACTCCAAAATCCTTATACTTGCCTATTTTTTCTGCTGCTAACACATCAACTTGAAAGACAAAATCTTCTTAATACATCCTTTACTAACAGGTGCCATGATGAAGAGATAATCAGTGTTATTCAGTTAACCTGTCAGTGACCATTATGCTGTAATTGCTTGAATTAGGTTAATTTGCCTATAAAGAAGTTCTGCAAAAGTAATAAAGGAGACTGGTGTGATTTATGGGT
TI6_GA	18	CAGCTCTCATGAACACTTGAAGTTCCTTAAAACTATTTTTCCAACTGGTTCTACATTTCTCACAATTACACTGATGCGACTTTGTTTCTGTCGAGAGAGAGAGAGAGAGAGAGAGAGAGAGAGAGAGAGAGAGATTTTCTGACACAGTCGTCTATCCGTCACAGTTTGGCTCTTTCAAACTCCAAAATCCTTATACTTGCCCATTTTTTCTGCTGCTAACACATCAACTTGAAAGACAAAATCTTCTTAATACATCCTTTACTAACAGGTGCCATGATGAAGAGATAATCAGTGTTATTCAGTTAACCTGTCAGTGACCATTATGCTGTAATTGCTTGAATTAGGTTAATTTGCCTATAAAGAAGTTCTGCAAAAGTAATAAAGGAGACTGGTGTGATT…
TI6_GA	19	CAGCTCTCATGAACACTTGAAGTTCCTTAAAACTATTTTTCCAACTGGTTCTACATTTCTCACAATTACACTGATGCGACTTTGTTTCTGTCGAGAGAGAGAGAGAGAGAGAGAGAGAGATTTTCTGACACAGTCGTCTATCCGTCACAGTTTGGCTCTTTCAAACTCCAAAATCCTTATACTTGCCCATTTTTTCTGCTGCTAACACATCAACTTGAAAGACAAAATCTTCTTAATACATCCTTTACTAACAGGTGCCATGATGAAGAGATAATCAGTGTTATTCAGTTAACCTGTCAGTGACCATTATGCTGTAATTGCTTGAATTAGGTTAATTTGCCTATAAAGAAGTTCTGCAAAAGTAATAAAGGAGACTGGTGTGATTTATGGGT
TI6_GA	21	CAGCTCTCATGAACACTTGAAGTTCCTTAAAACTATTTTTTTCCAACTGGTTCTACATTTCTCACAATTACACTGATGCGACTTTGTTTCGGTCGCGAGAGAGAGAGAGAGAGAGAGAGAGAGAGAGAGAGAGAGAGAGATTTTCTGACACAGTCGTCTATCCGTCACAATTTGGCTCTTTCAAACTCCAAAATCCTTATACTTGCCCATTTTTTCTGCTGCTAACACATCAACTTGAAAGACAAAATCTTCTTAATACATCCTTTACTAACAGGTGCCATGATGAAGAGATAATCAGTGTTATTCAGTTAACCTGTCAGTGACCATTATGCTGTAATTGCTTGAATTAGGTTAATTTGCCTATAAAGAAGTTCTGCAAAAGTAATAAAGGAGACTGGT…
TI6_GA	22	CAGCTCTCATGAACACTTGAAGTTCCTTAAAACTATTTTTTTCCAACTGGTTCTACATTTCTCACAATTACACTGATGCGACTTTGTTTCGGTCGCGAGAGAGAGAGAGAGAGAGAGAGATTTTCTGACACAGTCGTCTATCCGTCACAATTTGGCTCTTTCAAACTCCAAAATCCTTATACTTGCCCATTTTTTCTGCTGCTAACACATCAACTTGAAAGACAAAATCTTCTTAATACATCCTTTACTAACAGGTGCCATGATGAAGAGATAATCAGTGTTATTCAGTTAACCTGTCAGTGACCATTATGCTGTAATTGCTTGAATTAGGTTAATTTGCCTATAAAGAAGTTCTGCAAAAGTAATAAAGGAGACTGGTGTGATTTATGGGT
TI6_GA	23	CAGCTCTCATGAACACTTGAAGTTCCTTAAAACTATTTTTTTCCAACGGGTTCTACATTTCTCACAATTACACTGATGCGACTTTGTTTCTGGAGAGAGAGAGAGAGAGAGAGAGAGAGAGAGAGAGAGAGAGAGAGAGAGAGAGATTTTCTGACACAGTCGTCTATCCGTCACAATTTGGCTCTTTCAAACTCCAAAATCCTTATACTTGCCCATTTTTTCTGCTGCTAACACATCAACTTGAAAGACAAAATCTTCTTAATACATCCTTTACTAACAGGTGCCGTGATGAAGAGATAATCAGTGTTATTCAGTTAACCTGTCAGTGACCATTATGCTGTAATTGCTTGAATTAGGTTAATTTGCCTATAAAGAAGTTCTGCAAAAGTAATAAAGGAG…
TI6_GA	25	CAGCTCTCATGAACACTTGAAGTTCCTTAAAACTATTTTTCCAACTGGTTCTACATTTCTCACAATTACACTGATGCGACTTTGTTTCTGTCGAGAGAGAGAGAGAGAGAGAGAGAGAGAGAGAGAGAGAGAGAGAGATTTTCTGACACAGTCGTCTATCCGTCACAGTTTGGCTCTTTCAAACTCCAAAATCCTTATACTTGCCCATTTTTTCTGCTGCTAACACATCAACTTGAAAGACAAAATCTTCTTAATACATCCTTTACTAACAGGTGCCATGATGAAGAGATAATCAGTGTTATTCAGTTAACCTGTCAGTGACCATTATGCTGTAATTGCTTGAATTAGGTTAATTTGCCTATAAAGAAGTTCTGCAAAAGTAATAAAGGAGACTGGTGT…
TI6_GA	26	CAGCTCTCATGAACACTTGAAGTTCCTTAAAACTATTTTTCCAACTGGTTCTACATTTCTCACAATTACACTGATGCGACTTTGTTTCTGTCGAGAGAGAGAGAGAGAGAGAGAGAGAGAGAGAGAGAGAGATTTTCTGACACAGTCGTCTATCCGTCACAGTTTGGCTCTTTCAAACTCCAAAATCCTTATACTTGCCCATTTTTTCTGCTGCTAACACATCAACTTGAAAGACAAAATCTTCTTAATACATCCTTTACTAACAGGTGCCATGATGAAGAGATAATCAGTGTTATTCAGTTAACCTGTCAGTGACCATTATGCTGTAATTGCTTGAATTAGGTTAATTTGCCTATAAAGAAGTTCTGCAAAAGTAATAAAGGAGACTGGTGTGATTTA…
TI6_GA	27	CAGCTCTCATGAACACTTGAAGTTCCTTAAAACTATTTTTCCAACTGGTTCTACATTTCTCACAATTACACTGATGCGACTTTGTTTCTGTCGAGAGAGAGAGAGAGAGAGAGAGAGAGAGAGAGATTTTCTGACACAGTCGTCTATCCGTCACAGTTTGGCTCTTTCAAACTCCAAAATCCTTATACTTGCCCATTTTTTCTGCTGCTAACACATCAACTTGAAAGACAAAATCTTCTTAATACATCCTTTACTAACAGGTGCCATGATGAAGAGATAATCAGTGTTATTCAGTTAACCTGTCAGTGACCATTATGCTGTAATTGCTTGAATTAGGTTAATTTGCCTATAAAGAAGTTCTGCAAAAGTAATAAAGGAGACTGGTGTGATTTATGGGT
TI6_GA	28	CAGCTCTCATGAACACTTGAAGTTCCTTAAAACTATTTTTTTCCAACTGGTTCTACATTTCTCACAATTACACTGATGCGACTTTGTTTCGGTCGCGAGAGAGAGAGAGAGAGAGAGAGAGAGAGAGAGAGAGAGATTTTCTGACACAGTCGTCTATCCGTCACAATTTGGCTCTTTCAAACTCCAAAATCCTTATACTTGCCCATTTTTTCTGCTGCTAACACATCAACTTGAAAGACAAAATCTTCTTAATACATCCTTTACTAACAGGTGCCATGATGAAGAGATAATCAGTGTTATTCAGTTAACCTGTCAGTGACCATTATGCTGTAATTGCTTGAATTAGGTTAATTTGCCTATAAAGAAGTTCTGCAAAAGTAATAAAGGAGACTGGTGTGA…
TI6_GA	29	CAGCTCTCATGAACACTTGAAGTTCCTTAAAACTATTTTTCCAACTGGTTCTACATTTCTCACAATTACACTGATGCGACTTTGTTTCTGTCGAGAGAGAGAGAGAGAGAGAGAGAGAGAGAGAGAGAGAGAGAGAGATTTTCTGACACAGTCGTCTATCCGTCACAGTTTGGCTCTTTCAAACTCCAAAATCCTTATACTTGCCCATTTTTTCTGCTGCTAACACATCAACTTGAAAGACAAAATCTTCTTAATACATCCTTTACTAACAGGTGCCATGATGAAGAGATAATCAGTGTTATTCAGTTAACCTATCAGTGACCATTATGCTGTAATTGCTTGAATTAGGTTAATTTGCCTATAAAGAAGTTCTGCAAAAGTAATAAAGGAGACTGGTGT…
TI6_GA	30	CAGCTCTCATGAACACTTGAAGTTCCTTAAAACTATTTTTCCAACTGGTTCTACATTTCTCACAATTACACTGATGCGACTTTGTTTCTGTCGAGAGAGAGAGAGAGAGAGAGAGAGAGATATTTTCTGACACAGTCGTCTATCCGTCACAGTTTGGCTCTTTCAAACTCCAAAATCCTTATACTTGCCCATTTTTTCTGCTGCTAACACATCAACTTGAAAGACAAAATCTTCTTAATACATCCTTTACTAACAGGTGCCATGATGAAGAGATAATCAGTGTTATTCAGTTAACCTGTCAGTGACCATTATGCTGTAATTGCTTGAATTAGGTTAATTTGCCTATAAAGAAGTTCTGCAAAAGTAATAAAGGAGACTGGTGTGATTTATGGGT
TI6_GA	31	CAGCTCTCATGAACACTTGAAGTTCCTTAAAACTATTTTTCCAACTGGTTCTACATTTCTCACAATTACACTGATGCGACTTTGTTTCTGTCGAGAGAGAGAGAGAGAGAGAGAGAGAGAGAGAGAGAGAGAGAGAGAGATTTTCTGACACAGTCGTCTATCCGTCACAGTTTGGCTCTTTCAAACTCCAAAATCCTTATACTTGCCCATTTTTTCTGCTGCTAACACATCAACTTGAAAGACAAAATCTTCTTAATACATCCTTTACTAACAGGTGCCATGATGAAGAGATAATCAGTGTTATTCAGTTAACCTGTCAGTGACCATTATGCTGTAATTGCTTGAATTAGGTTAATTTGCCTATAAAGAAGTTCTGCAAAAGTAATAAAGGAGACTGGT…
TI6_GA	32	CAGCTCTCATGAACACTTGAAGTTCCTTAAAACTATTTTTTTCAACTGGTTTTACATTTCTCACACTTACACTGATGTGAATTTGTTTCTCTCATTTTTGATAGATTTGGAGATGTTCTGACTGTCATCTATCCGTCACAGTTTGGCTCTTTCAAATTCCACAATCCCTATACTTGCCAATTTTTCCTGCTGCTAACACATCAACTTGAAGACAACGTCTTCTTAATACATCCCCTACTAGCAGGTGCCATGATGAAGAGATAATCAGTGTTATTCAGTTAACCTCTCAGTAGCCATTATTCCTGATCAGTGTAACTGCTTGAATTAGGTTAATTTGCCATTACAGAAGTTCTGCAAAAGTAATAATGAGACTGGTGTGATTTATGGGT
TI6_GA	33	CAGCTCTCATGAACACTTGAAGTTCCTTAAAACTATTTTTTTCCAACGGGTTCTACATTTCTCACAATTACACTGATGCGACTTTGTTTCTGGAGAGAGAGAGAGAGAGAGAGAGAGAGAGAGAGAGAGAGAGATTTTCTGACACAGTCGTCTATCCGTCAAAATTTGGCTCTTTCAAACTCCAAAATCCTTATACTTGCCCATTTTTTCTGCTGCTAACACATCAACTTGAAAGACAAAATCTTCTTAATACATCCTTTACTAACAGGTGCCATGATGAAGAGATAATCAGTGTTATTCAGTTAACCTGTCAGTGACCATTATGCTGTAATTGCTTGAATTAGGTTAATTTGCCTATAAAGAAGTTCTGCAAAAGTAATAAAGGAGACTGGTGTGATT…
TI6_GA	34	CAGCTCTCATGAACACTTGAAGTTCCTTAAAACTATTTTTCCAACTGGTTCTACATTTCTCACAATTACACTGATGCGACTTTGTTTCTGTCGAGAGAGAGAGAGAGAGAGAGAGAGAGAGATATTTTCTGACACAGTCGTCTATCCGTCACAGTTTGGCTCTTTCAAACTCCAAAATCCTTATACTTGCCCATTTTTTCTGCTGCTAACACATCAACTTGAAAGACAAAATCTTCTTAATACATCCTTTACTAACAGGTGCCATGATGAAGAGATAATCAGTGTTATTCAGTTAACCTGTCAGTGACCATTATGCTGTAATTGCTTGAATTAGGTTAATTTGCCTATAAAGAAGTTCTGCAAAAGTAATAAAGGAGACTGGTGTGATTTATGGGT
TI6_GA	36	CAGCTCTCATGAACACTTGAAGTTCCTTAAAACTATTTTTCCAACTGGTTCTACATTTCTCACAATTACACTGATGCGACTTTGTTTCTGTCGAGAGAGAGAGAGAGAGAGAGAGAGAGAGATTTTCTGACACAGTCGTCTATCCGTCACAGTTTGGCTCTTTCAAACTCCAAAATCCTTATACTTGCCCATTTTTTCTGCTGCTAACACATCAACTTGAAAGACAAAATCTTCTTAATACATCCTTTACTAACAGGTGCCATGATGAAGAGATAATCAGTGTTATTCAGTTAACCTGTCAGTGACCATTATGCTGTAATTGCTTGAATTAGGTTAATTTGCCTATAAAGAAGTTCTGCAAAAGTAATAAAGGAGACTGGTGTGATTTATGGGT
TI6_GA	37	CAGCTCTCATGAACACTTGAAGTTCCTTAAAACTATTTTTCCAACTGGTTCTACATTTCTCACAATTACACTGATGCGACTTTGTTTCTGTCGAGAGAGAGAGAGAGAGAGAGAGATTTTCTGACACAGTCGTCTATCCGTCACAGTTTGGCTCTTTCAAACTCCAAAATCCTTATACTTGCCCATTTTTTCTGCTGCTAACACATCAACTTGAAAGACAAAATCTTCTTAATACATCCTTTACTAACAGGTGCCATGATGAAGAGATAATCAGTGTTATTCAGTTAACCTGTCAGTGACCATTATGCTGTAATTGCTTGAATTAGGTTAATTTGCCTATAAAGAAGTTCTGCAAAAGTAATAAAGGAGACTGGTGTGATTTATGGGT
TI6_GA	38	CAGCTCTCATGAACACTTGAAGTTCCTTAAAACTATTTTTCCAACTGGTTCTACATTTCTCACAATTACACTGATGCGACTTTGTTTCTGTCGAGAGAGAGAGAGAGAGAGAGAGAGAGAGAGAGAGATTTTCTGACACAGTCGTCTATCCGTCACAGTTTGGCTCTTTCAAACTCCAAAATCCTTATACTTGCCCATTTTTTCTGCTGCTAACACATCAACTTGAAAGACAAAATCTTCTTAATACATCCTTTACTAACAGGTGCCATGATGAAGAGATAATCAGTGTTATTCAGTTAACCTGTCAGTGACCATTATGCTGTAATTGCTTGAATTAGGTTAATTTGCCTATAAAGAAGTTCTGCAAAAGTAATAAAGGAGACTGGTGTGATTTATGGGT
TI6_GA	39	CAGCTCTCATGAACACTTGAAGTTCCTTAAAACTATTTTTCCAACTGGTTCTACATTTCTCACAATTACACTGATGCGACTTTGTTTCTGTCGAGAGAGAGAGAGAGAGAGAGAGAGAGAGAGAGAGAGAGAGAGATTTTCTGACACAGTCGTCTATCCGTCACAGTTTGGCTCTTTCAAACTCCAAAATCCTTATACTTGCCCATTTTTTCTGCTGCTAACACATCAACTTGAAAGACAAAATCTTCTTAATACATCCTTTACTAACAGGTGCCATGATGAAGAGATAATCAGTGTTATTCAGTTAACCTATCAGTGACCATTATGCTGTAATTGCTTGAATTAGGTTAATTTGCCTATAAAGAAGTTCTGCAAAAGTAATAAAGGAGACTGGTGTGA…
TI6_GA	40	CAGCTCTCATGAACACTTGAAGTTCCTTAAAACTATTTTTCCAACTGGTTCTACATTTCTCACAATTACACTGATGCGACTTTGTTTCTGTCGAGAGAGAGAGAGAGAGAGAGAGAGAGAGAGAGAGAGAGAGAGAGAGAGAGATTTTCTGACACAGTCGTCTATCCGTCACAGTTTGGCTCTTTCAAACTCCAAAATCCTTATACTTGCCCATTTTTTCTGCTGCTAACACATCAACTTGAAAGACAAAATCTTCTTAATACATCCTTTACTAACAGGTGCCATGATGAAGAGATAATCAGTGTTATTCAGTTAACCTGTCAGTGACCATTATGCTGTAATTGCTTGAATTAGGTTAATTTGCCTATAAAGAAGTTCTGCAAAAGTAATAAAGGAGAC…
TI6_GA	41	CAGCTCTCATGAACACTTGAAGTTCCTTAAAACTATTTTTCCAACTGGTTCTACATTTCTCACAATTACACTGATGCGACTTTGTTTCTGTCGAGAGAGAGAGAGAGAGAGAGAGAGAGAGAGAGAGAGAGAGAGAGAGATTTTCTGACACAGTCGTCTATCCGTCACAGTTTGGCTCTTTCAAACTCCAAAATCCTTATACTTGCCCATTTTTTCTGCTGCTAACACATCAACTTGAAAGACAAAATCTTCTTAATACATCCTTTACTAACAGGTGCCATGATGAAGAGATAATCAGTGTTATTCAGTTAACCTATCAGTGACCATTATGCTGTAATTGCTTGAATTAGGTTAATTTGCCTATAAAGAAGTTCTGCAAAAGTAATAAAGGAGACTGGT…
TI6_GA	43	CAGCTCTCATGAACACTTGAAGTTCCTTAAAACTATTTTTCCAACTGGTTCTACATTTCTCACAATTACACTGATGCGACTTTGTTTCTGTCGAGAGAGAGAGAGAGAGAGAGAGAGAGAGAGAGAGAGAGAGAGATTTTCTGACACAGTCGTCTATCCGTCACAGTTTGGCTCTTTCAAACTCCAAAATCCTTATACTTGCCCATTTTTTCTGCTGCTAACACATCAACTTGAAAGACAAAATCTTCTTAATACATCCTTTACTAACAGGTGCCATGATGAAGAGATAATCAGTGTTATTCAGTTAACCTGTCAGTGACCATTATGCTGTAATTGCTTGAATTAGGTTAATTTGCCTATAAAGAAGTTCTGCAAAAGTAATAAAGGAGACTGGTGTGA…
TI6_GA	45	CAGCTCTCATGAACACTTGAAGTTCCTTAAAACTATTTTTTTCCAACTGGTTCTACATTTCTCACAATTACACTGATGCGACTTTGTTTCGGTCGCGAGAGAGAGAGAGAGAGAGAGAGAGAGAGAGAGAGAGATTTTCTGACACAGTCGTCTATCCGTCACAATTTGGCTCTTTCAAACTCCAAAATCCTTATACTTGCCCATTTTTTCTGCTGCTAACACATCAACTTGAAAGACAAAATCTTCTTAATACATCCTTTACTAACAGGTGCCATGATGAAGAGATAATCAGTGTTATTCAGTTAACCTGTCAGTGACCATTATGCTGTAATTGCTTGAATTAGGTTAATTTGCCTATAAAGAAGTTCTGCAAAAGTAATAAAGGAGACTGGTGTGATT…
TI6_GA	46	CAGCTCTCATGAACACTTGAAGTTCCTTAAAACTATTTTTCCAACTGGTTCTACATTTCTCACAATTACACTGATGCGACTTTGTTTCTGTCGAGAGAGGGAGAGAGAGAGAGAGAGAGAGAGAGAGAGATTTTCTGACACAGTCGTCTATCCGTCACAGTTTGGCTCTTTCAAACTCCAAAATCCTTATACTTGCCCATTTTTTCTGCTGCTAACACATCAACTTGAAAGACAAAATCTTCTTAATACATCCTTTACTAACAGGTGCCATGATGAAGAGATAATCAGTGTTATTCAGTTAACCTGTCAGTGACCATTATGCTGTAATTGCTTGAATTAGGTTAATTTGCCTATAAAGAAGTTCTGCAAAAGTAATAAAGGAGACTGGTGTGATTTATG…
TI6_GA	47	CAGCTCTCATGAACACTTGAAGTTCCTTAAAACTATTTTTTTCAACTGGTTTTACATTTCTCACACTTACACTGATGTGAATTTGTTTCTCTCATTTTTGATAGATTTGGAGATGTTCTGACTGTCATCTATCCGTCACAGTTTGGCTCTTTCAAATTCCACAATCCCTATACTTGCCAATTTTTCCTGCTGCTAACACATCAACTTGAAGACAAAGTCTTCTTAATACATCCCCTACTAGCAGGTGCCATGATGAAGAGATAATCAGTGTTATTCAGTTAACCTCTCAGTAGCCATTATGCCTGATCAGTGTAACTGCTTGAATTAGGTTAATTTGCCAATAAAGAAGTTCTGCAAAAGTAATAATGAGACTGGTGTGATTTATGGGT
TI6_GA	49	CAGCTCTCATGAACACTTGAAGTTCCTTAAAACTATTTTTTTCCAACGGGTTCTACATTTCTCACAATTACACTGATGCGACTTTGTTTCTGGAGAGAGAGAGAGAGAGAGAGAGAGAGAGAGAGAGAGAGAGAGAGAGAGAGAGAGAGAGAGAGATTTTCTGACACAGTCGTCTATCCGTCAAAATTTGGCTCTTTCAAACTCCAAAATCCTTATACTTGCCCATTTTTTCTGCTGCTAACACATCAACTTGAAAGACAAAATCTTCTTAATACATCCTTTACTAACAGGTGCCATGATGAAGAGATAATCAGTGTTATTCAGTTAACCTGTCAGTGACCATTATGCTGTAATTGCTTGAATTAGGTTAATTTGCCTATAAAGAAGTTCTGCAAAAGT…
TI6_GA	52	CAGCTCTCATGAACACTTGAAGTTCCTTAAAACTATTTTTTTCAACTGGTTTTACATTTCTCACACTTACACTGATGTGAATTTGTTTCTCTCATTTTTGATAGATTTGGAGATGTTCTGACTGTCATCTATCCGTCACAGTTTGGCTCTTTCAAATTCCACAATCCCTATACTTGCCAATTTTTCCTGCTGCTAACACATCAACTTGAAGACAAAGTCTTCTTAATACATCCCCTACTAGCAGGTGCCATGATGAAGAGATAATCAGTGTTATTCAGTTAACCTCTCAGTAGCCATTATTCCTGATCAGTGTAACTGCTTGAATTAGGTTAATTTGCCATTACAGAAGTTCTGCAAAAGTAATAATGAGACTGGTGTGATTTATGGGT
TI6_GA	53	CAGCTCTCATGAACACTTGAAGTTCCTTAAAACTATTTTTTTCCAACTGGTTCTACATTTCTCACAATTACACTGATGCGACTTTGTTTCGGTCGCGAGAGAGAGAGAGAGAGAGAGAGAGAGAGAGAGAGAGAGAGAGAGAGAGATTTTCTGACACAGTCGTCTATCCGTCACAATTTGGCTCTTTCAAACTCCAAAATCCTTATACTTGCCCATTTTTTCTGCTGCTAACACATCAACTTGAAAGACAAAATCTTCTTAATACATCCTTTACTAACAGGTGCCATGATGAAGAGATAATCAGTGTTATTCAGTTAACCTGTCAGTGACCATTATGCTGTAATTGCTTGAATTAGGTTAATTTGCCTATAAAGAAGTTCTGCAAAAGTAATAAAGGAG…
TI6_GA	54	CAGCTCTCATGAACACTTGAAGTTCCTTAAAACTATTTTTCCAACTGGTTCTACATTTCTCACAATTACACTGATGCGACTTTGTTTCTGTCGAGAGAGAGAGAGAGAGAGAGAGAGATTTTCTGACACAGTCGTCTATCCGTCACAGTTTGGCTCTTTCAAACTCCAAAATCCTTATACTTGCCCATTTTTTCTGCTGCTAACACATCAACTTGAAAGACAAAATCTTCTTAATACATCCTTTACTAACAGGTGCCATGATGAAGAGATAATCAGTGTTATTCAGTTAACCTGTCAGTGACCATTATGCTGTAATTGCTTGAATTAGGTTAATTTGCCTATAAAGAAGTTCTGCAAAAGTAATAAAGGAGACTGGTGTGATTTATGGGT
TI6_GA	55	CAGCTCTCATGAACACTTGAAGTTCCTTAAAACTATTTTTCCAACTGGTTCTACATTTCTCACAATTACACTGATGCGACTTTGTTTCTGTCGAGAGAGAGAGAGAGAGAGAGAGAGAGAGCGATTTTCTGACACAGTCGTCTATCCGTCACAGTTTGGCTCTTTCAAACTCCAAAATCCTTATACTTGCCTATTTTTTCTGCTGCTAACACATCAACTTGAAAGACAAAATCTTCTTAATACATCCTTTACTAACAGGTGCCATGATGAAGAGATAATCAGTGTTATTCAGTTAACCTGTCAGTGACCATTATGCTGTAATTGCTTGAATTAGGTTAATTTGCCTATAAAGAAGTTCTGCAAAAGTAATAAAGGAGACTGGTGTGATTTATGGGT
TI6_GA	58	CAGCTCTCATGAACACTTGAAGTTCCTTAAAACTATTTTTTTCCAACTGGTTCTACATTTCTCACAATTACACTGATGCGACTTTGTTTCGGTCGCGAGAGAGAGAGAGAGAGAGAGAGAGAGAGAGAGAGAGAGAGAGAGAGATTTTCTGACACAGTCGTCTATCCGTCACAATTTGGCTCTTTCAAACTCCAAAATCCTTATACTTGCCCATTTTTTCTGCTGCTAACACATCAACTTGAAAGACAAAATCTTCTTAATACATCCTTTACTAACAGGTGCCATGATGAAGAGATAATCAGTGTTATTCAGTTAACCTGTCAGTGACCATTATGCTGTAATTGCTTGAATTAGGTTAATTTGCCTATAAAGAAGTTCTGCAAAAGTAATAAAGGAGAC…
TI6_GA	59	CAGCTCTCATGAACACTTGAAGTTCCTTAAAACTATTTTTTTCAACTGGTTTTACATTTCTCACACTTACACTGATGTGACTTTGTTTCTCTCATTTTTGATAGATTTGGAGATGTTCTGACAGTCATCTATCCGTCACAGTTTGGCTCTTTCAAATTCCACAATCCCTATACTTGCCAATTTTTCCTGCTGCTAACACATCAACTTGAAGACAAAGTCTTCTTAATACATCCCCTACTAGCAGGTGCCATGATGAAGAGATAATCAGTGTTATTCAGTTAACCTCTCAGTAGCCATTATGCCTGATCAGTGTAACTGCTTGAATTAGGTTAATTTGCCAATAAAGAAGTTCTGCAAAAGTAATAATGAGACTGGTGTGATTTATGGGT
TI6_GA	60	CAGCTCTCATGAACACTTGAAGTTCCTTAAAACTATTTTTCCAACTGGTTCTACATTTCTCACAATTACACTGATGCGACTTTGTTTCTGTCGAGAGAGAGAGAGAGAGAGAGAGAGAGAGATTTTCTGACACAGTCGTCTATCCGTCACAGTTTGGCTCTTTCAAACTCCAAAATCCTTATACTTGCCTATTTTTTCTGCTGCTAACACATCAACTTGAAAGACAAAATCTTCTTAATACATCCTTTACTAACAGGTGCCATGATGAAGAGATAATCAGTGTTATTCAGTTAACCTGTCAGTGACCATTATGCTGTAATTGCTTGAATTAGGTTAATTTGCCTATAAAGAAGTTCTGCAAAAGTAATAAAGGAGACTGGTGTGATTTATGGGT
TI6_GA	61	CAGCTCTCATGAACACTTGAAGTTCCTTAAAACTATTTTTCCAACTGGTTCTACATTTCTCACAATTACACTGATGCGACTTTGTTTCTGTCGAGAGAGAGAGAGAGAGAGAGAGAGAGAGAGAGAGAGAGAGAGAGAGAGAGAGAGATTTTCTGACACAGTCGTCTATCCGTCACAGTTTGGCTCTTTCAAACTCCAAAATCCTTATACTTGCCCATTTTTTCTGCTGCTAACACATCAACTTGAAAGACAAAATCTTCTTAATACATCCTTTACTAACAGGTGCCATGATGAAGAGATAATCAGTGTTATTCAGTTAACCTGTCAGTGACCATTATGCTGTAATTGCTTGAATTAGGTTAATTTGCCTATAAAGAAGTTCTGCAAAAGTAATAAAGG…
TI6_GA	62	CAGCTCTCATGAACACTTGAAGTTCCTTAAAACTATTTTTNNNNNNNNNNNTNNANNTNTCNCANNNNNACNNNNNNGNNNNTNTNTNTNNNNNGNGAGAGAGAGAGAGAGAGAGAGAGAGAGAGAGAGAGAGAGATTTTCTGACACAGTCGTCTATCCGTCACANTTTGGCTCTTTCAAACTCCAAAATCCTTATACTTGCCCATTTTTTCTGCTGCTAACACATCAACTTGAAAGACAAAATCTTCTTAATACATCCTTTACTAACAGGTGCCATGATGAAGAGATAATCAGTGTTATTCAGTTAACCTGTCAGTGACCATTATGCTGTAATTGCTTGAATTAGGTTAATTTGCCTATAAAGAAGTTCTGCAAAAGTAATAAAGGAGACTGGTGTGA…
TI50_ATGG	1	CCTGTGACAGACTGGTGACCTGTCCAGTGTGTACCCTGTCTCTGACCCTTTGGTAGTTCGGTTAAGCTCCACCCCCCCACAACCCTGAATTGGATAAGCGAATGAGAATGGATGGATGGATGGATGGATGGATGGGTGTAATTTTGCATACATTTCTCAATACATTGGAAGAATGCACTCATATCATAGCAATTAGACTTACCACTCTATTTTTATTAACCAGGCCATATTTTGAGTCTAACATGCGGGTGATTCTGCAAGTTTGAATCTTCAGATTCTTCCAAACACACACACTACTATGTAGTGGATAAATGCTTATTTTCAGCTTTTTGTTTTCCTGGTGATTTTTTGTTAATTTAATATATTCTTAGATTTTAATATATTACAGGTTGTCTTGTA…
TI50_ATGG	2	CCTGTGACAGACTGGTGACCTGTCCAGTGTGTACCCTGTCTCTGACCCTTTGGTAGTTCGGTTAAGATCCACCCCCCCACAACCCTGAATTGGATAAGCGAATGAGAATGGATGGATGGATGGATGGATGGGTGTAATTTTGCATACATTTCTCAATACATTGGAAGAATGCACTCATATCATAGCAATTAGACTTACCACTCTATTTTTATTAACCAGGCCATATTTTGAGTCTAACATGCGGGTGATTCTGCAAGTTTGAATCTTCAGATTCTTCCAAACACACACACTACTATGTAGTGGATAAATGCTTATTTTCAGCTTTTTGTTTTCCTGGTGATTTTTTGTTATTTAATATATTCTTAGATTTTAATATATTACAGGTTGTCTTGTAGTGTT…
TI50_ATGG	3	CCTGTGACAGACTGGTGACCTGTCCAGTGTGTACCCTGTCTCTGACCCTTTGGTAGTTCGGTTAAGATCCACCCCCCCACAACCCTGAATTGGATAAGCGAATGAGAATGGATGGATGGATGGATGGGTGTAATTTTGCATACATTTCTCAATACATTGGAAGAATGCACTCATATCATAGCAATTAGACTTACCACTCTATTTTTATTAACCAGGCCATATTTTGAGTCTAACATGCGGGTGATTCTGCAAGTTTGAATCTTCAGATTCTTCCAAACACACACACTACTATGTAGTGGATAAATGCTTATTTTCAGCTTTTTGTTTTCCTGGTGATTTTTTGTTATTTAATATATTCTTAGATTTTAATATATTACAGGTTGTCTTGTAGTGTTTAGT…
TI50_ATGG	5	CCTGTGACAGACTGGTGACCTGTCCAGTGTGTACCCTGTCTCTGACCCTTTGGTAGTTCGGTTAAGCTCCACCCCCCCACAACCCTGAATTGGATAAGCGAATGAGAATGGATGGATGGATGGATGGATGGATGGGTGTAATTTTGCATACATTTCTCAATACATTGGAAGAATGCACTCATATCATAGCAATTAGACTTACCACTCTATTTTTATTAACCAGGCCATATTTTGAGTCTAACATGCGGGTGATTCTGCAAGTTTGAATCTTCAGATTCTTCCAAACACACACACTACTATGTAGTGGATAAATGCTTATTTTCAGCTTTTTGTTTTCCTGGTGATTTTTTGTTAATTTAATATATTCTTAGATTTTAATATATTACAGGTGGTCTTGTA…
TI50_ATGG	6	CCTGTGACAGACTGGTGACCTGTCCAGTGTGTACCCTGTCTCTGACCCTTTGGTAGTTCGGTTAAGCTCCACCCCCCCACAACCCTGAATTGGATAAGCGAATGAGAATGGATGGATGGATGGATGGATGGATGGGTGTAATTTTGCATACATTTCTCAATACATTGGAAGAATGCACTCATATCATAGCAATTAGACTTACCACTCTATTTTTATTAACCAGGCCATATTTTGAGTCTAACATGCGGGTGATTCTGCAAGTTTGAATCTTCAGATTCTTCCAAACACACACACTACTATGTAGTGGATAAATGCTTATTTTCAGCTTTTTGTTTTCCTGGTGATTTTTTGTTAATTTAATATATTCTTAGATTTTAATATATTACAGGTGGTCTTGTA…
TI50_ATGG	8	CCTGTGACAGACTGGTGACCTGTCCAGTGTGTACCCTGTCTCTGACCCTTTGGTAGTTCGGTTAAGCTCCACCCCCCCACAACCCTGAATTGGATAAGCGAATGAGAATGGATGGATGGATGGATGGATGGATGGATGGATGGGTGTAATTTTGCATACATTTCTCAATACATTGGAAGAATGCACTCATATCATAGCAATTAGACTTACCACTCTATTTTTATTAACCAGGCCATATTTTGAGTCTAACATGCGGGTGATTCTGCAAGTTTGAATCTTCAGATTCTTCCAAACACACACACTACTATGTAGTGGATAAATGCTTATTTTCAGCTTTTTGTTTTCCTGGTGATTTTTTGTTAATTTAATATATTCTTAGATTTTAATATATTACAGGTT…
TI50_ATGG	10	CCTGTGACAGACTGGTGACCTGTCCAGTGTGTACCCTGTCTCTGACCCTTTGGTAGTTCGGTTAAGCTCCACCCCCCCACAACCCTGAATTGGATAAGCGAATGAGAATGGATGGATGGATGGATGGATGGATGGATGGGTGTAATTTTGCATACATTTCTCAATACATTGGAAGAATGCACTCATATCATAGCAATTAGACTTACCACTCTATTTTTATTAACCAGGCCATATTTTGAGTCTAACATGCGGGTGATTCTGCAAGTTTGAATCTTCAGATTCTTCCAAACACACACACTACTATGTAGTGGATAAATGCTTATTTTCAGCTTTTTGTTTTCCTGGTGATTTTTTGTTAATTTAATATATTCTTAGATTTTAATATATTACAGGTTGTCT…
TI50_ATGG	11	CCTGTGACAGACTGGTGACCTGTCCAGTGTGTACCCTGTCTCTGACCCTTTGGTAGTTCGGTTAAGCTCCACCCCCCCACAACCCTGAATTGGATAAGCGAATGAGAATGGATGGATGGATGGATGGGTGTAATTTTGCATACATTTCTCAATACATTGGAAGAATGCACTCATATCATAGCAATTAGACTTACCACTCTATTTTTATTAACCAGGCCATATTTTGAGTCTAACATGCGGGTGATTCTGCAAGTTTGAATCTTCAGATTCTTCCAAACACACACACTACTATGTAGTGGATAAATGCTTATTTTCAGCTTTTTGTTTTCCTGGTGATTTTTTGTTATTTAATATATTCTTAGATTTTAATATATTACAGGTTGTCTTGTAGTGTTTAGT…
TI50_ATGG	12	CCTGTGACAGACTGGTGACCTGTCCAGTGTGTACCCTGTCTCTGACCCTTTGGTAGTTCGGTTAAGATCCACCCCCCCACAACCCTGAATTGGATAAGCGAATGAGAATGGATGGATGGATGTAATTTTGCATACATTTCTCAATACATTGGAAGAATGCACTCATATCATAGCAATTAGACTTACCACTCTATTTTTATTAACCAGGCCATATTTTGAGTCTAACATGCGGGTGATTCTGCAAGTTTGAATCTTCAGATTCTTCCAAACACACACACTACTATGTAGTGGATAAATGCTTATTTTCAGCTTTTTGTTTTCCTGGTGATTTTTTGTTATTTAATATATTCTTAGATTTTAATATATTACAGGTTGTCTTGTAGTGTTTAGTGTAGTGTA…
TI50_ATGG	13	CCTGTGACAGACTGGTGACCTGTCCAGTGTGTACCCTGTCTCTGACCCTTTGGTAGTTCGGTTAAGCTCCACCCCCCCCACAACCCTGAGAATGAGAATGGATGGATGGGTGTAATTTTGCATACATTTCTCAATACATTGGAAGAATGCACTCATATCATAGCAATTAGACTTACCACTCTATTTTTATTAACCAGGCCATATTTTGAGTCTAACATGCGGGTGATTCTGCAAGTTTGAATCTTCAGATTCTTCCAAACACACACGCTACTATGTAGTGGATAAATGCTTATTTTCAGCTTTTTGTTTTCCTGGTGATTTTTTGTTAATTTAATATATTCTTAGATTTTAATATATTACAGGTTGTCTTGTAGTGTTTAGTGTAGTGTAAGTACTGTA…
TI50_ATGG	15	CCTGTGACAGACTGGTGACCTGTCCAGTGTGTACCCTGTCTCTGACCCTTTGGTAGTTCGGTTAAGATCCACCCCCCCACAACCCTGAATTGGATAAGCGAATGAGAATGGATGGGTGTAATTTTGCATACATTTCTCAATACATTGGAAGAATGCACTCATATCATAGCAATTAGACTTACCACTCTATTTTTATTAACCAGGCCATATTTTGAGTCTAACATGCGGGTGATTCTGCAAGTTTGAATCTTCAGATTCTTCCAAACACACACACTACTATGTAGTGGATAAATGCTTATTTTCAGCTTTTTGTTTTCCTGGTGATTTTTTGTTAATTTAATATATTCTTAGATTTTAATATATTACAGGTTGTCTTGTAGTGTTTAGTGTAGTGTAAGT…
TI50_ATGG	16	CCTGTGACAGACTGGTGACCTGTCCAGTGTGTACCCTGTCTCTGACCCTTTGGTAGTTCGGTTAAGATCCACCCCCCCACAACCCTGAATTGGATAAGCGAATGAGAATGGATGGATGGATGGATGGATGGATGGATGGGTGTAATTTTGCATACATTTCTCAATACATTGGAAGAATGCACTCATATCATAGCAATTAGACTTACCACTCTATTTTTATTAACCAGGCCATATTTTGAGTCTAACATGCGGGTGATTCTGCAAGTTTGAATCTTCAGATTCTTCCAAACACACACACTACTATGTAGTGGATAAATGCTTATTTTCAGCTTTTTGTTTTCCTGGTGATTTTTTGTTATTTAATATATTCTTAGATTTTAATATATTACAGGTTGTCTT…
TI50_ATGG	18	CCTGTGACAGACTGGTGACCTGTCCAGTGTGTACCCTGTCTCTGACCCTTTGGTAGTTCGGTTAAGATCCACCCCCCCACAACCCTGAATTGGATAAGCGAATGAGAATGGATGGATGGATGGGTGTAATTTTGCATACATTTCTCAATACATTGGAAGAATGCACTCATATCATAGCAATTAGACTTACCACTCTATTTTTATTAACCAGGCCATATTTTGAGTCTAACATGCGGGTGATTCTGCAAGTTTGAATCTTCAGATTCTTCCAAACACACACACTACTATGTAGTGGATAAATGCTTATTTTCAGCTTTTTGTTTTCCTGGTGATTTTTTGTTATTTAATATATTCTTAGATTTTAATATATTACAGGTTGTCTTGTAGTGTTTAGTGTAG…
TI50_ATGG	21	CCTGTGACAGACTGGTGACCTGTCCAGTGTGTACCCTGTCTCTGACCCTTTGGTAGTTCGGTTAAGCTCCACCCCCCCACAACCCTGAATTGGATAAGCGAATGAGAATGGATGGATGGATGGATGGATGGGTGTAATTTTGCATACATTTCTCAATACATTGGAAGAATGCACTCATATCATAGCAATTAGACTTACCACTCTATTTTTATTAACCAGGCCATATTTTGAGTCTAACATGCGGGTGATTCTGCAAGTTTGAATCTTCAGATTCTTCCAAACACACACACTACTATGTAGTGGATAAATGCTTATTTTCAGCTTTTTGTTTTCCTGGTGATTTTTTGTTAATTTAATATATTCTTAGATTTTAATATATTACAGGTTGTCTTGTAGTGT…
TI50_ATGG	24	CCTGTGACAGACTGGTGACCTGTCCAGTGTGTACCCTGTCTCTGACCCTTTGGTAGTTCGGTTAAGATCCACCCCCCCACAACCCTGAATTGGATAAGCGAATGAGAATGGATGGATGGATGGATGGATGGATGGATGGGTGTAATTTTGCATACATTTCTCAATACATTGGAAGAATGCACTCATATCATAGCAATTAGACTTACCACTCTATTTTTATTAACCAGGCCATATTTTGAGTCTAACATGCGGGTGATTCTGCAAGTTTGAATCTTCAGATTCTTCCAAACACACACGCTACTATGTAGTGGATAAATGCTTATTTTCAGCTTTTTGTTTTCCTGGTGATTTTTTGTTAATTTAATATATTCTTAGATTTTAATATATTACAGGTTGTCT…
TI50_ATGG	25	CCTGTGACAGACTGGTGACCTGTCCAGTGTGTACCCTGTCTCTGACCCTTTGGTAGTTCGGTTAAGATCCACCCCCCCACAACCCTGAATTGGATAAGCGAATGAGAATGGATGGGTGTAATTTTGCATACATTTCTCAATACATTGGAAGAATGCACTCATATCATAGCAATTAGACTTACCACTCTATTTTTATTAACCAGGCCATATTTTGAGTCTAACATGCGGGTGATTCTGCAAGTTTGAATCTTCAGATTCTTCCAAACACACACACTACTATGTAGTGGATAAATGCTTATTTTCAGCTTTTTGTTTTCCTGGTGATTTTTTGTTATTTAATATATTCTTAGATTTTAATATATTACAGGTTGTCTTGTAGTGTTTAGTGTAGTGTAAGTA…
TI50_ATGG	26	CCTGTGACAGACTGGTGACCTGTCCAGTGTGTACCCTGTCTCTGACCCTTTGGTAGTTCGGTTAAGATCCACCCCCCCACAACCCTGAATTGGATAAGCGAATGAGAATGGATGGATGGATGGATGGATGGGTGTAATTTTGCATACATTTCTCAATACATTGGAAGAATTCACTCATATCATAGCAATTAGACTTACCACTCTATTTTTATTAACCAGGCCATATTTTGAGTCTAACATGCGGGTGATTCTGCAAGTTTGAATCTTCAGATTCTTCCAAACACACACACTACTATGTAGTGGATAAATGCTTATTTTCAGCTTTTTGTTTTCCTGGTGATTTTTTGTTATTTAATATATTCTTAGATTTTAATATATTACAGGTTGTCTTGTAGTGTT…
TI50_ATGG	27	CCTGTGACAGACTGGTGACCTGTCCAGTGTGTACCCTGTCTCTGACCCTTTGGTAGTTCGGTTAAGCTCCACCCCCCCACAACCCTGAATTGGATAAGCGAATGAGAATGGATGGATGGATGGATGGATGGGTGTAATTTTGCATACATTTCTCAATACATTGGAAGAATGCACTCATATCATAGCAATTAGACTTACCACTCTATTTTTATTAACCAGGCCATATTTTGAGTCTAACATGCGGGTGATTCTGCAAGTTTGAATCTTCAGATTCTTCCAAACACACACACTACTATGTAGTGGATAAATGCTTATTTTCAGCTTTTTGTTTTCCTGGTGATTTTTTGTTATTTAATATATTCTTAGATTTTAATATATTACAGGTTGTCTTGTAGTGTT…
TI50_ATGG	28	CCTGTGACAGACTGGTGACCTGTCCAGTGTGTACCCTGTCTCTGACCCTTTGGTAGTTCGGTTAAGATCCACCCCCCCACAACCCTGAATTGGATAAGCGAATGAGAATGGATGGATGGATGGATGGATGGATGGGTGTAATTTTGCATACATTTCTCAATACATTGGAAGAATGCACTCATATCATAGCAATTAGACTTACCACTCTATTTTTATTAACCAGGCCATATTTTGAGTCTAACATGCGGGTGATTCTGCAAGTTTGAATCTTCAGATTCTTCCAAACACACACACTACTATGTAGTGGATAAATGCTTATTTTCAGCTTTTTGTTTTCCTGGTGATTTTTTGTTATTTAATATATTCTTAGATTTTAATATATTACAGGTTGTCTTGTAG…
TI50_ATGG	30	CCTGTGACAGACTGGTGACCTGTCCAGTGTGTACCCTGTCTCTGACCCTTTGGTAGTTCGGTTAAGCTCCACCCCCCCACAACCTTGAATTGGATAAGCGAATGAGAATGGATGGATGGATGGATGGGTGTAATTTTGCATACATTTCTCAATACATTGGAAGAATGCACTCATATCATAGCAATTAGACTTACCACTCTATTTTTATTAACCAGGCCATATTTTGAGTCTAACATGCGGGTGATTCTGCAAGTTTGAATCTTCAGATTCTTCCAAACACACACACTACTATGTAGTGGATAAATGCTTATTTTCAGCTTTTTGTTTTCCTGGTGATTTTTTGTTATTTAATATATTCTTAGATTTTAATATATTACAGGTTGTCTTGTAGTGTTTAGT…
TI50_ATGG	31	CCTGTGACAGACTGGTGACCTGTCCAGTGTGTACCCTGTCTCTGACCCTTTGGTAGTTCGGTTAAGCTCCACCCCCCCCACAACCCTGAGAATGAGAATGGATGGATGGGTGTAATTTTGCATACATTTCTCAATACATTGGAAGAATGCACTCATATCATAGCAATTAGACTTACCACTCTATTTTTATTAACCAGGCCATATTTTGAGTCTAACATGCGGGTGATTCTGCAAGTTTGAATCTTCAGATTCTTCCAAACACACACACTACTATGTAGTGGATAAATGCTTATTTTCAGCTTTTTGTTTTCCTGGTGATTTTTTGTTAATTTAATATATTCTTAGATTTTAATATATTACAGGTTGTCTTGTAGTGTTTAGTGTAGTGTAAGTACTGTA…
TI24_TTAC	1	ACTGACAACATAAAGACATATGCATATATAGATTTAGCATTTAATTTGATTTTTGTGATCTGTAGACCAAACACCATTAACTCCATTTAAACTTACTTACTTACTTACTTACTTACTTACTTACTTACTTACTTACTTACTTACTTACTTACTTACTTACTTAACAGTATATAAACAATAAAGAGAGTACAGATACAATTTCAACCTTGGGGTATTGTCTTATCACTGTCAATTGTTTATTTAATTTATTTATTAGCCTAGAAACACCAATTAATCCTCCTTTAGATCTTGAATCACTGGAAAATTAGTAGGGAGTACATTTACAATTACAATACCAATAAGTAATATATCTAACTGCATGTCTTTGGACTGTGGGAGGAAGCCAGAATAGTTGAAGGA…
TI24_TTAC	2	ACTGACAACATAAAGACATATGCATATATAGATTTAGCATTTAATTTGATTTTTGTGATCTGTAGACCAAACACCATTAACTCCATTTAAACTTATTTACTTACTTACTTACTTACTTACTTACTTACTTACTTACTTACTTACTTACTTACTTACTTACTTACTTACTTACTTACTTACTTAACAGTATATAAACAATAAAGAGAGTACAGATACAATTTCAACCTTGGGGTATTGTCTTATCACTGTCAGTTGTTTATTTAATTTATTTATTAGCCTAGAAACACCAATTAATCCTCCTTTAGATCTTGAATCACTGGAAAATTAGTAGGGAGTACATTTACAATTACAATACCAATAAGTAATATATCTAACTGCATGTCTTTGGACTGTGGGAGG…
TI24_TTAC	3	ACTGACAACATAAAGACATATGCATATATAGATTTAGCATTTAATTTGATTTTTGTGATCTGTAGACCAAACACCATTAACTCCATTTAAACTTACTTACTTACTTACTTACTTACTTACTTACTTACTTAACAGTATATAAACAATAAAGAGAGTACAGATACAATTTCAACCTTGGGGTATTGTCTTATCACTGTCAATTGTTTATTTAATTTATTTATTAGCCTAGAAACACCAATTAATCCTCCTTTAGATCTTGAATCACTGGAAAATTAGTAGGGAGTACATTTACAATTACAATACCAATAAGTAATATATCTAACTGCATGTCTTTGGACTGTGGGAGGAAGCCAGAATAGTTGAAGGAAATCCATGCAAATGCAGCAGAAGATGCAAGCA…
TI24_TTAC	4	ACTGACAACATAAAGACATATGCATATATAGATTTAGCATTTAATTTGATTTTTGTGATCTGTAGACCAAACACCATTAACTCCATTTAAACTTATTTACTTACTTACTTACTTACTTACTTACTTACTTACTTACTTACTTACTTACTTACTTAACAGTATATAAACAATAAAGAGAGTACAGATACAATTTCAACCTTGGGGTATTGTCTTATCACTGTCAGTTGTTTATTTAATTTATTTATTAGCCTAGAAACACCAATTAATCCTCCTTTAGATCTTGAATCACTGGAAAATTAGTAGGGAGTACATTTACAATTACAATACCAATAAGTAATATATCTAACTGCATGTCTTTGGACTGTGGGAGGAAGCCAGAATAGTTGAAGGAAATCCATG…
TI24_TTAC	6	ACTGACAACATAAAGACATATGCATATATAGATTTAGCATTTAATTTGATTTTTGTGATCTGTAGACCAAACACCATTAACTCCATTTAAACTTATTTATTTACTTACTTACTTACTTACTTACTTACTTACTTACTTACTTACTTAACAGTATATAAACAATAAAGAGAGTACAGATACAATTTCAACCTTGGGGTATTGTCTTATCACTGTCAGTTGTTTATTTAATTTATTTATTAGCCTAGAAACACCAATTAATCCTCCTTTAGATCTTGAATCACTGGAAAATTAGTAGGGAGTACATTTACAATTACAATACCAATAAGTAATATATCTAACTGCATGTCTTTGGACTGTGGGAGGAAGCCAGAAGAGTTGAAGGAAATCCATGCAAATGCA…
TI24_TTAC	7	ACTGACAACATAAAGACATATGCATATATAGATTTAGCATTTAATTTGATTTTTGTGATCTGTAGACCAAACACCATTAACTCCATTTAAACTTATTTACTTACTTACTTACTTACTTACTTACTTACTTACTTACTTACTTACTTACTTACTTACTTAACAGTATATAAACAATAAAGAGAGTACAGATACAATTTCAACCTTGGGGTATTGTCTTATCACTGTCAGTTGTTTATTTAATTTATTTATTAGCCTAGAAACACCAATTAATCCTCCTTTAGATCTTGAATCACTGGAAAATTAGTAGGGAGTACATTTACAATTACAATACCAATAAGTAATATATCTAACTGCATGTCTTTGGACTGTGGGAGGAAGCCAGAATAGTTGAAGGAAATC…
TI24_TTAC	8	ACTGACAACATAAAGACATATGCATATATAGATTTAGCATTTAATTTGATTTTTGTGATCTGTAGACCAAACACCATTAACTCCATTTAAACTTATTTATTTACTTACTTACTTACTTACTTACTTACTTACTTACTTACTTACTTAACAGTATATAAACAATAAAGAGAGTACAGATACAATTTCAACCTTGGGGTATTGTCTTATCACTGTCAATTGTTTATTTAATTTATTTATTAGCCTAGAAACACCAATTAATCCTCCTTTAGATCTTGAATCACTGGAAAATTAGTAGGGAGTACATTTACAATTACAATACCAATAAGTAATATATCTAACTGCATGTCTTTGGACTGTGGGAGGAAGCCAGAATAGTTGAAGGAAATCCATGCAAATGCA…
TI24_TTAC	9	ACTGACAACATAAAGACATATGCATATATAGATTTAGCATTTAATTTGATTTTTGTGATCTGTAGACCAAACACCATTAACTCCATTTAAACTTATTTACTTACTTACTTACTTACTTACTTACTTACTTAACAGTATATAAACAATAAAGAGAGTACAGATACAATTTCAACCTTGGGGTATTGTCTTATCACTGTCAGTTGTTTATTTAATTTATTTATTAGCCTAGAAACACCAATTAATCCTCCTTTAGATCTTGAATCACTGGAAAATTAGTAGGGAGTACATTTACAATTACAATACCAATAAGTAATATATCTAACTGCATGTCTTTGGACTGTGGGAGGAAGCCAGAATAGTTGAAGGAAATCCATGCAAATGCAGCAGAAGATGCAAGCA…
TI24_TTAC	10	ACTGACAACATAAAGACATATGCATATATAGATTTAGCATTTAATTTGATTTTTGTGATCTGTAGACCAAACACCATTAACTCCATTTAAACTTATTTACTTACTTACTTACTTACTTACTTACTTACTTACTTACTTACTTACTTACTTACTTACTTACTTACTTACTTACTTAACAGTATATAAACAATAAAGAGAGTACAGATACAATTTCAACCTTGGGGTATTGTCTTATCACTGTCAATTGTTTATTTAATTTATTTATTAGCCTAGAAACACCAATTAATCCTCCTTTAGATCTTGAATCACTGGAAAATTAGTAGGGAGTACATTTACAATTACAATACCAATAAGTAATATATCTAACTGCATGTCTTTGGACTGTGGGAGGAAGCCAGA…
TI24_TTAC	11	ACTGACAACATAAAGACATATGCATATATAGATTTAGCATTTAATTTGATTTTTGTGATCTGTAGACCAAACACCATTAACTCCATTTAAACTTATTTATTTACTTACTTACTTACTTACTTACTTACTTACTTACTTACTTACTTACTTAACAGTATATAAACAATAAAGAGAGTACAGATACAATTTCAACCTTGGGGTATTGTCTTATCACTGTCAATTGTTTATTTAATTTATTTATTAGCCTAGAAACACCAATTAATCCTCCTTTAGATCTTGAATCACTGGAAAATTAGTAGGGAGTACATTTACAATTACAATACCAATAAGTAATATATCTAACTGCATGTCTTTGGACTGTGGGAGGAAGCCAGAATAGTTGAAGGAAATCCATGCAAA…
TI24_TTAC	13	ACTGACAACATAAAGACATATGCATATATAGATTTAGCATTTAATTTGATTTTTGTGATCTGTAGACCAAACACCATTAACTCCATTTAAACTTATTTACTTACTTACTTACTTACTTACTTACTTACTTACTTACTTAACAGTATATAAACAATAAAGAGAGTACAGATACAATTTCAACCTTGGGGTATTGTCTTATCACTGTCAGTTGTTTATTTAATTTATTTATTAGCCTAGAAACACCAATTAATCCTCCTTTAGATCTTGAATCACTGGAAAATTAGTAGGGAGTACATTTACAATTACAATACCAATAAGTAATATATCTAACTGCATGTCTTTGGACTGTGGGAGGAAGCCAGAATAGTTGAAGGAAATCCATGCAAATGCAGCAGAAGA…
TI24_TTAC	14	ACTGACAACATAAAGACATATGCATATATAGATTTAGCATTTAATTTGATTTTTGTGATCTGTAGACCAAACACCATTAACTCCATTTAAACTTACTTACTTACTTACTTACTTACTTACTTACTTACTTACTTACTTACTTACTTACTTAACAGTATATAAACAATAAAGAGAGTACAGATACAATTTCAACCTTGGGGTATTGTCTTATCACTGTCAGTTGTTTATTTAATTTATTTATTAGCCTAGAAACACCAATTAATCCTCCTTTAGATCTTGAATCACTGGAAAATTAGTAGGGAGTACATTTACAATTACAATACCAATAAGTAATATATCTAACTGCATGTCTTTGGACTGTGGGAGGAAGCCAGAATAGTTGAAGGAAATCCATGCAAA…
TI24_TTAC	15	ACTGACAACATAAAGACATATGCATATATAGATTTAGCATTTAATTTGATTTTTGTGATCTGTAGACCAAACACCATTAACTCCATTTAAACTTATTTACTTACTTACTTACTTACTTACTTACTTACTTACTTACTTACTTAACAGTATATAAACAATAAAGAGAGTACAGATACAATTTCAACCTTGGGGTATTGTCTTATCACTGTCAGTTGTTTATTTAATTTATTTATTAGCCTAGAAACACCAATTAATCCTCCTTTAGATCTTGAATCACTGGAAAATTAGTAGGGAGTACATTTACAATTACAATACCAATAAGTAATATATCTAACTGCATGTCTTTGGACTGTGGGAGGAAGCCAGAATAGTTGAAGGAAATCCATGCAAATGCAGCAG…
TI24_TTAC	16	ACTGACAACATAAAGACATATGCATATATAGATTTAGCATTTAATTTGATTTTTGTGATCTGTAGACCAAACACCATTAACTCCATTTAAACTTACTTACTTACTTACTTACTTACTTACTTACTTACTTACTTACTTACTTACTTACTTACTTACTTACTTACTTACTTACTTACTTACTTACTTACTTAACAGTATATAAACAATAAAGAGAGTACAGATACAATTTCAACCTTGGGGTATTGTCTTATCACTGTCAGTTGTTTATTTAATTTATTTATTAGCCTAGAAACACCAATTAATCCTCCTTTAGATCTTGAATCACTGGAAAATTAGTAGGGAGTACATTTACAATTACAATACCAATAAGTAATATATCTAACTGCATGTCTTTGGACT…
TI24_TTAC	17	ACTGACAACATAAAGACATATGCATATATAGATTTAGCATTTAATTTGATTTTTGTGATCTGTAGACCAAACACCATTAACTCCATTTAAACTTATTTACTTACTTACTTACTTACTTACTTACTTACTTACTTACTTACTTACTTACTTACTTACTTAACAGTATATAAACAATAAAGAGAGTACAGATACAATTTCAACCTTGGGGTATTGTCTTATCACTGTCAATTGTTTATTTAATTTATTTATTAGCCTAGAAACACCAATTAATCCTCCTTTAGATCTTGAATCACTGGAAAATTAGTAGGGAGTACATTTACAATTACAATACCAATAAGTAATATATCTAACTGCATGTCTTTGGACTGTGGGAGGAAGCCAGAATAGTTGAAGGAAATC…
TI24_TTAC	18	ACTGACAACATAAAGACATATGCATATATAGATTTAGCATTTAATTTGATTTTTGTGATCTGTAGACCAAACACCATTAACTCCATTTAAACTTACTTACTTACTTACTTACTTACTTACTTACTTACTTACTTAACAGTATATAAACAATAAAGAGAGTACAGATACAATTTCAACCTTGGGGTATTGTCTTATCACTGTCAATTGTTTATTTAATTTATTTATTAGCCTAGAAACACCAATTAATCCTCCTTTAGATCTTGAATCACTGGAAAATTAGTAGGGAGTACATTTACAATTACAATACCAATAAGTAATATATCTAACTGCATGTCTTTGGACTGTGGGAGGAAGCCAGAATAGTTGAAGGAAATCCATGCAAATGCAGCAGAAGATGCA…
TI24_TTAC	19	ACTGACAACATAAAGACATATGCATATATAGATTTAGCATTTAATTTGATTTTTGTGATCTGTAGACCAAACACCATTAACTCCATTTAAACTTATTTACTTACTTACTTACTTACTTACTTAACAGTATATAAACAATAAAGAGAGTACAGATACAATTTCAACCTTGGGGTATTGTCTTATCACTGTCAGTTGTTTATTTAATTTATTTATTAGCCTAGAAACACCAATTAATCCTCCTTTAGATCTTGAATCACTGGAAAATTAGTAGGGAGTACATTTACAATTACAATACCAATAAGTAATATATCTAACTGCATGTCTTTGGACTGTGGGAGGAAGCCAGAAGAGTTGAAGGAAATCCATGCAAATGCAGCAGAAGATGCAAGCAAACAGATG…
TI24_TTAC	22	ACTGACAACATAAAGACATATGCATATATAGATTTAGCATTTAATTTGATTTTTGTGATCTGTAGACCAAACACCATTAACTCCATTTAAACTTATTTACTTACTTACTTACTTACTTACTTACTTACTTACTCACTTACTTAACAGTATATAAACAATAAAGAGAGTACAGATACAATTTCAACCTTGGGGTATTGTCTTATCACTGTCAGTTGTTTATTTAATTTATTTATTAGCCTAGAAACACCAATTAATCCTCCTTTAGATCTTGAATCACTGGAAAATTAGTAGGGAGTACATTTACAATTACAATACCAATAAGTAATATATCTAACTGCATGTCTTTGGACTGTGGGAGGAAGCCAGAATAGTTGAAGGAAATCCATGCAAATGCAGCAG…
TI24_TTAC	23	ACTGACAACATAAAGACATATGCATATATAGATTTAGCATTTAATTTGATTTTTGTGATCTGTAGACCAAACACCATTAACTCCATTTAAACTTATTTACTTACTTACTTACTTACTTACTTACTTACTTACTTAACAGTATATAAACAATAAAGAGAGTACAGATACAATTTCAACCTTGGGGTATTGTCTTATCACTGTCAATTGTTTATTTAATTTATTTATTAGCCTAGAAACACCAATTAATCCTCCTTTAGATCTTGAATCACTGGAAAATTAGTAGGGAGTACATTTACAATTACAATACCAATAAGTAATATATCTAACTGCATGTCTTTGGACTGTGGGAGGAAGCCAGAATAGTTGAAGGAAATCCATGCAAATGCAGCAGAAGATGCA…
TI24_TTAC	24	ACTGACAACATAAAGACATATGCATATATAGATTTAGCATTTAATTTGATTTTTGTGATCTGTAGACCAAACACCATTAACTCCATTTAAACTTATTTACTTACTTACTTACTTACTTACTTACTTACTTACTTACTTACTTACTTAACAGTATATAAACAATAAAGAGAGTACAGATACAATTTCAACCTTGGGGTATTGTCTTATCACTGTCAATTGTTTATTTAATTTATTTATTAGCCTAGAAACACCAATTAATCCTCCTTTAGATCTTGAATCACTGGAAAATTAGTAGGGAGTACATTTACAATTACAATACCAATAAGTAATATATCTAACTGCATGTCTTTGGACTGTGGGAGGAAGCCAGAATAGTTGAAGGAAATCCATGCAAATGCA…
TI24_TTAC	25	ACTGACAACATAAAGACATATGCATATATAGATTTAGCATTTAATTTGATTTTTGTGATCTGTAGACCAAACACCATTAACTCCATTTAAACTTACTTACTTACTTACTTACTTACTTACTTACTTACTTACTTACTTAACAGTATATAAACAATAAAGAGAGTACAGATACAATTTCAACCTTGGGGTATTGTCTTATCACTGTCAATTGTTTATTTAATTTATTTATTAGCCTAGAAACACCAATTAATCCTCCTTTAGATCTTGAATCACTGGAAAATTAGTAGGGAGTACATTTACAATTACAATACCAATAAGTAATATATCTAACTGCATGTCTTTGGACTGTGGGAGGAAGCCAGAATAGTTGAAGGAAATCCATGCAAATGCAGCAGAAGA…
TI24_TTAC	26	ACTGACAACATAAAGACATATGCATATATAGATTTAGCATTTAATTTGATTTTTGTGATCTGTAGACCAAACACCATTAACTCCATTTAAACTTATTTACTTACTTACTTACTTACTTACTTACTTACTTACTTACTTACTTACTTACTTACTTACTTACTTAACAGTATATAAACAATAAAGAGAGTACAGATACAATTTCAACCTTGGGGTATTGTCTTATCACTGTCAGTTGTTTATTTAATTTATTTATTAGCCTAGAAACACCAATTAATCCTCCTTTAGATCTTGAATCACTGGAAAATTAGTAGGGAGTACATTTACAATTACAATACCAATAAGTAATATATCTAACTGCATGTCTTTGGACTGTGGGAGGAAGCCAGAATAGTTGAAGGA…
TI24_TTAC	27	ACTGACAACATAAAGACATATGCATATATAGATTTAGCATTTAATTTGATTTTTGTGATCTGTAGACCAAACACCATTAACTCCATTTAAACTTATTTATTTACTTACTTACTTACTTACTTACTTACTTACTTACTTACTTACTTACTTACTTAACAGTATATAAACAATAAAGAGAGTACAGATACAATTTCAACCTTGGGGTATTGTCTTATCACTGTCAGTTGTTTATTTAATTTATTTATTAGCCTAGAAACACCAATTAATCCTCCTTTAGATCTTGAATCACTGGAAAATTAGTAGGGAGTACATTTACAATTACAATACCAATAAGTAATATATCTAACTGCATGTCTTTGGACTGTGGGAGGAAGCCAGAAGAGTTGAAGGAAATCCATG…
TI24_TTAC	28	ACTGACAACATAAAGACATATGCATATATAGATTTAGCATTTAATTTGATTTTTGTGATCTGTAGACCAAACACCATTAACTCCATTTAAACTTACTTACTTACTTACTTACTTACTTACTTACTTACTTACTTACTTACTTACTTACTTAACAGTATATAAACAATAAAGAGAGTACAGATACAATTTCAACCTTGGGGTATTGTCTTATCACTGTCAATTGTTTATTTAATTTATTTATTAGCCTAGAAACACCAATTAATCCTCCTTTAGATCTTGAATCACTGGAAAATTAGTAGGGAGTACATTTACAATTACAATACCAATAAGTAATATATCTAACTGCATGTCTTTGGACTGTGGGAGGAAGCCAGAATAGTTGAAGGAAATCCATGCAAA…
TI24_TTAC	29	ACTGACAACATAAAGACATATGCATATATAGATTTAGCATTTAATTTGATTTTTGTGATCTGTAGACCAAACACCATTAACTCCATTTAAACTTATTTACTTACTTACTTACTTACTTACTTACTTACTTACTTAACAGTATATAAACAATAAAGAGAGTACAGATACAATTTCAACCTTGGGGTATTGTCTTATCACTGTCAGTTGTTTATTTAATTTATTTATTAGCCTAGAAACACCAATTAATCCTCCTTTAGATCTTGAATCACTGGAAAATTAGTAGGGAGTACATTTACAATTACAATACCAATAAGTAATATATCTAACTGCATGTCTTTGGACTGTGGGAGGAAGCCAGAATAGTTGAAGGAAATCCATGCAAATGCAGCAGAAGATGCA…
TI24_TTAC	30	ACTGACAACATAAAGACATATGCATATATAGATTTAGCATTTAATTTGATTTTTGTGATCTGTAGACCAAACACCATTAACTCCATTTAAACTTACTTACTTACTTACTTACTTACTTACTTACTTACTTACTTACTTACTTACTTAACAGTATATAAACAATAAAGAGAGTACAGATACAATTTCAACCTTGGGGTATTGTCTTATCACTGTCAGTTGTTTATTTAATTTATTTATTAGCCTAGAAACACCAATTAATCCTCCTTTAGATCTTGAATCACTGGAAAATTAGTAGGGAGTACATTTACAATTACAATACCAATAAGTAATATATCTAACTGCATGTCTTTGGACTGTGGGAGGAAGCCAGAATAGTTGAAGGAAATCCATGCAAATGCA…
TI24_TTAC	31	ACTGACAACATAAAGACATATGCATATATAGATTTAGCATTTAATTTGATTTTTGTGATCTGTAGACCAAACACCATTAACTCCATTTAAACTTATTTACTTACTTACTTACTTACTTACTTACTTACTTACTTACTTACTTACTTACTTACTTACTTACTTACTTACTTAACAGTATATAAACAATAAAGAGAGTACAGATACAATTTCAACCTTGGGGTATTGTCTTATCACTGTCAGTTGTTTATTTAATTTATTTATTAGCCTAGAAACACCAATTAATCCTCCTTTAGATCTTGAATCACTGGAAAATTAGTAGGGAGTACATTTACAATTACAATACCAATAAGTAATATATCTAACTGCATGTCTTTGGACTGTGGGAGGAAGCCAGAATAG…
TI24_TTAC	32	ACTGACAACATAAAGACATATGCATATATAGATTTAGCATTTAATTTGATTTTTGTGATCTGTAGACCAAACACCATTAACTCCATTTAAACTTATTTACTTACTTACTTACTTACTTAACAGTATATAAACAATAAAGAGAGTACAGATACAATTTCAACCTTGGGGTATTGTCTTATCACTGTCAATTGTTTATTTAATTTATTTATTAGCCTAGAAACACCAATTAATCCTCCTTTAGATCTTGAATCACTGGAAAATTAGTAGGGAGTACATTTACAATTACAATACCAATAAGTAATATATCTAACTGCATGTCTTTGGACTGTGGGAGGAAGCCAGAATAGTTGAAGGAAATCCATGCAAATGCAGCAGAAGATGCAAGCAAACAGATGGTGG…
TI24_TTAC	33	ACTGACAACATAAAGACATATGCATATATAGATTTAGCATTTAATTTGATTTTTGTGATCTGTAGACCAAACACCATTAACTCCATTTAAACTTACTTACTTACTTACTTACTTACTTACTTACTTAACAGTATATAAACAATAAAGAGAGTACAGATACAATTTCAACCTTGGGGTATTGTCTTATCACTGTCAATTGTTTATTTAATTTATTTATTAGCCTAGAAACACCAATTAATCCTCCTTTAGATCTTGAATCACTGGAAAATTAGTAGGGAGTACATTTACAATTACAATACCAATAAGTAATATATCTAACTGCATGTCTTTGGACTGTGGGAGGAAGCCAGAATAGTTGAAGGAAATCCATGCAAATGCAGCAGAAGATGCAAGCAAACA…
TI24_TTAC	35	ACTGACAACATAAAGACATATGCATATATAGATTTAGCATTTAATTTGATTTTTGTGATCTGTAGACCAAACACCATTAACTCCATTTAAACTTATTTACTTACTTACTTACTTACTTACTTACTTACTTAACAGTATATAAACAATAAAGAGAGTACAGATACAATTTCAACCTTGGGGTATTGTCTTATCACTGTCAATTGTTTATTTAATTTATTTATTAGCCTAGAAACACCAATTAATCCTCCTTTAGATCTTGAATCACTGGAAAATTAGTAGGGAGTACATTTACAATTACAATACCAATAAGTAATATATCTAACTGCATGTCTTTGGACTGTGGGAGGAAGCCAGAATAGTTGAAGGAAATCCATGCAAATGCAGCAGAAGATGCAAGCA…
TI24_TTAC	36	ACTGACAACATAAAGACATATGCATATATAGATTTAGCATTTAATTTGATTTTTGTGATCTGTAGACCAAACACCATTAACTCCATTTAAACTTACTTACTTACTTACTTACTTACTTACTTACTTACTTACTTACTTACTTACTTACTTACTTAACAGTATATAAACAATAAAGAGAGTACAGATACAATTTCAACCTTGGGGTATTGTCTTATCACTGTCAATTGTTTATTTAATTTATTTATTAGCCTAGAAACACCAATTAATCCTCCTTTAGATCTTGAATCACTGGAAAATTAGTAGGGAGTACATTTACAATTACAATACCAATAAGTAATATATCTAACTGCATGTCTTTGGACTGTGGGAGGAAGCCAGAATAGTTGAAGGAAATCCATG…
TI24_TTAC	37	ACTGACAACATAAAGACATATGCATATATAGATTTAGCATTTAATTTGATTTTTGTGATCTGTAGACCAAACACCATTAACTCCATTTAAACTTATTTACTTACTTACTTACTTACTTACTTACTTACTTACTTACTTACTTACTTAACAGTATATAAACAATAAAGAGAGTACAGATACAATTTCAACCTTGGGGTATTGTCTTATCACTGTCAGTTGTTTATTTAATTTATTTATTAGCCTAGAAACACCAATTAATCCTCCTTTAGATCTTGAATCACTGGAAAATTAGTAGGGAGTACATTTACAATTACAATACCAATAAGTAATATATCTAACTGCATGTCTTTGGACTGTGGGAGGAAGCCAGAATAGTTGAAGGAAATCCATGCAAATGCA…
TI24_TTAC	38	ACTGACAACATAAAGACATATGCATATATAGATTTAGCATTTAATTTGATTTTTGTGATCTGTAGACCAAACACCATTAACTCCATTTAAACTTATTTACTTACTTACTTACTTACTTACTTACTTACTTACTTAACAGTATATAAACAATAAAGAGAGTACAGATAAAATTTCAACCTTGGGGTATTGTCTTATCACTGTCAGTTGTTTATTTAATTTATTTATTAGCCTAGAAACACCAATTAATCCTCCTTTAGATCTTGAATCACTGGAAAATTAGTAGGGAGTACATTTACAATTACAATACCAATAAGTAATATATCTAACTGCATGTCTTTGGACTGTGGGAGGAAGCCAGAATAGTTGAAGGAAATCCATGCAAATGCAGCAGAAGATGCA…
TI24_TTAC	39	ACTGACAACATAAAGACATATGCATATATAGATTTAGCATTTAATTTGATTTTTGTGATCTGTAGACCAAACACCATTAACTCCATTTAAACTTATTTACTTACTTACTTACTTACTTAACAGTATATAAACAATAAAGAGAGTACAGATACAATTTCAACCTTGGGGTATTGTCTTATCACTGTCAGTTGTTTATTTAATTTATTTATTAGCCTAGAAACACCAATTAATCCTCCTTTAGATCTTGAATCACTGGAAAATTAGTAGGGAGTACATTTACAATTACAATACCAATAAGTAATATATCTAACTGCATGTCTTTGGACTGTGGGAGGAAGCCAGAATAGTTGAAGGAAATCCATGCAAATGCAGCAGAAGATGCAAGCAAACAGATGGTGG…
TI24_TTAC	40	ACTGACAACATAAAGACATATGCATATATAGATTTAGCATTTAATTTGATTTTTGTGATCTGTAGACCAAACACCATTAACTCCATTTAAACTTATTTACTTACTTACTTACTTACTTACTTACTTACTTACTTACTTAACAGTATATAAACAATAAAGAGAGTACAGATACAATTTCAACCTTGGGGTATTGTCTTATCACTGTCAATTGTTTATTTAATTTATTTATTAGCCTAGAAACACCAATTAATCCTCCTTTAGATCTTGAATCACTGGAAAATTAGTAGGGAGTACATTTACAATTACAATACCAATAAGTAATATATCTAACTGCATGTCTTTGGACTGTGGGAGGAAGCCAGAATAGTTGAAGGAAATCCATGCAAATGCAGCAGAAGA…
TI24_TTAC	41	ACTGACAACATAAAGACATATGCATATATAGATTTAGCATTTAATTTGATTTTTGTGATCTGTAGACCAAACACCATTAACTCCATTTAAACTTATTTACTTACTTACTTACTTACTTACTTACTTACTTACTTAACAGTATATAAACAATAAAGAGAGTACAGATACAATTTCAACCTTGGGGTATTGTCTTATCACTGTCAGTTGTTTATTTAATTTATTTATTAGCCTAGAAACACCAATTAATCCTCCTTTAGATCTTGAATCACTGGAAAATTAGTAGGGAGTACATTTACAATTACAATACCAATAAGTAATATATCTAACTGCATGTCTTTGGACTGTGGGAGGAAGCCAGAAGAGTTGAAGGAAATCCATGCAAATGCAGCAGAAGATGCA…
TI24_TTAC	42	ACTGACAACATAAAGACATATGCATATATAGATTTAGCATTTAATTTGATTTTTGTGATCTGTAGACCAAACACCATTAACTCCATTTAAACTTATTTACTTACTTACTTACTTACTTACTTACTTACTTACTTACTTACTTACTTACTTACTTACTTACTTACTTAACAGTATATAAACAATAAAGAGAGTACAGATACAATTTCAACCTTGGGGTATTGTCTTATCACTGTCAATTGTTTATTTAATTTATTTATTAGCCTAGAAACACCAATTAATCCTCCTTTAGATCTTGAATCACTGGAAAATTAGTAGGGAGTACATTTACAATTACAATACCAATAAGTAATATATCTAACTGCATGTCTTTGGACTGTGGGAGGAAGCCAGAATAGTTGA…
TI24_TTAC	43	ACTGACAACATAAAGACATATGCATATATAGATTTAGCATTTAATTTGATTTTTGTGATCTGTAGACCAAACACCATTAACTCCATTTAAACTTACTTACTTACTTACTTACTTACTTACTTACTTACTTACTTACTTACTTAACAGTATATAAACAATAAAGAGAGTACAGATACAATTTCAACCTTGGGGTATTGTCTTATCACTGTCAATTGTTTATTTAATTTATTTATTAGCCTAGAAACACCAATTAATCCTCCTTTAGATCTTGAATCACTGGAAAATTAGTAGGGAGTACATTTACAATTACAATACCAATAAGTAATATATCTAACTGCATGTCTTTGGACTGTGGGAGGAAGCCAGAATAGTTGAAGGAAATCCATGCAAATGCAGCAG…
TI24_TTAC	44	ACTGACAACATAAAGACATATGCATATATAGATTTAGCATTTAATTTGATTTTTGTGATCTGTAGACCAAACACCATTAACTCCATTTAAACTTACTTACTTACTTACTTACTTACTTACTTACTTACTTACTTACTTAACAGTATATAAACAATAAAGAGAGTACAGATACAATTTCAACCTTGGGGTATTGTCTTATCACTGTCAGTTGTTTATTTAATTTATTTATTAGCCTAGAAACACCAATTAATCCTCCTTTAGATCTTGAATCACTGGAAAATTAGTAGGGAGTACATTTACAATTACAATACCAATAAGTAATATATCTAACTGCATGTCTTTGGACTGTGGGAGGAAGCCAGAATAGTTGAAGGAAATCCATGCAAATGCAGCAGAAGA…
TI24_TTAC	46	ACTGACAACATAAAGACATATGCATATATAGATTTAGCATTTAATTTGATTTTTGTGATCTGTAGACCAAACACCATTAACTCCATTTAAACTTATTTACTTACTTACTTACTTACTTACTTACTTACTTACTTACTTACTTACTTACTTACTTACTTACTTACTTAACAGTATATAAACAATAAAGAGAGTACAGATACAATTTCAACCTTGGGGTATTGTCTTATCACTGTCAGTTGTTTATTTAATTTATTTATTAGCCTAGAAACACCAATTAATCCTCCTTTAGATCTTGAATCACTGGAAAATTAGTAGGGAGTACATTTACAATTACAATACCAATAAGTAATATATCTAACTGCATGTCTTTGGACTGTGGGAGGAAGCCAGAATAGTTGA…
TI24_TTAC	47	ACTGACAACATAAAGACATATGCATATATAGATTTAGCATTTAATTTGATTTTTGTGATCTGTAGACCAAACACCATTAACTCCATTTAAACTTATTTACTTACTTACTTACTTACTTACTTACTTACTTACTTACTCACTTACTTAACAGTATATAAACAATAAAGAGAGTACAGATACAATTTCAACCTTGGGGTATTGTCTTATCACTGTCAGTTGTTTATTTAATTTATTTATTAGCCTAGAAACACCAATTAATCCTCCTTTAGATCTTGAATCACTGGAAAATTAGTAGGGAGTACATTTACAATTACAATACCAATAAGTAATATATCTAACTGCATGTCTTTGGACTGTGGGAGGAAGCCAGAATAGTTGAAGGAAATCCATGCAAATGCA…
TI24_TTAC	48	ACTGACAACATAAAGACATATGCATATATAGATTTAGCATTTAATTTGATTTTTGTGATCTGTAGACCAAACACCATTAACTCCATTTAAACTTACTTACTTACTTACTTACTTACTTACTTACTTACTTACTTACTTACTTACTTAACAGTATATAAACAATAAAGAGAGTACAGATACAATTTCAACCTTGGGGTATTGTCTTATCACTGTCAATTGTTTATTTAATTTATTTATTAGCCTAGAAACACCAATTAATCCTCCTTTAGATCTTGAATCACTGGAAAATTAGTAGGGAGTACATTTACAATTACAATACCAATAAGTAATATATCTAACTGCATGTCTTTGGACTGTGGGAGGAAGCCAGAATAGTTGAAGGAAATCCATGCAAATGCA…
TI24_TTAC	49	ACTGACAACATAAAGACATATGCATATATAGATTTAGCATTTAATTTGATTTTTGTGATCTGTAGACCAAACACCATTAACTCCATTTAAACTTATTTACTTACTTACTTACTTACTTACTTACTTACTTACTTACTTACTTACTTACTTAACAGTATATAAACAATAAAGAGAGTACAGATACAATTTCAACCTTGGGGTATTGTCTTATCACTGTCAATTGTTTATTTAATTTATTTATTAGCCTAGAAACACCAATTAATCCTCCTTTAGATCTTGAATCACTGGAAAATTAGTAGGGAGTACATTTACAATTACAATACCAATAAGTAATATATCTAACTGCATGTCTTTGGACTGTGGGAGGAAGCCAGAATAGTTGAAGGAAATCCATGCAAA…
TI24_TTAC	50	ACTGACAACATAAAGACATATGCATATATAGATTTAGCATTTAATTTGATTTTTGTGATCTGTAGACCAAACACCATTAACTCCATTTAAACTTACTTACTTACTTACTTACTTACTTACTTACTTACTTACTTACTTACTTACTTACTTACTTACTTAACAGTATATAAACAATAAAGAGAGTACAGATACAATTTCAACCTTGGGGTATTGTCTTATCACTGTCAATTGTTTATTTAATTTATTTATTAGCCTAGAAACACCAATTAATCCTCCTTTAGATCTTGAATCACTGGAAAATTAGTAGGGAGTACATTTACAATTACAATACCAATAAGTAATATATCTAACTGCATGTCTTTGGACTGTGGGAGGAAGCCAGAATAGTTGAAGGAAATC…
TI24_TTAC	52	ACTGACAACATAAAGACATATGCATATATAGATTTAGCATTTAATTTGATTTTTGTGATCTGTAGACCAAACACCATTAACTCCATTTAAACTTATTTACTTACTTACTTACTTACTTACTTACTTACTTACTTACTTACTTACTTACTTACTTACTTACTTAACAGTATATAAACAATAAAGAGAGTACAGATACAATTTCAACCTTGGGGTATTGTCTTATCACTGTCAATTGTTTATTTAATTTATTTATTAGCCTAGAAACACCAATTAATCCTCCTTTAGATCTTGAATCACTGGAAAATTAGTAGGGAGTACATTTACAATTACAATACCAATAAGTAATATATCTAACTGCATGTCTTTGGACTGTGGGAGGAAGCCAGAATAGTTGAAGGA…
TI24_TTAC	53	ACTGACAACATAAAGACATATGCATATATAGATTTAGCATTTAATTTGATTTTTGTGATCTGTAGACCAAACACCACTAACTCCATTTAAACTTATTTACTTACTTACTTAACAGTATATAAACAATAAAGAGAGTACAGATACAATTTCAACCTTGGGGTATTGTCTTATCACTGTCAGTTGTTTATTTAATTTATTTATTAGCCTAGAAACACCAATTAATCCTCCTTTAGATCTTGAATCACTGGAAAATTAGTAGGGAGTACATTTACAATTACAATACCAATAAGTAATATATCTAACTGCATGTCTTTGGACTGTGGGAGGAAGCCAGAATAGTTGAAGGAAACCCATGCAAATGCAGCAGAAGATGCAAGCAAACAGATGGTGGATTCAAAC…
TI24_TTAC	54	ACTGACAACATAAAGACATATGCATATATAGATTTAGCATTTAATTTGATTTTTGTGATCTGTAGACCAAACACCATTAACTCCATTTAAACTTATTTACTTACTTACTTACTTACTTACTTACTTACTTACTTACTTACTTACTTACTTAACAGTATATAAACAATAAAGAGAGTACAGATACAATTTCAACCTTGGGGTATTGTCTTATCACTGTCAGTTGTTTATTTAATTTATTTATTAGCCTAGAAACACCAATTAATCCTCCTTTAGATCTTGAATCACTGGAAAATTAGTAGGGAGTACATTTACAATTACAATACCAATAAGTAATATATCTAACTGCATGTCTTTGGACTGTGGGAGGAAGCCAGAATAGTTGAAGGAAATCCATGCAAA…
TI24_TTAC	55	ACTGACAACATAAAGACATATGCATATATAGATTTAGCATTTAATTTGATTTTTGTGATCTGTAGACCAAACACCATTAACTCCATTTAAACTTATTTACTTACTTACTTACTTACTTACTTACTTACTTACTTACTTACTTACTTACTTACTTACTTACTTACTTACTTAACAGTATATAAACAATAAAGAGAGTACAGATACAATTTCAACCTTGGGGTATTGTCTTATCACTGTCAATTGTTTATTTAATTTATTTATTAGCCTAGAAACACCAATTAATCCTCCTTTAGATCTTGAATCACTGGAAAATTAGTAGGGAGTACATTTACAATTACAATACCAATAAGTAATATATCTAACTGCATGTCTTTGGACTGTGGGAGGAAGCCAGAATAG…
TI24_TTAC	56	ACTGACAACATAAAGACATATGCATATATAGATTTAGCATTTAATTTGATTTTTGTGATCTGTAGACCAAACACCATTAACTCCATTTAAACTTATTTACTTACTTACTTACTTACTTACTTAACAGTATATAAACAATAAAGAGAGTACAGATACAATTTCAACCTTGGGGTATTGTCTTATCACTGTCAGTTGTTTATTTAATTTATTTATTAGCCTAGAAACACCAATTAATCCTCCTTTAGATCTTGAATCACTGGAAAATTAGTAGGGAGTACATTTACAATTACAATACCAATAAGTAATATATCTAACTGCATGTCTTTGGACTGTGGGAGGAAGCCAGAATAGTTGAAGGAAATCCATGCAAATGCAGCAGAAGATGCAAGCAAACAGATG…
TI24_TTAC	57	ACTGACAACATAAAGACATATGCATATATAGATTTAGCATTTAATTTGATTTTTGTGATCTGTAGACCAAACACCATTAACTCCATTTAAACTTACTTACTTACTTACTTACTTACTTACTTACTTACTTACTTACTTACTTACTTACTTACTTACTTACTTACTTAACAGTATATAAACAATAAAGAGAGTACAGATACAATTTCAACCTTGGGGTATTGTCTTATCACTGTCAGTTGTTTATTTAATTTATTTATTAGCCTAGAAACACCAATTAATCCTCCTTTAGATCTTGAATCACTGGAAAATTAGTAGGGAGTACATTTACAATTACAATACCAATAAGTAATATATCTAACTGCATGTCTTTGGACTGTGGGAGGAAGCCAGAATAGTTGA…
TI24_TTAC	58	ACTGACAACATAAAGACATATGCATATATAGATTTAGCATTTAATTTGATTTTTGTGATCTGTAGACCAAACACCATTAACTCCATTTAAACTTATTTACTTACTTACTTACTTACTTACTTACTTAACAGTATATAAACAATAAAGAGAGTACAGATACAATTTCAACCTTGGGGTATTGTCTTATCACTGTCAGTTGTTTATTTAATTTATTTATTAGCCTAGAAACACCAATTAATCCTCCTTTAGATCTTGAATCACTGGAAAATTAGTAGGGAGTACATTTACAATTACAATACCAATAAGTAATATATCTAACTGCATGTCTTTGGACTGTGGGAGGAAGCCAGAATAGTTGAAGGAAATCCATGCAAATGCAGCAGAAGATGCAAGCAAACA…
TI24_TTAC	59	ACTGACAACATAAAGACATATGCATATATAGATTTAGCATTTAATTTGATTTTTGTGATCTGTAGACCAAACGCCATTAACTCCATTTAAACTTATTTACTTACTTACTTACTTACTTACTTACTTACTTACTTACTTACTTACTTAACAGTATATAAACAATAAAGAGAGTACAGATACAATTTCAACCTTGGGGTATTGTCTTATCACTGTCAGTTGTTTATTTAATTTATTTATTAGCCTAGAAACACCAATTAATCCTCCTTTAGATCTTGAATCACTGGAAAATTAGTAGGGAGTACATTTACAATTACAATACCAATAAGTAATATATCTAACTGCATGTCTTTGGACTGTGGGAGGAAGCCAGAATAGTTGAAGGAAATCCATGCAAATGCA…
TI24_TTAC	60	ACTGACAACATAAAGACATATGCATATATAGATTTAGCATTTAATTTGATTTTTGTGATCTGTAGACCAAACACCATTAACTCCATTTAAACTTATTTACTTACTTACTTACTTACTTACTTACTTACTTACTTACTTACTTAACAGTATATAAACAATAAAGAGAGTACAGATACAATTTCAACCTTGGGGTATTGTCTTATCACTGTCAATTGTTTATTTAATTTATTTATTAGCCTAGAAACACCAATTAATCCTCCTTTAGATCTTGAATCACTGGAAAATTAGTAGGGAGTACATTTACAATTACAATACCAATAAGTAATATATCTAACTGCATGTCTTTGGACTGTGGGAGGAAGCCAGAATAGTTGAAGGAAATCCATGCAAATGCAGCAG…
TI24_TTAC	61	ACTGACAACATAAAGACATATGCATATATAGATTTAGCATTTAATTTGATTTTTGTGATCTGTAGACCAAACACCATTAACTCCATTTAAACTTACTTACTTACTTACTTACTTACTTACTTACTTACTTACTTACTTACTTACTTACTTACTTACTTACTTACTTACTTAACAGTATATAAACAATAAAGAGAGTACAGATACAATTTCAACCTTGGGGTATTGTCTTATCACTGTCAGTTGTTTATTTAATTTATTTATTAGCCTAGAAACACCAATTAATCCTCCTTTAGATCTTGAATCACTGGAAAATTAGTAGGGAGTACATTTACAATTACAATACCAATAAGTAATATATCTAACTGCATGTCTTTGGACTGTGGGAGGAAGCCAGAATAG…
TI24_TTAC	62	ACTGACAACATAAAGACATATGCATATATAGATTTAGCATTTAATTTGATTTTTGTGATCTGTAGACCAAACACCATTAACTCCATTTAAACTTATTTACTTACTTACTTACTTACTTACTTACTTACTTAACAGTATATAAACAATAAAGAGAGTACAGATACAATTTCAACCTTGGGGTATTGTCTTATCACTGTCAGTTGTTTATTTAATTTATTTATTAGCCTAGAAACACCAATTAATCCTCCTTTAGATCTTGAATCACTGGAAAATTAGTAGGGAGTACATTTACAATTACAATACCAATAAGTAATATATCTAACTGCATGTCTTTGGACTGTGGGAGGAAGCCAGAAGAGTTGAAGGAAATCCATGCAAATGCAGCAGAAGATGCAAGCA…
TI24_TTAC	63	ACTGACAACATAAAGACATATGCATATATAGATTTAGCATTTAATTTGATTTTTGTGATCTGTAGACCAAACACCATTAACTCCATTTAAACTTATTTACTTACTTACTTACTTACTTACTTACTTACTTACTTACTTACTTACTTACTTACTTAACAGTATATAAACAATAAAGAGAGTACAGATACAATTTCAACCTTGGGGTATTGTCTTATCACTGTCAATTGTTTATTTAATTTATTTATTAGCCTAGAAACACCAATTAATCCTCCTTTAGATCTTGAATCACTGGAAAATTAGTAGGGAGTACATTTACAATTACAATACCAATAAGTAATATATCTAACTGCATGTCTTTGGACTGTGGGAGGAAGCCAGAATAGTTGAAGGAAATCCATG…
TI24_TTAC	64	ACTGACAACATAAAGACATATGCATATATAGATTTAGCATTTAATTTGATTTTTGTGATCTGTAGACCAAACACCATTAACTCCATTTAAACTTATTTATTTACTTACTTACTTACTTACTTACTTACTTACTTACTTACTTACTTACTTAACAGTATATAAACAATAAAGAGAGTACAGATACAATTTCAACCTTGGGGTATTGTCTTATCACTGTCAGTTGTTTATTTAATTTATTTATTAGCCTAGAAACACCAATTAATCCTCCTTTAGATCTTGAATCACTGGAAAATTAGTAGGGAGTACATTTACAATTACAATACCAATAAGTAATATATCTAACTGCATGTCTTTGGACTGTGGGAGGAAGCCAGAAGAGTTGAAGGAAATCCATGCAAA…
TI24_TTAC	65	ACTGACAACATAAAGACATATGCATATATAGATTTAGCATTTAATTTGATTTTTGTGATCTGTAGACCAAACACCATTAACTCCATTTAAACTTATTTACTTACTTACTTACTTACTTACTTACTTAACAGTATATAAACAATAAAGAGAGTACAGATACAATTTCAACCTTGGGGTATTGTCTTATCACTGTCAGTTGTTTATTTAATTTATTTATTAGCCTAGAAACACCAATTAATCCTCCTTTAGATCTTGAATCACTGGAAAATTAGTAGGGAGTACATTTACAATTACAATACCAATAAGTAATATATCTAACTGCATGTCTTTGGACTGTGGGAGGAAGCCAGAATAGTTGAAGGAAATCCATGCAAATGCAGCAGAAGATGCAAGCAAACA…
TI24_TTAC	66	ACTGACAACATAAAGACATATGCATATATAGATTTAGCATTTAATTTGATTTTTGTGATCTGTAGACCAAACACCATTAACTCCATTTAAACTTATTTACTTACTTACTTACTTACTTACTTACTTACTTACTTACTTACTTACTTACTTACTTACTTACTTACTTACTTACTTACTTACTTACTTACTTACTTACTTACTTACTTACTTACTTAACAGTATATAAACAATAAAGAGAGTACAGATACAATTTCAACCTTGGGGTATTGTCTTATCACTGTCAGTTGTTTATTTAATTTATTTATTAGCCTAGAAACACCAATTAATCCTCCTTTAGATCTTGAATCACTGGAAAATTAGTAGGGAGTACATTTACAATTACAATACCAATAAGTAATA…
TI13_ATG	1	AATCCGTTAGCTGCAGATAGAAACAAATTCTTTTAAAGTGGCAACTATCTTACTGTAAATTAATAGCTGGGCTTTCTGTACTTATACGAATTAACTGACTGATGTCTTTATGATGATGATGATGATGATGATGATGATGATGATGATGATGATGATGAAGATTATGACTTTTTCTTCAGTTCAACCTTTTTACACCTAAAGTGCTAGCTGGCTAGTTAGCTTACAGCTGCAGCAAAAGAGCTACATTTAAGAAGAGACTAATTACAGGCTGTCCTAAAATTTTCAAAGGGTAGGCTTGAGTTTGACACATAATATGCAGAATATTAATAAAACATTCTTATCTACAGTATGTGTAAATACATGTGATTGACACACATGGCTAGGTTTCAAATATCTACC…
TI13_ATG	3	AATCCGTTAGCTGCAGATAGAAACAAATTCTTTTAAAGTGGCAACTATCTTACTGTAAATTAATAGCTGGGCTTTCTGTACTTATACGAATTAACTGACTGATGTCTTTATGATGATGATGATGATGATGATGATGATGATGATGATGATGATGATGATGATGAAGATTATGACTTTTTCTTCAGTTCAACCTTTTTACACCTAAAGTGCTAGCTGGCTAGTTAGCTTACAGCTGCAGCAAAAGAGCTACATTTAAGAAGAGACTAATTACAGGCTGTCCTAAAATTTTCAAAGGGTAGGCTTGAGTTTGACACATAATATGCAGAATATTAATAAAACATTCTTATCTACAGTATGTGTAAATACATGTGATTGACACACATGGCTAGGTTTCAAATA…
TI13_ATG	6	AATCCGTTAGCTGCAGATAGAAACAAATTCTTTTAAAGTGGCAACTATCTTACTGTAAATTAATAGCTGGGCTTTCTGTACTTATACGAATTAACTGACTGATGTCTTTATGATGATGATGATGATGATGATGATGATGATGATGATGAAGATTATGACTTTTTCTTCAGTTCAACCTTTTTACACCTAAAGTGCTAGCTGGCTAGTTAGCTTACAGCTGCAGCAAAAGAGCTACATTTAAGAAGAGACTAATTACAGGCTGTCCTAAAATTTTCAAAGGGTAGGCTTGAGTTTGACACATAATATGCAGAATATTAATAAAACATTCTTATCTACAGTATGTGTAAATACATGTGATTGACACACATGGCTAGGTTTCAAATATCTACCAACTTTGTG…
TI13_ATG	10	AATCCGTTAGCTGCAGATAGAAACAAATTCTTTTAAAGTGGCAACTATCTTACTGTAAATTAATAGCTGGGCTTTCTGTACTTATACGAATTAACTGACTGATGTCTTTATGATGATGATGATGATGATGATGATGATGATGAAGATTATGACTTTTTCTTCAGTTCAACCTTTTTACACCTAAAGTGCTAGCTGGCTAGTTAGCTTACAGCTGCAGCAAAAGAGCTACATTTAAGAAGAGACTAATTACAGGCTGTCCTAAAATTTTCAAAGGGTAGGCTTGAGTTTGACACATAATATGCAGAATATTAATAAAACATTCTTATCTACAGTATGTGTAAATACATGTGATTGACACACATGGCTAGGTTTCAAATATCTACCAACTTTGTGTTTAAT…
TI13_ATG	14	AATCCGTTAGCTGCAGATAGAAACAAATTCTTTTAAAGTGGCAACTATCTTACTGTAAATTAATAGCTGGGCTTTCTGTACTTATACGAATTAACTGACTGATGTCTTTATGATGATGATGATGATGATGATGAAGATTATGACTTTTTCTTCAGTTCAACCTTTTTACACCTAAAGTGCTAGCTGGCTAGTTAGCTTACAGCTGCAGCAAAAGAGCTACATTTAAGAAGAGACTAATTACAGGCTGTCCTAAAATTTTCAAAGGGTAGGCTTGAGTTTGACACATAATATGCAGAATATTAATAAAACATTCTTATCTACAGTATGTGTAAATACATGTGATTGACACACATGGCTAGGTTTCAAATATCTACCAACTTTGTGTTTAATCAGC
TI13_ATG	15	AATCCGTTAGCTGCAGATAGAAACAAATTCTTTTAAAGTGGCAACTATCTTACTGTAAATTAATAGCTGGGCTTTCTGTACTTATACGAATTAACTGACTGATGTCTTTATGATGATGATGATGATGATGATGATGATGAAGATTATGACTTTTTCTTCAGTTCAACCTTTTTACACCTAAAGTGCTAGCTGGCTAGTTAGCTTACAGCTGCAGCAAAAGAGATACATTTAAGAAGAGACTAATTACAGGCTGTCCTAAAATTTTCAAAGGGTAGGCTTGAGTTTGACACATAATATGCAGAATATTAATAAAACATTCTTATCTACAGTATGTGTAAATACATGTGATTGACACACATGGCTAGGTTTCAAATATCTACCAACTTTGTGTTTAATCAGC
TI13_ATG	16	AATCCGTTAGCTGCAGATAGAAACAAATTCTTTTAAAGTGGCAACTATCTTACTGTAAATTAATAGCTGGGCTTTCTGTACTTATACGAATTAACTGACTGATGTCTTTATGATGATGATGATGATGATGATGATGATGATGATGATGATGATGATGATGATGATGAAGATTATGACTTTTTCTTCAGTTCAACCTTTTTACACCTAAAGTGCTAGCTGGCTAGTTAGCTTACAGCTGCAGCAAAAGAGCTACATTTAAGAAGAGACTAATTACAGGCTGTCCTAAAATTTTCAAAGGGTAGGCTTGAGTTTGACACATAATATGCAGAATATTAATAAAACATTCTTATCTACAGTATGTGTAAATACATGTGATTGACACACATGGCTAGGTTTCAA…
TI13_ATG	17	AATCCGTTAGCTGCAGATAGAAACAAATTCTTTTAAAGTGGCAACTATCTTACTGTAAATTAATAGCTGGGCTTTCTGTACTTATACGAATTAACTGACTGATGTCTTTATGATGATGATGATGATGATGATGATGAAGATTATGACTTTTTCTTCAGTTCAACCTTTTTACACCTAAAGTGCTAGCTGGCTAGTTAGCTTACAGCTGCAGCAAAAGAGCTACATTTAAGAAGAGACTAATTACAGGCTGTCCTAAAATTTTCAAAGGGTAGGCTTGAGTTTGACACATAATATGCAGAATATTAATAAAACATTCTTATCTACAGTATGTGTAAATACATGTGATTGACACACATGGCTAGGTTTCAAATATCTACCAACTTTGTGTTTAATCAGC
TI13_ATG	21	AATCCGTTAGCTGCAGATAGAAACAAATTCTTTTAAAGTGGCAACTATCTTACTGTAAATTAATAGCTGGGCTTTCTGTACTTATACGAATTAACTGACTGATGTCTTTATGATGATGATGATGATGATGATGATGATGAAGATTATGACTTTTTCTTCAGTTCAACCTTTTTACACCTAAAGTGCTAGCTGGCTAGTTAGCTTACAGCTGCAGCAAAAGAGCTACATTTAAGAAGAGACTAATTACAGGCTGTCCTAAAATTTTCAAAGGGTAGGCTTGAGTTTGACACATAATATGCAGAATATTAATAAAACATTCTTATCTACAGTATGTGTAAATACATGTGATTGACACACATGGCTAGGTTTCAAATATCTACCAACTTTGTGTTTAATCAGC
TI13_ATG	22	AATCCGTTAGCTGCAGATAGAAACAAATTCTTTTAAAGTGGCAACTATCTTACTGTAAATTAATAGCTGGGCTTTCTGTACTTATACGAATTAACTGACTGATGTCTTTATGATGATGATGATGATGATGATGATGATGATGATGAAGATTATGACTTTTTCTTCAGTTCAACCTTTTTACACCTAAAGTGCTAGCTGGCTAGTTAGCTTACAGCTGCAGCAAAAGAGCTACATTTAAGAAGAGACTAATTACAGGCTGTCCTAAAATTTTCAAAGGGTAGGCTTGAGTTTGACACATAATATGCAGAATATTAATAAAACATTCTTATCTACAGTATGTGTAAATACATGTGATTGACACACATGGCTAGGTTTCAAATATCTACCAACTTTGTGTTT…
TI13_ATG	25	AATCCGTTAGCTGCAGATAGAAACAAATTCTTTTAAAGTGGCAACTATCTTACTGTAAATTAATAGCTGGGCTTTCTGTACTTATACGAATTAACTGACTGATGTCTTTATGATGATGATGATGAAGATTATGACTTTTTCTTCAGTTCAACCTTTTTACACCTAAAGTGCTAGCTGGCTAGTTAGCTTACAGCTGCAGCAAAAGAGCTACATTTAAGAAGAGACTAATTACAGGCTGTCCTAAAATTTTCAAAGGGTAGGCTTGAGTTTGACACATAATATGCTGAATATTAATAAAACATTCTTATCTACAGTATGTGTAAATACATGTGATTGACACACATGGCTAGGTTTCAAATATCTACCAACTTTGTGTTTAATCAGC
TI13_ATG	27	AATCCGTTAGCTGCAGATAGAAACAAATTCTTTTAAAGTGGCAACTATCTTACTGTAAATTAATAGCTGGGCTTTCTGTACTTATACGAATTAACTGACTGATGTCTTTATGATGATGATGATGATGATGATGATGATGATGATGATGATGAAGATTATGACTTTTTCTTCAGTTCAACCTTTTTACACCTAAAGTGCTAGCTGGCTAGTTAGCTTACAGCTGCAGCAAAAGAGCTACATTTAAGAAGAGACTAATTACAGGCTGTCCTAAAATTTTCAAAGGGTAGGCTTGAGTTTGACACATAATATGCAGAATATTAATAAAACATTCTTATCTACAGTATGTGTAAATACATGTGATTGACACACATGGCTAGGTTTCAAATATCTACCAACTTT…
TI4_GT	1	TGTGCAGAATAGAATAGCCCTTTATTGTCATTGTACATGTACAACGAAATTATGAGTGCTCCACCCTAATTGTGCAGGAGTGTGCTGCTGGTTTATCGTGCGTGTGTGTGTGTGTGTGTGTGTGTGTGTGTGTGCGCGCTGTGTGTTAACTTGTATGTGTGTGTCTTGGGGACCACTTTAAATTTTCCACCTCTAAAGAGAGGACAATTTGACAAAGTGAAAACTATATTTATGAAACACCTTCAAAGAGTTTTGTTGGGACTAAGGTTGATGTAGTGATGCAACAGGGTTAGAGAGGAGCGGTTAGACTAATTTCTGTTGAACGAGACCACATTAAGCCCAGTTTAATCTCAAGTGCCAGACAAGTTAAGTTGTCGTAGTAACATACAAAGATACCAC…
TI4_GT	4	TGTGCAGAATAGAATAGCCCTTTATTGTCATTGTACATGTACAACGAAATTATGAGTGCTCCACCCTAATTGTGCAGGAGTGTGCTGCTGGTTTATCGTGCGTGTGTGTGTGTGTGTGTGTGTGTGCGCGCTGTGTGTTAACTTGTATGTGTGTGTCTTGGGGACCACTTTAAATTTTCCACCTCTAAAGAGAGGACAATTTGACAAAGTGAAAACTATATTTTTGAAACACCTTCAAAGAGTTTTGTTGGGACTAAGGTTGATGTAGTGATGCAACAGGGTTAGAGAGGAGCGGTTAGACTAATTTCTGTTGAACGAGACCACATTAAGCCCAGTTTAATCTCAAGTGCCAGACAAGTTAAGTTGTCGTAGTAACATACAAAGATACCACCAACATTT…
TI4_GT	6	TGTGCAGAATAGAATAGCCCTTTATTGTCATTGTACATGTACAACGAAATTATGAGTGCTCCACCCTAATTGTGCAGGAGTGTGCTGCTGGTTTATCGTGCGTGTGTGTGCGTGTGTGTGTTAACTTGTATGTGTGTGTCTTGGGGACCACTTTAAATTTTCCACCTCTAAAGAGAGGACAATTTGACAAAGTGAAAACTATATTTATGAAACACCTTCAAAGAGTTTTGTTGGGACTAAGGTTGATGTAGTGATGCAACAGGGTTAGAGAGGAGCGGTTAGACTAATTTCTGTTGAACGAGACCACGTTAAGCCCAGTTTAATCTCAAGTGCCAGACAAGTTAAGTAGTAACATACAAAGATACCACCAACATTTTTCCTTTC
TI4_GT	7	TGTGCAGAATAGAATAGCCCTTTATTGTCATTGTACATGTACAACGAAATTATGAGTGCTCCACCCTAATTGTGCAGGAGTGTGCTGCTGGTTTATCGTGTGTGTGTGTGTGTGTGTGTGTGTGTGTGTGTGTGTGTGTGTGTGTGCGCGCATGTGTGTTAACTTGTATGTGTGTGTCTTGGGGACCACTTTAAATTTTCCACCTCTAAAGAGAGGACAATTTGACAAAGTGAAAACTATATTTATGAAACACCTTCAAAGAGTTTTGTTGGGACTAAGGTTGATGTAGTGATGCAACAGGGTTAGAGAGGAGCGGTTAGACTAATTTCTGTTGAACGAGACCACATTAAGCCCAGTTTAATCTCAAGTGCCAGACAAGTTAAGTTGTCGTAGTAACAT…
TI4_GT	9	TGTGCAGAATAGAATAGCCCTTTATTGTCATTGTACATGTACAACGAAATTATGAGTGCTCCACCCTAATTGTGCAGGAGTGTGCTGCTGGTTTATCGTGTGTGTGTGTGTGTGTGTGTGTGTGTGTGTGTGTGTGTGTGTGCGCGCATGTGTGTTAACTTGTATGTGTGTGTCTTGGGGACCACTTTAAATTTTCCACCTCTAAAGAGAGGACAATTTGACAAAGTGAAAACTATATTTATGAAACACCTTCAAAGAGTTTTGTTGGGACTAAGGTTGATGTAGTGATGCAACAGGGTTAGAGAGGAGCGGTTAGACTAATTTCTGTTGAACGAGACCACATTAAGCCCAGTTTAATCTCAAGTGCCAGACAAGTTAAGTTGTCGTAGTAACATACAA…
TI4_GT	10	TGTGCAGAATAGAATAGCCCTTTATTGTCATTGTACATGTACAACGAAATTATGAGTGCTCCACCCTAATTGTGCAGGAGTGTGCTGCTGGTTTATCGTGCGTGTGTGTGTGTGTGTGTGTGCGCGCTGTGTGTTAACTTGTATGTGTGTGTCTTGGGGACCACTTTAAATTTTCCACCTCTAAAGAGAGGACAATTTGACAAAGTGAAAACTATATTTATGAAACACCTTCAAAGAGTTTTGTTGGGACTAAGGTTGATGTAGTGATGCAACAGGGTTAGAGAGGAGCGGTTAGACTAATTTCTGTTGAACGAGACCACATTAAGCCCAGTTTAATCTCAAGTGCCAGACAAGTTAAGTTGTCGTAGTAACATACAAAGATACCACCAACATTTTTCC…
TI4_GT	15	TGTGCAGAATAGAATAGCCCTTTATTGTCATTGTACATGTACAACGAAATTATGAGTGCTCCACCCTAATTGTGCAGGAGTGTGCTGCTGGTTTATCGTGCGTGTGTGTGTGTGTGTGTGTGTGTGTGCGCGCTGTGTGTTAACTTGTATGTGTGTGTCTTGGGGACCACTTTAAATTTTCCACCTCTAAAGAGAGGACAATTTGACAAAGTGAAAACTATATTTATGAAACACCTTCAAAGAGTTTTGTTGGGACTAAGGTTGATGTAGTGATGCAACAGGGTTAGAGAGGAGCGGTTAGACTAATTTCTGTTGAACGAGACCACATTAAGCCCAGTTTAATCTCAAGTGCCAGACAAGTTAAGTTGTCGTAGTAACATACAAAGATACCACCAACAT…
TI4_GT	16	TGTGCAGAATAGAATAGCCCTTTATTGTCATTGTACATGTACAACGAAATTATGAGTGCTCCACCCTAATTGTGCAGGAGTGTGCTGCTGGTTTATCGTGTGTGTGTGTGTGTGTGTGTGTGTGTGTGTGTGTGTGTGTGTGTGCGCGCATGTGTGTTAACTTGTATGTGTGTGTCTTGGGGACCACTTTAAATTTTCCACCTCTAAAGAGAGGACAATTTGACAAAGTGAAAACTATATTTATGAAACACCTTCAAAGAGTTTTGTTGGGACTAAGGTTGATGTAGTGATGCAACAGGGTTAGAGAGGAGCGGTTAGACTAATTTCTGTTGAACGAGACCACATTAAGCCCAGTTTAATCTCAAGTGCCAGACAAGTTAAGTTGTCGTAGTAACATAC…
TI4_GT	17	TGTGCAGAATAGAATAGCCCTTTATTGTCATTGTACATGTACAACGAAATTATGAGTGCTCCACCCTAATTGTGCAGGAGTGTGCTGCTGGTTTATCGTGCGTGTGTGTGTGTGTGTGTGTGTGTGCGCGCTGTGTGTTAACTTGTATGTGTGTGTCTTGGGGACCACTTTAAATTTTCCACCTCTAAAGAGAGGACAATTTGACAAAGTGAAAACTATATTTATGAAACACCTTCAAAGAGTTTTGTTGGGACTAAGGTTGATGTAGTGATGCAACAGGGTTAGAGAGGAGCGGTTAGACTAATTTCTGTTGAACGAGACCACATTAAGCCCAGTTTAATCTCAAGTGCCAGACAAGTTAAGTTGTCGTAGTAACATACAAAGATACCACCAACATTT…
TI4_GT	19	TGTGCAGAATAGAATAGCCCTTTATTGTCATTGTACATGTACAACGAAATTATGAGTGCTCCACCCTAATTGTGCAGGAGTGTGCTGCTGGTTTATCGTGTGTGTGTGTGTGTGTGTGTGTGTGTGTGTGTGTGTGTGTGTGTGTGTGTGTGTGCGCGCATGTGTGTTAACTTGTATGTGTGTGTCTTGGGGACCACTTTAAATTTTCCACCTCTAAAGAGAGGACAATTTGACAAAGTGAAAACTATATTTATGAAACACCTTCAAAGAGTTTTGTTGGGACTAAGGTTGATGTAGTGATGCAACAGGGTTAGAGAGGAGCGGTTAGACTAATTTCTGTTGAACGAGACCACATTAAGCCCAGTTTAATCTCAAGTGCCAGACAAGTTAAGTTGTCGT…
TI4_GT	22	TGTGCAGAATAGAATAGCCCTTTATTGTCATTGTACATGTACAACGAAATTATGAGTGCTCCACCCTAATTGTGCAGGAGTGTGCTGCTGGTTTATCGTGCGTGTGTGTGCGTGTGTGTGTTAACTTGTATGTGTGTGTCTTGGGGACCACTTTAAATTTTCCACCTCTAAAGAGAGGACAATTTGACAAAGTGAAAACTATATTTATGAAACACCTTCAAAGAGTTTTGTTGGGACTAAGGTTGATGTAGTGATGCAACAGGGTTAGAGAGGAGCGGTTAGACTAATTTCTGTTGAACGAGACCACGTTAAGCCCAGTTTAATCTCAAGTGCCAGACAAGTTAAGTTGTCGTAGTAACATACAAAGATACCACCAACATTTTTCCTTTC
TI4_GT	23	TGTGCAGAATAGAATAGCCCTTTATTGTCATTGTACATGTACAACGAAATTATGAGTGCTCCACCCTAATTGTGCAGGAGTGTGCTGCTGGTTTATCGTGCGTGTGTGTGTGTGTGTGTGTGTGCGCGCTGTGTGTTAACTTGTATGTGTGTGTCTTGGGGACCACTTTAAATTTTCCACCTCTAAAGAGAGGACAATTTGACAAAGTGAAAACTATATTTATGAAACACCTTCAAAGAGTTTTGTTGGGACTAAGGTTGATGTAGTGATGCAACAGGGTTAGAGAGGAGCGGTTAGACTAATTTCTGTTGAACGAGACCACATTAAGCCCAGTTTAATCTCAAGTGCCAGACAAGTTAAGTTGTCGTAGTAACATACAAAGATACCACCAACATTTTT…
TI4_GT	24	TGTGCAGAATAGAATAGCCCTTTATTGTCATTGTACATGTACAACGAAATTATGAGTGCTCCACCCTAATTGTGCAGGAGTGTGCTGCTGGTTTATCGTGTGTGTGTGTGTGTGTGTGTGTGTGTGTGTGTGTGTGTGTGTGTGTGTGTGTGCGCGCATGTGTGTTAACTTGTATGTGTGTGTCTTGGGGACCACTTTAAATTTTCCACCTCTAAAGAGAGGACAATTTGACAAAGTGAAAACTATATTTATGAAACACCTTCAAAGAGTTTTGTTGGGACTAAGGTTGATGTAGTGATGCAACAGGGTTAGAGAGGAGCGGTTAGACTAATTTCTGTTGAACGAGACCACATTAAGCCCAGTTTAATCTCAAGTGCCAGACAAGTTAAGTTGTCGTAG…
TI4_GT	27	TGTGCAGAATAGAATAGCCCTTTATTGTCATTGTACATGTACAACGAAATTATGAGTGCTCCACCCTAATTGTGCAGGAGTGTGCTGCTGGTTTATCGTGCGTGTGTGTGTGTGTGTGTGTGTGTGTGTGCGCGCTGTGTGTTAACTTGTATGTGTGTGTCTTGGGGACCACTTTAAATTTTCCACCTCTAAAGAGAGGACAATTTGACAAAGTGAAAACTATATTTATGAAACACCTTCAAAGAGTTTTGTTGGGACTAAGGTTGATGTAGTGATGCAACAGGGTTAGAGAGGAGCGGTTAGACTAATTTCTGTTGAACGAGACCACATTAAGCCCAGTTTAATCTCAAGTGCCAGACAAGTTAAGTTGTCGTAGTAACATACAAAGATACCACCAAC…
TI4_GT	28	TGTGCAGAATAGAATAGCCCTTTATTGTCATTGTACATGTACAACGAAATTATGAGTGCTCCACCCTAATTGTGCAGGAGTGTGCTGCTGGTTTATCGTGCGTGTGTGTGTGTGTGTGTGTGTGCGCTCTGTGTGTTAACTTGTATGTGTGTGTCTTGGGGACCACTTTAAATTTTCCACCTCTAAAGAGAGGACAATTTGACAAAGTGAAAACTATATTTATGAAACACCTTCAAAGAGTTTTGTTGGGACTAAGGTTGATGTAGTGATGCAACAGGGTTAGAGAGGAGCGGTTAGACTAATTTCTGTTGAACGAGACCACATTAAGCCCAGTTTAATCTCAAGTGCCAGACAAGTTAAGTTGTCGTAGTAACATACAAAGATACCACCAACATTTTT…
TI4_GT	34	TGTGCAGAATAGAATAGCCCTTTATTGTCATTGTACATGTACAACGAAATTATGAGTGCTCCACCCTAATTGTGCAGGAGTGTGCTGCTGGTTTATCGTGTGTGTGTGTGTGTGTGTGTGTGTGTGTGTGTGCGCGCATGTGTGTTAACTTGTATGTGTGTGTCTTGGGGACCACTTTAAATTTTCCACCTCTAAAGAGAGGACAATTTGACAAAGTGAAAACTATATTTATGAAACACCTTCAAAGAGTTTTGTTGGGACTAAGGTTGATGTAGTGATGCAACAGGGTTAGAGAGGAGCGGTTAGACTAATTTCTGTTGAACGAGACCACATTAAGCCCAGTTTAATCTCAAGTGCCAGACAAGTTAAGTTGTCGTAGTAACATACAAAGATACCACC…
TI4_GT	36	TGTGCAGAATAGAATAGCCCTTTATTGTCATTGTACATGTACAACGAAATTATGAGTGCTCCACCCTAATTGTGCAGGAGTGTGCTGCTGGTTTATCGTGTGTGTGTGTGTGTGTGTGTGTGTGTGTGTGTGTGTGTGTGCGCGCATGTGTGTTAACTTGTATGTGTGTGTCTTGGGGACCACTTTAAATTTTCCACCTCTAAAGAGAGGACAATTTGACAAAGTGAAAACTATATTTATGAAACACCTTCAAAGAGTTTTGTTGGGACTAAGGTTGATGTAGTGATGCAACAGGGTTAGAGAGGAGCGGTTAGACTAATTTCTGTTGAACGAGACCACATTAAGCCCAGTTTAATCTCAAGTGCCAGACAAGTTAAGTTGTCGTAGTAACATACAAAG…
TI4_GT	38	TGTGCAGAATAGAATAGCCCTTTACTGTCATTGTACATGTACAACGAAATTATGAGTGCTCCACCCTAATTGTGCAGGAGTGTGCTGCTGGTTTATCGTGCGTGTGTGTGTGTGTGTGTGTGTGTGCGCGCTGTGTGTTAACTTGTATGTGTGTGTCTTGGGGACCACTTTAAATTTTCCACCTCTAAAGAGAGGACAATTTGACAAAGTGAAAACTATATTTATGAAACACCTTCAAAGAGTTTTGTTGGGACTAAGGTTGATGTAGTGATGCAACAGGGTTAGAGAGGAGCGGTTAGACTAATTTCTGTTGAACGAGACCACATTAAGCCCAGTTTAATCTCAAGTGCCAGACAAGTTAAGTTGTCGTAGTAACATACAAAGATACCACCAACATTT…
TI4_GT	40	TGTGCAGAATAGAATAGCCCTTTATTGTCATTGTACATGTACAACGAAATTATGAGTGCTCCACCCTAATTGTGCAGGAGTGTGCTGCTGGTTTATCGTGCGTGTGTGTGTGTGTGTGTGTGTGTGTGTGTGCGCGCTGTGTGTTAACTTGTATGTGTGTGTCTTGGGGACCACTTTAAATTTTCCACCTCTAAAGAGAGGACAATTTGACAAAGTGAAAACTATATTTATGAAACACCTTCAAAGAGTTTTGTTGGGACTAAGGTTGATGTAGTGATGCAACAGGGTTAGAGAGGAGCGGTTAGACTAATTTCTGTTGAACGAGACCACATTAAGCCCAGTTTAATCTCAAGTGCCAGACAAGTTAAGTTGTCGTAGTAACATACAAAGATACCACCA…
TI4_GT	41	TGTGCAGAATAGAATAGCCCTTTATTGTCATTGTACATGTACAACGAAATTATGAGTGCTCCACCCTAATTGTGCAGGAGTGTGCTGCTGGTTTATCGTGTGTGTGTGTGTGTGTGTGTGTGTGTGTGTGTGTGTGTGTGTGTGTGTGCGCGCATGTGTGTTAACTTGTATGTGTGTGTCTTGGGGACCACTTTAAATTTTCCACCTCTAAAGAGAGGACAATTTGACAAAGTGAAAACTATATTTATGAAACACCTTCAAAGAGTTTTGTTGGGACTAAGGTTGATGTAGTGATGCAACAGGGTTAGAGAGGAGCGGTTAGACTAATTTCTGTTGAACGAGACCACATTAAGCCCAGTTTAATCTCAAGTGCCAGACAAGTTAAGTTGTCGTAGTAAC…
TI29_TAAAA	1	AGGTCAAGATCAAGCAGTTTCATGGACAATCCACTTTAAGTCTAGTCTCTATTATGGTGAAGCCTTCACATTCCTACTGCACAACCGTCTTCTAACTTTACACAACAATGACGCTTCAAAGTCAAGGCTATGTGAAATCAGACACAACACTATCATAAAATAAAGTAAAATAAAATAAAATAAAATAAAATAAAAAATACAGTGGCACAAAGCCAGTAGAAATAAGCATATAGGATTAATTCATAAACAATACTTATGCTAGTATTTTTGGTATATCTGATTTTTCTGTGTTCCAGGGAACTCGTGATTTTAAAAAATGGCAAAAGCAAGACATCCACACTGAATTATGTTGATG
TI29_TAAAA	2	AGGTCAAGATCAAGCAGTTTCATGGACAATCCACTTTAAGTCTAGTCTCTATTATGGTGAAGCCTTCACATTCCTACTGCACAACCGTCTTCTAATTTTACACAACAATGACGCTTCAAAGTCAAGGCTATGTGAAATCAGACACAACACTATCATAAAATAAAGTAAAATAAAATAAAATAAAATAAAATAAAATAAAATAAAATAAAATAAAATAAAAAATACAGTGGCACAAAGCCAGTAGAAATAAGCATATAGGATTAATTCATAAACAATACTTATGCTAGTATTTTTGGTATATCTGATTTTTCTGTGTTCCAGGGAACTCGTGATTTTAAAAAATGGCAAAAGCAAGACATCCACACTGAATTATGTTGATG
TI29_TAAAA	3	AGGTCAAGATCAAGCAGTTTCATGGACAATCCACTTTAAGTCTAGTCTCTATTATGGTGAAGCCTTCACATTCCTACTGCACAACCGTCTTCTAACTTTACACAACAATGACGCTTCAAAGTCAAGGCTATGTGAAATCAGACACAACACTATCATAAAATAAAATAAAATAAAATAAAATAAAATAAAATAAAATAAAATAAAATAAAATAAAATACGGTGGCACAAAGCCAGTAGAAATAAGCATATAGGATTAATTCATAAACAATACTTATGCTAGTATTTTTGGTATATCTGATTTTTCTGTGTTCCAGGGAACTCGTGATTTTAAAAAATGGCAAAAGCAAGACATCCACACTGAATTATGTTGATG
TI29_TAAAA	5	AGGTCAAGATCAAGCAGTTTCATGGACAATCCACTTTAAGTCTAGTCTCTATTATGGTGAAGCCTTCACATTCCTACTGCACAACCGTCTTCTAATTTTACACAACAATGACGCTTCAAAGTCAAGGCTATGTGAAATCAGACACAACACTATCATAAAATAAAGTAAAATAAAATAAAATAAAATAAAATAAAATAAAATAAAATAAAATAAAAAATACAGTGGCACAAAGCCAGTAGAAATAAGCATATAGGATTAATTCATAAACAATACTTATGCTAGTATTTTTGGTATATCTGATTTTTCTGTGTTCCAGGGAACTCGTGATTTTAAAAAATGGCAAAAGCAAGACATCCACACTGAATTATGTTGATG
TI29_TAAAA	6	AGGTCAAGATCAAGCAGTTTCATGGACAATCCACTTTAAGTCTAGTCTCTATTATGGTGAAGCCTTCACATTCCTACTGCACAACCGTCTTCTAACTTTACACAACAATGACGCTTCAAAGTCAAGGCTATGTGAAATCAGACACAACACTATCATAAAATAAAATAAAATAAAATAAAATAAAATAGGGTGGCACAAAGCCAGTAGAAATAAGCATATAGGATTAATTCATAAACAATACTTATGCTAGTATTTTTAGTATATCTGATTTTTCTGTGTTCCAGGGAACTCGTAAGACATCCACACTGAATTATGTTGATG
TI29_TAAAA	7	AGGTCAAGATCAAGCAGTTTCATGGACAATCCACTTTAAGTCTAGTCTCTATTATGGTGAAGCCTTCACATTCCTACTGCACAACCGTCTTCTAACTTTACACAACAATGACGCTTCAAAGTCAAGGCTATGTGAAATCAGACACAACACTATCATAAAATAAAATAAAATAAAATAAAATAAAATAAAATAGGGTGGCACAAAGCCAGTAGAAATAAGCATATAGGATTAATTCATAAACAATACTTATGCTAGTATTTTTAGTATATCTGATTTTTCTGTGTTCCAGGGAACTCGTAAGACATCCACACTGAATTATGTTGATG
TI29_TAAAA	8	AGGTCAAGATCAAGCAGTTTCATGGACAATCCACTTTAAGTCTAGTCTCTATTATGGTGAAGCCTTCACATTCCTACTGCACAACCGTCTTCTAATTTTACACAACAATGACGCTTCAAAGTCAAGGCTATGTGAAATCAGACACAACACTATCATAAAATAAAGTAAAATAAAATAAAATAAAATAAAATAAAAAATACGGTGGCACAAAGCCAGTAGAAATAAGCATATAGAATTAATTCATAAACAATACTTATGCTAGTATTTTTGGTATATCTGATTTTTCTGTGTTCCAGGGAACTCGTGATTTTAAAAAATGGTAAAAGCAAGACATCCACACTGAATTATGTTGATG
TI29_TAAAA	9	AGGTCAAGATCAAGCAGTTTCATGGACAATCCACTTTAAGTCTAGTCTCTATTATGGTGAAGCCTTCACATTCCTACTGCACAACCGTCTTCTAACTTTACACAACAATGACGCTTCAAAGTCAAGGCTATGTGAAATCAGACACAACACTATCATAAAATAAAATAAAATAAAATAAAATAAAATAAAATAAAATAAAATAAAATAAAATAAAATAAAATAAAATAAAAAATACGGTGGCACAAAGCCAGTAGAAATAAGCATATAGGATTAATTCATAAACAATACTTATGCTAGTATTTTTGGTATATCTGATTTTTCTGTGTTCCAGGGAACTCGTGATTTTAAAAAATGGCAAAAGCAAGATATCCACACTGAATTATGTTGATG
TI29_TAAAA	10	AGGTCAAGATCAAGCAGTTTCATGGACAATCCACTTTAAGTCTAGTCTCTATTATGGTGAAGCCTTCACATTCCTACTGCACAACCGTCTTCTAACTTTACACAACAATGACGCTTCAAAGTCAAGGCTATGTGAAATCAGACACAACACTATCATAAAATAAAGTAAAATAAAATAAAATAAAATAAAATAAAATAAAAAATACAGTGGCACAAAGCCAGTAGAAATAAGCATATAGGATTAATTCATAAACAATACTTATGCTAGTATTTTTGGTATATCTGATTTTTCTGTGTTCCAGGGAACTCGTGATTTTAAAAAATGGCAAAAGCAAGACATCCACACTGAATTATGTTGATG
TI29_TAAAA	11	AGGTCAAGATCAAGCAGTTTCATGGACAATCCACTTTAAGTCTAGTCTCTATTATGGTGAAGCCTTCACATTCCTACTGCACAACCGTCTTCTAACTTTACACAACAATGACGCTTCAAAGTCAAGGCTATGTGAAATCAGACACAACACTATCATAAAATAAAGTAAAATAAAATAAAATAAAATAAAATAAAATAAAATAAAATAAAATAAAATAAAATAAAATAAAATAAAATAAAAAATACGGTGGCACAAAGCCAGTAGAAATAAGCATATAGGATTAATTCATAAACAATACTTATGCTAGTATTTTTGGTATATCTGATTTTTCTGTGTTCCAGGGAACTCGTGATTTTAAAAAATGGCAAAAGCAAGATATCCACACTGAATTATGTTGATG
TI29_TAAAA	13	AGGTCAAGATCAAGCAGTTTCATGGACAATCCACTTTAAGTCTAGTCTCTATTATGGTGAAGCCTTCACATTCCTACTGCACAACCGTCTTCTAATTTTACACAACAATGACGCTTCAAAGTCAAGGCTATGTGAAATCAGACACAACACTATCATAAAATAAAGTAAAATAAAATAAAATAAAATAAAATAAAAAATACGGTGGCACAAAGCCAGTAGAAATAAGCATATAGGATTAATTCATAAACAATACTTATGCTAGTATTTTTGGTATATCTGATTTTTCTGTGTTCCAGGGAACTCATGATTTTAAAAAATGGCAAAAGCAAGACATCCACACTGAATTATGTTGATG
TI29_TAAAA	14	AGGTCAAGATCAAGCAGTTTCATGGACAATCCACTTTAAGTCTAGTCTCTATTATGGTGAAGCCTTCACATTCCTACTGCACAACCGTCTTCTAACTTTACACAACAATGACGCTTCAAAGTCAAGGCTATGTGAAATCAGACACAACACTATCATAAAATAAAATAAAATAAAATAAAATAAAATAAAATAAAATAAAATAAAATAAAATAAAATAAAATACGGTGGCACAAAGCCAGTAGAAATAAGCATATAGGATTAATTCATAAACAATACTTATGCTAGTATTTTTGGTATATCTGATTTTTCTGTGTTCCAGGGAACTCGTGATTTTAAAAAATGGCAAAAGCAAGACATCCACACTGAATTATGTTGATG
TI29_TAAAA	16	AGGTCAAGATCAAGCAGTTTCATGGACAATCCACTTTAAGTCTAGTCTCTATTATGGTGAAGCCTTCACATTCCTACTGCACAACCGTCTTCTAACTTTACACAACAATGACGCTTCAAAGTCAAGGCTATGTGAAATCAGACACAACACTATCATAAAATAAAGTAAAATAAAATAAAATAAAATAAAATAAAATAAAATAAAAAATACGGTGGCACAAAGCCAGTAGAAATAAGCATATAGGATTAATTCATAAACAATACTTATGCTAGTATTTTTGGTATATCTGATTTTTCTGTGTTCCAGGGAACTCGTGATTTTAAAAAATGGCAAAAGCAAGACATCCACACTGAATTATGTTGATG
TI29_TAAAA	17	AGGTCAAGATCAAGCAGTTTCATGGACAATCCACTTTAAGTCTAGTCTCTATTATGGTGAAGCCTTCACATTCCTACTGCACAACCGTCTTCTAACTTTACACAACAATGACGCTTCAAAGTCAAGGCTATGTGAAATCAGACACAACACTATCATAAAATAAAGTAAAATAAAATAAAATAAAATAAAATAAAAAATACGGTGGCACAAAGCCAGTAGAAATAAGCATATAGGATTAATTCATAAACAATACTTATGCTAGTATTTTTGGTATATCTGATTTTTCTGTGTTCCAGGGAACTCGTGATTTTAAAAAATGGTAAAAGCAAGACATCCACACTGAATTATGTTGATG
TI29_TAAAA	18	AGGTCAAGATCAAGCAGTTTCATGGACAATCCACTTTAAGTCTAGTCTCTATTATGGTGAAGCCTTCACATTCCTACTGCACAACCGTCTTCTAACTTTACACAACAATGACGCTTCAAAGTCAAGGCTATGTGAAATCAGACACAACACTATCATAAAATAAAGTAAAATAAAATAAAATAAAATAAAATAAAATAAAATAAAAAATACAGTGGCACAAAGCCAGTAGAAATAAGCATATAGGATTAATTCATAAACAATACTTATGCTAGTATTTTTGGTATATCTGATTTTTCTGTGTTCCAGGGAACTCGTGATTTTAAAAAATGGCAAAAGCAAGACATCCACACTGAATTATGTTGATG
TI29_TAAAA	19	AGGTCAAGATCAAGCAGTTTCATGGACAATCCACTTTAAGTCTAGTCTCTATTATGGTGAAGCCTTCACATTCCTACTGCACAACCGTCTTCTAATTTTACACAACAATGACGCTTCAAAGTCAAGGCTATGTGAAATCAGACACAACACTATCATAAAATAAAGTAAAATAAAATAAAATAAAAAATACGGTGGCACAAAGCCAGTAGAAATAAGCATATAGGATTAATTCATAAACAATACTTATGCTAGTATTTTTGGTATATCTGATTTTTCTGTGTTCCAGGGAACTCGTGATTTTAAAAAATGGTAAAAGCAAGACATCCACACTGAATTATGTTGATG
TI29_TAAAA	20	AGGTCAAGATCAAGCAGTTTCATGGACAATCCACTTTAAGTCTAGTCTCTATTATGGTGAAGCCTTCACATTCCTACTGCACAACCGTCTTCTAACTTTACACAACAATGACGCTTCAAAGTCAAGGCTATGTGAAATCAGACACAACACTATCATAAAATAAAGTAAAATAAAATAAAATAAAATAAAATAAAATAAAAAATACGGTGGCACAAAGCCAGTAGAAATAAGCATATAGGATTAATTCATAAACAATACTTATGCTAGTATTTTTGGTATATCTGATTTTTCTGTGTTCCAGGGAACTCGTGATTTTAAAAAATGGCAAAAGCAAGACATCCACACTGAATTATGTTGATG
TI29_TAAAA	21	AGGTCAAGATCAAGCAGTTTCATGGACAATCCACTTTAAGTCTAGTCTCTATTATGGTGAAGCCTTCACATTCCTACTGCACAACCGTCTTCTAATTTTACACAACAATGACGCTTCAAAGTCAAGGCTATGTGAAATCAGACACAACACTATCATAAAATAAAGTAAAATAAAATAAAATAAAATAAAATAAAAAATACGGTGGCACAAAGCCAGTAGAAATAAGCATATAGGATTAATTCATAAACAATACTTATGCTAGTATTTTTGGTATATCTGATTTTTCTGTGTTCCAGGGAACTCGTGATTTTAAAAAATGGTAAAAGCAAGACATCCACACTGAATTATGTTGATG
TI29_TAAAA	22	AGGTCAAGATCAAGCAGTTTCATGGACAATCCACTTTAAGTCTAGTCTCTATTATGGTGAAGCCTTCACATTCCTACTGCACAACCGTCTTCTAACTTTACACAACAATGACGCTTCAAAGTCAAGGCTATGTGAAATCAGACACAACACTATCATAAAATAAAGTAAAATAAAATAAAATAAAATAAAATAAAATAAAAAATACAGTGGCACAAAGCCAGTAGAAATAAGCATATAGGATTAATTCATAAACAATACTTATGCTAGTATTTTTGGTATATCTGATTTTTCTGTGTTCCAGGGAACTCGTGATTTTAAAAAAATGGCAAAAGCAAGACATCCACACTGAATTATGTTGATG
TI29_TAAAA	26	AGGTCAAGATCAAGCAGTTTCATGGACAATCCACTTTAAGTCTAGTCTCTATTATGGTGAAGCCTTCACATTCCTACTGCACAACCGTCTTCTAACTTTACACAACAATGACGCTTCAAAGTCAAGGCTATGTGAAATCAGACACAACACTATCATAAAATAAAATAAAATAAAATAAAATAAAATAAAATAAAATAGGGTGGCACAAAGCCAGTAGAAATAAGCATATAGGATTAATTCATAAACAATACTTATGCTAGTATTTTTAGTATATCTGATTTTTCTGTGTTCCAGGGAACTCGTAAGACATCCACACTGAATTATGTTGATG
TI29_TAAAA	27	AGGTCAAGATCAAGCAGTTTCATGGACAATCCACTTTAAGTCTAGTCTCTATTATGGTGAAGCCTTCACATTCCTACTGCACAACCGTCTTCTAACTTTACACAACAATGACGCTTCAAAGTCAAGGCTATGTGAAATCAGACACAACACTATCATAAAATAAAGTAAAATAAAATAAAATAAAATAAAATAAAATAAAATAAAATAAAATAAAATAAAATAAAATAAAAAATACGGTGGCACAAAGCCAGTAGAAATAAGCATATAGGATTAATTCATAAACAATACTTATGCTAGTATTTTTGGTATATCTGATTTTTCTGTGTTCCAGGGAACTCGTGATTTTAAAAAATGGCAAAAGCAAGATATCCACACTGAATTATGTTGATG
TI29_TAAAA	28	AGGTCAAGATCAAGCAGTTTCATGGACAATCCACTTTAAGTCTAGTCTCTATTATGGTGAAGCCTTCACATTCCTACTGCACAACCGTCTTCTAACTTTACACAACAATGACGCTTCAAAGTCAAGGCTATGTGAAATCAGACACAACACTATCATAAAATAAAGTAAAATAAAATAAAATAAAATAAAATAAAATAAAATAAAATAAAAAATACGGTGGCACAAAGCCAGTAGAAATAAGCATATAGGATTAATTCATAAACAATACTTATGCTAGTATTTTTGGTATATCTGATTTTTCTGTGTTCCAGGGAACTCGTGATTTTAAAAAATGGCAAAAGCAAGACATCCACACTGAATTATGTTGATG
TI29_TAAAA	29	AGGTCAAGATCAAGCAGTTTCATGGACAATCCACTTTAAGTCTAGTCTCTATTATGGTGAAGCCTTCACATTCCTACTGCACAACCGTCTTCTAACTTTACACAACAATGACGCTTCAAAGTCAAGGCTATGTGAAATCAGACACAACACTATCATAAAATAAAGTAAAATAAAATAAAATAAAATAAAATAAAATAAAATAAAATAAAATAAAATAAAATAAAAAATACAGTGGCACAAAGCCAGTAGAAATAAGCATATAGGATTAATTCATAAACAATACTTATGCTAGTATTTTTGGTATATCTGATTTTTCTGTGTTCCAGGGAACTCGTGATTTTAAAAAATGGCAAAAGCAAGACATCCACACTGAATTATGTTGATG
TI29_TAAAA	30	AGGTCAAGATCAAGCAGTTTCATGGACAATCCACTTTAAGTCTAGTCTCTATTATGGTGAAGCCTTCACATTCCTACTGCACAACCGTCTTCTAATTTTACACAACAATGACGCTTCAAAGTCAAGGCTATGTGAAATCAGACACAACACTATCATAAAATAAAGTAAAATAAAATAAAATAAAATAAAATAAAATAAAATAAAAAATACGGTGGCACAAAGCCAGTAGAAATAAGCATATAGGATTAATTCATAAACAATACTTATGCTAGTATTTTTGGTATATCTGATTTTTCTGTGTTCCAGGGAACTCGTGATTTTAAAAAATGGCAAAAGCAAGACATCCACACTGAATTATGTTGATG
TI29_TAAAA	31	AGGTCAAGATCAAGCAGTTTCATGGACAATCCACTTTAAGTCTAGTCTCTATTATGGTGAAGCCTTCACATTCCTACTGCACAACCGTCTTCTAACTTTACACAACAATGACGCTTCAAAGTCAAGGCTATGTGAAATCAGACACAACACTATCATAAAATAAAGTAAAATAAAATAAAATAAAATAAAATAAAATAAAATAAAATAAAATAAAAAATACAGTGGCACAAAGCCAGTAGAAATAAGCATATAGGATTAATTCATAAACAATACTTATGCTAGTATTTTTGGTATATCTGATTTTTCTGTGTTCCAGGGAACTCGTGATTTTAAAAAATGGCAAAAGCAAGACATCCACACTGAATTATGTTGATG
TI29_TAAAA	32	AGGTCAAGATCAAGCAGTTTCATGGACAATCCACTTTAAGTCTAGTCTCTATTATGGTGAAGCCTTCACATTCCTACTGCACAACCGTCTTCTAACTTTACACAACAATGACGCTTCAAAGTCAAGGCTATGTGAAATCAGACACAACACTATCATAAAATAAAGTAAAATAAAATAAAATAAAATAAAATAAAATAAAATAAAATAAAATAAAATAAAAAATACGGTGGCACAAAGCCAGTAGAAATAAGCATATAGGATTAATTCATAAACAATACTTATGCTAGTATTTTTGGTATATCTGATTTTTCTGTGTTCCAGGGAACTCGTGATTTTAAAAAATGGCAAAAGCAAGACATCCACACTGAATTATGTTGATG
TI29_TAAAA	33	AGGTCAAGATCAAGCAGTTTCATGGACAATCCACTTTAAGTCTAGTCTCTATTATGGTGAAGCCTTCACATTCCTACTGCACAACCGTCTTCTAATTTTACACAACAATGACGCTTCAAAGTCAAGGCTATGTGAAATCAGACACAACACTATCATAAAATAAAGTAAAATAAAATAAAATAAAATAAAATAAAATAAAATAAAATAAAATAAAATAAAATAAAAAATACAGTGGCACAAAGCCAGTAGAAATAAGCATATAGGATTAATTCATAAACAATACTTATGCTAGTATTTTTGGTATATCTGATTTTTCTGTGTTCCAGGGAACTCGTGATTTTAAAAAATGGCAAAAGCAAGACATCCACACTGAATTATGTTGATG
TI29_TAAAA	34	AGGTCAAGATCAAGCAGTTTCATGGACAATCCACTTTAAGTCTAGTCTCTATTATGGTGAAGCCTTCACATTCCTACTGCACAACCGTCTTCTAACTTTACACAACAATGACGCTTCAAAGTCAAGGCTATGTGAAATCAGACACAACACTATCATAAAATAAAGTAAAATAAAATAAAATAAAATAAAATAAAATAAAATAAAATAAAATAAAAAATACGGTGGCACAAAGCCAGTAGAAATAAGCATATAGGATTAATTCATAAACAATACTTATGCTAGTATTTTTGGTATATCTGATTTTTCTGTGTTCCAGGGAACTCGTGATTTTAAAAAATGGCAAAAGCAAGACATCCACACTGAATTATGTTGATG
TI29_TAAAA	36	AGGTCAAGATCAAGCAGTTTCATGGACAATCCACTTTAAGTCTAGTCTCTATTATGGTGAAGCCTTCACATTCCTACTGCACAACCGTCTTCTAACTTTACACAACAATGACGCTTCAAAGTCAAGGCTATGTGAAATCAGACACAACACTATCATAAAATAAAATAAAATAAAATAAAATAAAATAAAATAAAATAAAATAAAATAAAATACGGTGGCACAAAGCCAGTAGAAATAAGCATATAGGATTAATTCATAAACAATACTTATGCTAGTATTTTTGGTATATCTGATTTTTCTGTGTTCCAGGGAACTCGTGATTTTAAAAAATGGCAAAAGCAAGACATCCACACTGAATTATGTTGATG
TI29_TAAAA	38	AGGTCAAGATCAAGCAGTTTCATGGACAATCCACTTTAAGTCTAGTCTCTATTATGGTGAAGCCTTCACATTCCTACTGCACAACCGTCTTCTAATTTTACACAACAATGACGCTTCAAAGTCAAGGCTATGTGAAATCAGACACAACACTATCATAAAATAAAGTAAAATAAAATAAAATAAAATAAAATAAAATAAAATAAAATAAAATAAAATAAAAAATACGGTGGCACAAAGCCAGTAGAAATAAGCATATAGGATTAATTCATAAACAATACTTATGCTAGTATTTTTGGTATATCTGATTTTTCTGTGTTCCAGGGAACTCGTGATTTTAAAAAATGGCAAAAGCAAGACATCCACACTGAATTATGTTGATG
TI29_TAAAA	39	AGGTCAAGATCAAGCAGTTTCATGGACAATCCACTTTAAGTCTAGTCTCTATTATGGTGAAGCCTTCACATTCCTACTGCACAACCGTCTTCTAATTTTACACAACAATGACGCTTCAAAGTCAAGGCTATGTGAAATCAGACACAACACTATCATAAAATAAAGTAAAATAAAATAAAATAAAATAAAATAAAATAAAATAAAATAAAATAAAAAATACGGTGGCACAAAGCCAGTAGAAATAAGCATATAGGATTAATTCATAAACAATACTTATGCTAGTATTTTTGGTATATCTGATTTTTCTGTGTTCCAGGGAACTCGTGATTTTAAAAAATGGCAAAAGCAAGACATCCACACTGAATTATGTTGATG
TI29_TAAAA	40	AGGTCAAGATCAAGCAGTTTCATGGACAATCCACTTTAAGTCTAGTCTCTATTATGGTGAAGCCTTCACATTCCTACTGCACAACCGTCTTCTAACTTTACACAACAATGACGCTTCAAAGTCAAGGCTATGTGAAATCAGACACAACACTATCATAAAATAAAGTAAAATAAAATAAAATAAAATAAAATAAAATAAAATAAAATAAAATAAAATAAAAAATACAGTGGCACAAAGCCAGTAGAAATAAGCATATAGGATTAATTCATAAACAATACTTATGCTAGTATTTTTGGTATATCTGATTTTTCTGTGTTCCAGGGAACTCGTGATTTTAAAAAATGGCAAAAGCAAGACATCCACACTGAATTATGTTGATG
TI29_TAAAA	41	AGGTCAAGATCAAGCAGTTTCATGGACAATCCACTTTAAGTCTAGTCTCTATTATGGTGAAGCCTTCACATTCCTACTGCACAACCGTCTTCTAACTTTACACAACAATGACGCTTCAAAGTCAAGGCTATGTGAAATCAGACACAACACTATCATAAAATAAAGTAAAATAAAATAAAATAAAATAAAATAAAATAAAATAAAATAAAATAAAATAAAATAAAATAAAATAAAAAATACGGTGGCACAAAGCCAGTAGAAATAAGCATATAGGATTAATTCATAAACAATACTTATGCTAGTATTTTTGGTATATCTGATTTTTCTGTGTTCCAGGGAACTCGTGATTTTAAAAAATGGCAAAAGCAAGACATCCACACTGAATTATGTTGATG
TI29_TAAAA	44	AGGTCAAGATCAAGCAGTTTCATGGACAATCCACTTTAAGTCTAGTCTCTATTATGGTGAAGCCTTCACATTCCTACTGCACAACCGTCTTCTAATTTTACACAACAATGACGCTTCAAAGTCAAGGCTATGTGAAATCAGACACAACACTATCATAAAATAAAGTAAAATAAAATAAAATAAAATAAAATAAAATAAAATAAAATAAAATAAAATAAAATAAAAAATACGGTGGCACAAAGCCAGTAGAAATAAGCATATAGGATTAATTCATAAACAATACTTATGCTAGTATTTTTGGTATATCTGATTTTTCTGTGTTCCAGGGAACTCGTGATTTTAAAAAATGGCAAAAGCAAGACATCCACACTGAATTATGTTGATG
TI29_TAAAA	45	AGGTCAAGATCAAGCAGTTTCATGGACAATCCACTTTAAGTCTAGTCTCTATTATGGTGAAGCCTTCACATTCCTACTGCACAACCGTCTTCTAATTTTACACAACAATGACGCTTCAAAGTCAAGGCTATGTGAAATCAGACACAACACTATCATAAAATAAAGTAAAATAAAATAAAATAAAATAAAATAAAATAAAATAAAATAAAAAATACGGTGGCACAAAGCCAGTAGAAATAAGCATATAGGATTAATTCATAAACAATACTTATGCTAGTATTTTTGGTATATCTGATTTTTCTGTGTTCCAGGGAACTCGTGATTTTAAAAAATGGCAAAAGCAAGACATCCACACTGAATTATGTTGATG
TI29_TAAAA	46	AGGTCAAGATCAAGCAGTTTCATGGACAATCCACTTTAAGTCTAGTCTCTATTATGGTGAAGCCTTCACATTCCTACTGCACAACCGTCTTCTAATTTTACACAACAATGACGCTTCAAAGTCAAGGCTATGTGAAATCAGACACAACACTATCATAAAATAAAGTAAAATAAAATAAAATAAAATAAAATAAAAAATACGGTGGCACAAAGCCAGTAGAAATAAGCATATAGGATTAATTCATAAACAATACTTATGCTAGTATTTTTGGTATATCTGATTTTTCTGTGTTCCAGGGAACTCGTGATTTTAAAAAATGGCAAAAGCAAGACATCCACACTGAATTATGTTGATG
TI29_TAAAA	47	AGGTCAAGATCAAGCAGTTTCATGGACAATCCACTTTAAGTCTAGTCTCTATTATGGTGAAGCCTTCACATTCCTACTGCACAACCGTCTTCTAACTTTACACAACAATGACGCTTCAAAGTCAAGGCTATGTGAAATCAGACACAACACTATCATAAAATAAAGTAAAATAAAATAAAATAAAATAAAATAAAATAAAAAATACGGTGGCACAAAGCCAGTAGAAATAAGCATATAGGATTAATTCATAAACAATACTTATGCTAGTATTTTTGGTATATCTGATTTTTCTGTGTTCCAGGGAACTCGTGATTTTAAAAAATGGTAAAAGCAAGACATCCACACTGAATTATGTTGATG
TI29_TAAAA	48	AGGTCAAGATCAAGCAGTTTCATGGACAATCCACTTTAAGTCTAGTCTCTATTATGGTGAAGCCTTCACATTCCTACTGCACAACCATCTTCTAATTTTACACAACAATGACGCTTCAAAGTCAAGGCTATGTGAAATCAGACACAACACTATCATAAAATAAAGTAAAATAAAATAAAATAAAATAAAATAAAATAAAATAAAATAAAAAATACGGTGGCACAAAGCCAGTAGAAATAAGCATATAGGATTAATTCATAAACAATACTTATGCTAGTATTTTTGGTATATCTGATTTTTCTGTGTTCCAGGGAACTCGTGATTTTAAAAAATGGCAAAAGCAAGACATCCACACTGAATTATGTTGATG
TI29_TAAAA	51	AGGTCAAGATCAAGCAGTTTCATGGACAATCCACTTTAAGTCTAGTCTCTATTATGGTGAAGCCTTCACATTCCTACTGCACAACCGTCTTCTAACTTTACACAACAATGACGCTTCAAAGTCAAGGCTATGTGAAATCAGACACAACACTATCATAAAATAAAATAAAATAAAATAAAATAAAATAAAATAAAATAAAATAAAATAAAATAAAATAAAATAAAATACGGTGGCACAAAGCCAGTAGAAATAAGCATATAGGATTAATTCATAAACAATACTTATGCTAGTATTTTTGGTATATCTGATTTTTCTGTGTTCCAGGGAACTCGTGATTTTAAAAAATGGCAAAAGCAAGACATCCACACTGAATTATGTTGATG
TI29_TAAAA	52	AGGTCAAGATCAAGCAGTTTCATGGACAATCCACTTTAAGTCTAGTCTCTATTATGGTGAAGCCTTCACATTCCTACTGCACAACCGTCTTCTAACTTTACACAACAATGACGCTTCAAAGTCAAGGCTATGTGAAATCAGACACAACACTATCATAAAATAAAGTAAAATAAAATAAAATAAAATAAAATAAAATAAAATAAAATAAAATAAAATAAAATAAAATAAAAAATACGGTGGCACAAAGCCAGTAGAAATAAGCATATAGGATTAATTCATAAACAATACTTATGCTAGTATTTTTGGTATATCTGATTTTTCTGTGTTCCAGGGAACTCGTGATTTTAAAAAATGGCAAAAGCAAGACATCCACACTGAATTATGTTGATG
TI29_TAAAA	53	AGGTCAAGATCAAGCAGTTTCATGGACAATCCACTTTAAGTCTAGTCTCTATTATGGTGAAGCCTTCACATTCCTACTGCACAACCGTCTTCTAACTTTACACAACAATGACGCTTCAAAGTCAAGGCTATGTGAAATCAGACACAACACTATCATAAAATAAAATAAAATAAAATAAAATAAAATAAAATAAAATAAAATAGGGTGGCACAAAGCCAGTAGAAATAAGCATATAGGATTAATTCATAAACAATACTTATGCTAGTATTTTTAGTATATCTGATTTTTCTGTGTTCCAGGGAACTCGTAAGACATCCACACTGAATTATGTTGATG
TI29_TAAAA	54	AGGTCAAGATCAAGCAGTTTCATGGACAATCCACTTTAAGTCTAGTCTCTATTATGGTGAAGCCTTCACATTCCTACTGCACAACCGTCTTCTAATTTTACACAACAATGACGCTTCAAAGTCAAGGCTATGTGAAATCAGACACAACACTATCATAAAATAAAGTAAAATAAAATAAAATAAAATAAAATAAAATAAAATAAAATAAAATAAAATAAAATAAAATAAAATAAAAAATACAGTGGCACAAAGCCAGTAGAAATAAGCATATAGGATTAATTCATAAACAATACTTATGCTAGTATTTTTGGTATATCTGATTTTTCTGTGTTCCAGGGAACTCGTGATTTTAAAAAATGGCAAAAGCAAGACATCCACACTGAATTATGTTGATG
TI29_TAAAA	55	AGGTCAAGATCAAGCAGTTTCATGGACAATCCACTTTAAGTCTAGTCTCTATTATGGTGAAGCCTTCACATTCCTACTGCACAACCGTCTTCTAATTTTACACAACAATGACGCTTCAAAGTCAAGGCTATGTGAAATCAGACACAACACTATCATAAAATAAAGTAAAATAAAATAAAATAAAATAAAATAAAATAAAATAAAATAAAAAATACAGTGGCACAAAGCCAGTAGAAATAAGCATATAGGATTAATTCATAAACAATACTTATGCTAGTATTTTTGGTATATCTGATTTTTCTGTGTTCCAGGGAACTCGTGATTTTAAAAAATGGCAAAAGCAAGACATCCACACTGAATTATGTTGATG
TI29_TAAAA	56	AGGTCAAGATCAAGCAGTTTCATGGACAATCCACTTTAAGTCTAGTCTCTATTATGGTGAAGCCTTCACATTCCTACTGCACAACCGTCTTCTAACTTTACACAACAATGACGCTTCAAAGTCAAGGCTATGTGAAATCAGACACAACACTATCATAAAATAAAGTAAAATAAAATAAAATAAAATAAAATAAAATAAAATAAAAAATACAGTGGCACAAAGCCAGTAGAAATAAGCATATAGGATTAATTCATAAACAATACTTATGCTAGTATTTTTGGTATATCTGATTTTTCTGTGTTCCAGGGAACTCGTGATTTTAAAAAATGGCAAAAGCAAGACATCCACACTGAATTATNTTGATG
TI29_TAAAA	57	AGGTCAAGATCAAGCAGTTTCATGGACAATCCACTTTAAGTCTAGTCTCTATTATGGTGAAGCCTTCACATTCCTACTGCACAACCGTCTTCTAATTTTACACAACAATGACGCTTCAAAGTCAAGGCTATGTGAAATCAGACACAACACTATCATAAAATAAAGTAAAATAAAATAAAATAAAATAAAATAAAATAAAATAAAATAAAATAAAATAAAATAAAATAAAAAATACAGTGGCACAAAGCCAGTAGAAATAAGCATATAGGATTAATTCATAAACAATACTTATGCTAGTATTTTTGGTATATCTGATTTTTCTGTGTTCCAGGGAACTCGTGATTTTAAAAAATGGCAAAAGCAAGACATCCACACTGAATTATGTTGATG
TI29_TAAAA	58	AGGTCAAGATCAAGCAGTTTCATGGACAATCCACTTTAAGTCTAGTCTCTATTATGGTGAAGCCTTCACATTCCTACTGCACAACCGTCTTCTAATTTTACACAACAATGACGCTTCAAAGTCAAGGCTATGTGAAATCAGACACAACACTATCATAAAATAAAGTAAAATAAAATAAAATAAAATAAAATAAAATAAAATAAAATAAAATAAAATAAAATAAAATAAAATAAAAAATACGGTGGCACAAAGCCAGTAGAAATAAGCATATAGGATTAATTCATAAACAATACTTATGCTAGTATTTTTGGTATATCTGATTTTTCTGTGTTCCAGGGAACTCGTGATTTTAAAAAATGGCAAAAGCAAGACATCCACACTGAATTATGTTGATG
TI29_TAAAA	59	AGGTCAAGATCAAGCAGTTTCATGGACAATCCACTTTAAGTCTAGTCTCTATTATGGTGAAGCCTTCACATTCCTACTGCACAACCGTCTTCTAATTTTACACAACAATGACGCTTCAAAGTCAAGGCTATGTGAAATCAGACACAACACTATCATAAAATAAAGTAAAATAAAATAAAATAAAATAAAATAAAATAAAATAAAATAAAATAAAATAAAATAAAATAAAAAATACGGTGGCACAAAGCCAGTAGAAATAAGCATATAGGATTAATTCATAAACAATACTTATGCTAGTATTTTTGGTATATCTGATTTTTCTGTGTTCCAGGGAACTCGTGATTTTAAAAAATGGCAAAAGCAAGACATCCACACTGAATTATGTTGATG
TI29_TAAAA	60	AGGTCAAGATCAAGCAGTTTCATGGACAATCCACTTTAAGTCTAGTCTCTATTATGGTGAAGCCTTCACATTCCTACTGCACAACCGTCTTCTAANTTTACACAACAATGACGCTTCAAAGTCAAGGCTATGTGAAATCAGACACAACACTATCATAAAATAAAGTAAAATAAAATAAAATAAAATAAAATAAAAAATACGGTGGCACAAAGCCAGTAGAAATAAGCATATAGGATTAATTCATAAACAATACTTATGCTAGTATTTTTGGTATATCTGATTTTTCTGTGTTCCAGGGAACTCGTGATTTTAAAAAATGGTAAAAGCAAGACATCCACACTGAATTATGTTGATG
TI52_TAT	1	GAGAAACGTCCAGTGGCAGAATGTGGGGATCACTTAGACTGTCAGTCCTGTCTATCTGCCAGAGACCCCTATTGTGGCTGGTGTGTCCTGGAGGGACGGTAAGAAATGTATTATTATTATTATTGTTATTATCATCTTAATTTTCCTTTAAGACATGGGGAGTAAATGTGAATGCATCTTTATTGTGTCCATGATCCTCTTATCTGATCTTATCTGATTTTCTTACATGTAACATTTCTCAGCTGTGGTCAGCGGTGGGAGTGCCAGCGAGGATCTGAGCAGGGTCATTGGTTGTGGAGTTTTAACCAGACACAGCAGTGTCTCAGTATCCAGCACCTCAGCCTCTACAATATCAGCCGTGGAGAGGAAACTGATGTAATACAGGGGGAAAGGGGCAGC…
TI52_TAT	3	GAGAAACGTCCAGTGGCAGAATGTGGGGATCACTTAGACTGTCAGTCCTGTCTATCTGCCAGAGACCCCTATTGTGGCTGGTGTGTCCTAGAGGGACGGTAAGAAATGTATTATTATTATTATTATTATTGTTATTATCATCTTAATTTTCCTTTAAGACATGGGGAGTAAATGTGAATGCATCTTTATTGTGTCCATGATCCTCTTATCTGATCTTATCTGATTTTCTTACATGTAACATTTCTCAGCTGTGGTCAGCGGTGGGAGTGCCAGCGAGGATCTGAGCAGGGTCATTGGTTGTGGAGTTTTAACCAGACACAGCAGTGTCTCAGTATCCAGCACCTCAGCCTCTACAATATCAGCCGTGGAGAGGAAACTGATGTAATACAGGGGGAAAGG…
TI52_TAT	4	GAGAAACGTCCAGTGGCAGAATGTGGGGATCACTTAGACTGTCAGTCCTGTCTGTCCGCCAGAGACCCCTATTGTGGCTGGTGTGTCCTGGAGGGACGGTAAGAAATGTATTATTATTATTGTCATCTTAATTTAAATGCATCTTTACTGTGGCCATGATTCTCTTTTCTGATCTTATCTGATTTTCTTACATGTAACATTTTTCAGCTGTGGTCAACGGTGGGAATGCCAGCGAGGATCTGAGCAGGGTCATTGGTTGTGGAGCTTCAACCAGACACAGCAGTGTCTCAGTATCCAGCACCTCAGCCTCTACAATATCAGCCGCGGAGAGGAAACTGATGTAATACAGGGGGAAAGGGGCAGCAGATCGAAA
TI52_TAT	5	GAGAAACGTCCAGTGGCAGAATGTGGGGATCACTTAGACTGTCAGTCCTGTCTATCTGCCAGAGACCCCTATTGTGGCTGGTGTGTCCTGGAGGGACGGTAAGAAATGTAGTATTATTATTATTATTATTATTATTATTGTTATTATCATCTTAATTTTCCTTTAAGACATGGGGAGTAAATGTGAATGCATCTTTATTGTGTCCATGATCCTCTTATCTGATCTTATCTGATTTTCTTACATGTAACATTTCTCAGCTGTGGTCAGCGGTGGGAGTGCCAGCGAGGATCTGAGCAGGGTCATTGGTTGTGGAGTTTTAACCAGACACAGCAGTGTCTCAGTATCCAGCACCTCAGCCTCTACAATATCAGCCGTGGAGAGGAAACTGATGTAATACAG…
TI52_TAT	6	GAGAAACGTCCAGTGGCAGAATGTGGGGATCACTTAGACTGTCAGTCCTGTCTATCTGCCAGAGACCCCTATTGTGGCTGGTGTGTCCTGGAGGGACGGTAAGAAATGTATTATTATTATTATTATTATTGTTATTATCATCTTAATTTTCCTTTAAGACATGGGGAGTAAATGTGAATGCATCTTTATTGTGTCCATGATCCTCTTATCTGATCTTATCTGATTTTCTTACATGTAACATTTCTCAGCTGTGGTCAGCGGTGGGAGTGCCAGCGAGGATCTGAGCAGGGTCATTGGTTGTGGAGTTTTAACCAGACACAGCAGTGTCTCAGTATCCAGCACCTCAGCCTCTACAATATCAGCCGTGGAGAGGAAACTGATGTAATACAGGGGGAAAGG…
TI52_TAT	8	GAGAAACGTCCAGTGGCAGAATGTGGGGATCACTTAGACTGTCAGTCCTGTCTATCTGCCAGAGACCCCTATTGTGGCTGGTGTGTCCTAGAGGGACGGTAAGAAATGTATTATTATTATTATTATTGTTATTATCATCTTAATTTTCCTTTAAGACATGGGGAGTAAATGTGAATGCATCTTTATTGTGTCCATGATCCTCTTATCTGATCTTATCTGATTTTCTTACATGTAACATTTCTCAGCTGTGGTCAGCGGTGGGAGTGCCAGCGAGGATCTGAGCAGGGTCATTGGTTGTGGAGTTTTAACCAGACACAGCAGTGTCTCAGTATCCAGCACCTCAGCCTCTACAATATCAGCCGTGGAGAGGAAACTGATGTAATACAGGGGGAAAGGGGC…
TI52_TAT	9	GAGAAACGTCCAGTGGCAGAATGTGGGGATCACTTAGACTGTCAGTCCTGTCTGTCCACCAGAGACCCCTATTGTGGCTGGTGTGTCCTGGAGGGACGGTAAGAAATGTATTATTATTATTGTCATCTTAATTTAAATGCATCTTTACTGTGGCCATGATTCTCTTTTCTGATCTTATCTGATTTTCTTACATGTAACATTTTTCAGCTGTGGTCAACGGTGGGAATGCCAGCGAGGATCTGAGCAGGGTCATTGGTTGTGGAGCTTCAACCAGACACAGCAGTGTCTCAGTATCCAGCACCTCAGCCTCTACAATATCAGCCGCGGAGAGGAAACTGATGTAATACAGGGGGAAAGGGGCAGCAGATCGAAA
TI52_TAT	10	GAGAAACGTCCAGTGGCAGAATGTGGGGATCACTTAGACTGTCAGTCCTGTCTATCTGCCAGAGACCCCTATTGTGGCTGGTGTGTCCTGGAGGGACGGTAAGAAATGTATTATTATTATTATTATTATTATTATTGTTATTATCATCTTAATTTTCCTTTAAGACATGGGGAGTAAATGTGAATGCATCTTTATTGTGTCCATGATCCTCTTATCTGATCTTATCTGATTTTCTTACATGTAACATTTCTCAGCTGTGGTCAGCGGTGGGAGTGCCAGCGAGGATCTGAGCAGGGTCATTGGTTGTGGAGTTTTAACCAGACACAGCAGTGTCTCAGTATCCAGCACCTCAGCCTCTACAATATCAGCCGTGGAGAGGAAACTGATGTAATACAGGGG…
TI52_TAT	11	GAGAAACGTCCAGTGGCAGAATGTGGGGATCACTTAGACTGTCAGTCCTGTCTGTCCGCCAGAGACCCCTATTGTGGCTGGTGTGTCCTGGAGGGACGGTAAGAAATGTATTATTATTATTGTCATCTTAATTTAAATGCATCTTTACTGTGGCCATGATTCTCTTTTCTGATCTTATCTGATTTTCTTACATGTAACATTTTTCAGCTGTGGTCAACGGTGGGAATGCCAGCGAGGATCTGAGCAGGGTCATTGGTTGTGGAGCTTCAACCAGACACAGCAGTGTCTCAGTATCCAGCACCTCAGCCTCTACAATATCAGCCGCGGAGAGGAAACTGATGTAATATCAGAATCAGAATCAGAATTCTGAATCAGAATACAGGGGGAAAGGGGCAGCAG…
TI52_TAT	12	GAGAAACGTCCAGTGGCAGAATGTGGGGATCACTTAGACTGTCAGTCCTGTCTATCTGCCAGAGACCCCTATTGTGGCTGGTGTGTCCTAGAGGGACGGTAAGAAATGTATTATTATTATTATTATTATTATTGTTATTATCATCTTAATTTTCCTTTAAGACATGGGGAGTAAATGTGAATGCATCTTTATTGTGTCCATGATCCTCTTATCTGATCTTATCTGATTTTCTTACATGTAACATTTCTCAGCTGTGGTCAGCGGTGGGAGTGCCAGCGAGGATCTGAGCAGGGTCATTGGTTGTGGAGTTTTAACCAGACACAGCAGTGTCTCAGTATCCAGCACCTCAGCCTCTACAATATCAGCCGTGGAGAGGAAACTGATGTAATACAGGGGGAA…
TI52_TAT	14	GAGAAACGTCCAGTGGCAGAATGTGGGGATCACTTAGACTGTCAGTCCTGTCTATCTGCCAGAGACCCCTATTGTGGCTGGTGTGTCCTGGAGGGACGGTAAGAAATGTATTATTATTATTATTATTATTATTGTTATTATCATCTTAATTTTCCTTTAAGACATGGGGAGTAAATGTGAATGCATCTTTATTGTGTCCATGATCCTCTTATCTGATCTTATCTGATTTTCTTACATGTAACATTTCTCAGCTGTGGTCAGCGGTGGGAGTGCCAGCGAGGATCTGAGCAGGGTCATTGGTTGTGGAGTTTTAACCAGACACAGCAGTGTCTCAGTATCCAGCACCTCAGCCTCTACAATATCAGCCGTGGAGAGGAAACTGATGTAATACAGGGGGAA…
TI52_TAT	15	GAGAAACGTCCAGTGGCAGAATGTGGGGATCACTTAGACTGTCAGTCCTGTCTATCTGCCAGAGACCCCTATTGTGGCTGGTGTGTCCTGGAGGGACGGTAAGAAATGTAGTATTATTATTGTTATTATTATTATTATTGTTATCATCTTAATTTTCCTTTAAGACATGGGGAGTAAATGTGAATGCATCTTTATTGTGTCCATGATCCTCTTATCTGATCTTATCTGATTTTCTTACATGTAACATTTCTCAGCTGTGGTCAGCGGTGGGAGTGCCAGCGAGGATCTGAGCAGGGTCATTGGTTGTGGAGTTTTAACCAGACACAGCAGTGTCTCAGTATCCAGCACCTCAGCCTCTACAATATCAGCCGTGGAGAGGAAACTGATGTAATACAGGGG…
TI52_TAT	16	GAGAAACGTCCAGTGGCAGAATGTGGGGATCACTTAGACTGTCAGTCCTGTCTATCTGCCAGAGACCCCTATTGTGGCTGGTGTGTCCTGGAGGGACGGTAAGAAATGTATTATTATTATTATTATTATTATTGTTATTATCATCTTAATTTTCCTTTAAGACATGGGGAGTAAATGTGAATGCATCTTTATTGTGTCCATGATCCTCTTATCTGATCTTATCTGATTTTCTTACATGTAACATTTCTCAGCTGTGGTCAGCGGTGGGAGTGCCAGCGAGGATCTGAGCAGGGGCATTGGTTGTGGAGTTTTAACCAGACACAGCAGTGTCTCAGTATCCAGCACCTCAGCCTCTACAATATCAGCCGTGGAGAGGAAACTGATGTAATACAGGGGGAA…
TI52_TAT	17	GAGAAACGTCCAGTGGCAGAATGTGGGGATCACTTAGACTGTCAGTCCTGTCTATCTGCCAGAGACCCCTATTGTGGCTGGTGTGTCCTGGAGGGACGGTAAGAAATGTATTATTATTATTATTATTATTATTGTTATTATCATCTTAATTTTCCTTTAAGACATGGGGAGTAAATGTGAATGCATCTTTATTGTGTCCATGATCCTCTTATCTGATCTTATCTGATTTTCTTACATGTAACATTTCTCAGCTGTGGTCAGCGGTGGGAGTGCCAGCGAGGATCTGAGCAGGGTCATTGGTTGTGGAGTTTTAACCAGACACAGCAGTGTCTCAGTATCCAGCACCTCAGCCTCTACAATATCAGCCGTGGAGAGGAAACTGATGTAATACGGGGGAAA…
TI52_TAT	20	GAGAAACGTCCAGTGGCAGAATGTGGGGATCACTTAGACTGTCAGTCCTGTCTATCTGCCAGAGACCCCTATTGTGGCTGGTGTGTCCTGGAGGGACGGTAAGAAATGTATTATTATTATTATTCTTATTATTATCATCTTAATTTTCCTTTAAGACATGGGGAGTAATGTGAATGCATCTTTATTGTGTCCATGATCCTCTTATCTGATCTTATCTGATTTTCTTACATGTAACATTTCTCAGCTGTGGTCAGCGGTGGGAGTGCCAGCGAGGATCTGAGCAGGGTCATTGGTTGTGGAGTTTTAACCAGACACAGCAGTGTCTCAGTATCCAGCACCTCAGCCTCTACAATATCAGCCGTGGAGAGGAAACTGATGTAATACAGGGGGAAAGGGGCA…
TI26_ACAA	1	ATTGCTTCATCCCTTGAGTTGGTCCTTTTTTTCTGCTTGAATCATTCATGGGCGAATGACTCAGACATCAGTGATAAGTGGCCTGACAAACAAACAAACAAACAAACAAACAAACAAACAAACAAACAAACAAACAAACAAACAAAACATTCTTCTGAAAATGGTCAGGACTGAACTGAAAATGAGTGAAAAAAACTTTGAAAACTTTTTGACAGTTCTGAGAGCTATTGCTCAAGAGCAGTTTTAAAACATTACAAGAAAATCTGGCTGCTTGGGAGTAAAATATAAACAAATGAGGAGTGTCTCAAGACTTTTGCACAGCTGACCTTCCACTGACCTTACTGTCTGTTTTTCCACTCTACAGATAGGTAAGATAACATTCTGAGTGTTGACGATGCC…
TI26_ACAA	3	ATTGCTTCATCCCTTGAGTTGGTCCTTTTTTTCTGCTTGAATCATTCATGGGCGAATGACTCAGACATCAGTGATAAGTGGCCTGACAAACAAACAAACAAACAAACAAACAAACAAACAAACAAACAAACAAACAAACAAACAAACAAACAAAACATTCTTCTGAAAATGGTCAGGACTGAACTGAAAATGAGTGAAAAAAACTTTGAAAACTTTTTGACAGTTCTGAGAGCTATTGCTCAAGAGCAGTTTTAAAACATTACAAGAAAATCTGGCTGCTTGGGAGTAAAATATAAACAAATGAGGAGTGTCTCAAGACTTTTGCACAGCTGACCTTCCACTGACCTTACTGTCTGTTTTTCCACTCTACAGATAGGTAAGATAACATTCTCAGTGTTG…
TI26_ACAA	4	ATTGCTTCATCCCTTGAGTTGGTCCTTTTTTTCTGCTTGAATCATTCATGGGCGAATGATTCAGACATCAGTGATAAGTGGCCTGACAAACAAACAAACAAACAAACAAAACATTCTTCTGAAAATGGTCAGGACTGAACTGAAAATGAGTGAAAAAACTTTGAAAACTTTCTGACAGTTCTGAGAGCTATTGCTCAAGAGCAGTTTTAAAACATTACAAGAAAATCTGGCTGCTTGGGAGTAAAATATAAACAAATGAGGAGTGTCTCAAGACTTTTGCACAGCTGACCTTACACTGACCTTACTGTCTGTTTTTCCACTCTACAGATAGGTAAGATAACATTCTCAGTGTTGACGATGCCTCTTCTTTCTTAAAGTGCTTTGTCATTAGGTTTTCCG…
TI26_ACAA	6	ATTGCTTCATCCCTTGAGTTGGTCCTTTTTTTCTGCTTGAATCATTCATGGGCGAATGACTCAGACATCAGTGATAAGTGGCCTGACAAACAAACAAACAAACAAACAAACAAACAAACAAACAAACAAAACATTCTTCTGAAAATGGTCAGGACTGCTGAAAATGAGTGAAAAAAACTTTGAAAACTTTTTGACAGTTCTGAGAGCTATTGCTCAAGAGCAGTTTTAAAACATTACAAGAAAATCTGGCTGCTTGGGAGTAAAATATAAACAAATGAGGAGTGTCTCAAGACTTTTGCACAGCTGACCTTCCACTGACCTTACTGTCTGTTTTTCCACTCTACAGATAGGTAAGATAACATTCTCAGTGTTGACGATGCCTCTTCTTTCTTAAAGTGC…
TI26_ACAA	7	ATTGCTTCATCCCTTGAGTTGGTCCTTTTTTTCTGCTTGAATCATTCATGGGCGAATGACTCAGACATCAGTGATAAGTGGCCTGACAAACAAACAAACAAACAAACAAACAAACAAACAAACAAAACATTCTTCTGAAAATGGTCAGGACTGAACTGAAAATGAGTGAAAAAAACTTTGAAAACTTTTTGACAGTTCTGAGAGCTATTGCTCAAGAGCAGTTTTAAAACATTACAAGAAAATCTGGCTGCTTGGGAGTAAAATATAAACAAATGAGGAGTGTCTCAAGACTTTTGCACAGCTGACCTTCCACTGACCTTACTGTCTGTTTTTCCACTCTACAGATAGGTAAGATAACATTCTCAGTGTTGACGATGCCTCTTCTTTCTTAAAGTGCTT…
TI26_ACAA	9	ATTGCTTCATCCCTTGAGTTGGTCCTTTTTTTCTGCTTGAATCATTCATGGGCGAATGACTCAGACATCAGTGATAAGTGGCCTGACAAACAAACAAACAAACAAACAAACAAACAAAACATTCTTCTGAAAATGGTCAGGACTGAACTGAAAATGAGTGAAAAAAACTTTGAAAACTTTTTGACAGTTCTGAGAGCTATTGCTCAAGAGCAGTTTTAAAACATTACAAGAAAATCTGGCTGCTTGGGAGTAAAATATAAACAAATGAGGAGTGTCTCAAGACTTTTGCACAGCTGACCTTCCACTGACCTTACTGTCTGTTTTTCCACTCTACAGATAGGTAAGATAACATTCTCAGTGTTGACGATGCCTCTTCTTTCTTAAAGTGCTTTGTCATTA…
TI26_ACAA	10	ATTGCTTCATCCCTTGAGTTGGTCCTTTTTTTCTGCTTGAATCATTCATGGGCGAATGACTCAGACATCAGTGATAAGTGGCCTGACAAACAAACAAACAAACAAACAAACAAACAAACAAACAAACAAACAAACAAACAAAACATTCTTCTGAAAATGGTCAGGACTGAACTGAAAATGAGTGAAAAAAACTTTGAAAACTTTTTGACAGTTCTGAGAGCTATTGCTCAAGAGCAGTTTTAAAACATTACAAGAAAATCTGGCTGCTTGGGAGTAAAATATAAACAAATGAGGAGTGTCTCAAGACTTTTGCACAGCTGACCTTCCACTGACCTTACTGTCTGTTTTTCCACTCTACAGATAGGTAAGATAACATTCTCAGTGTTGACGATGCCTCTT…
TI26_ACAA	11	ATTGCTTCATCCCTTGAGTTGGTCCTTTTTTTCTGCTTGAATCATTCATGGGCGAATGATTCAGACATCAGTGATAAGTGGCCTGACAAACAAACAAACAAACAAACAAACAAACAAACAAAACATTCTTCTGAAAATGGTCAGGACTGAACTGAAAATGAGTGAAAAAACTTTGAAAACTTTCTGACAGTTCTGAGAGCTATTGCTCAAGAGCAGTTTTAAAACATTACAAGAAAATCTGGCTGCTTGGGAGTAAAATATAAACAAATGAGGAGTGTCTCAAGACTTTTGCACAGCTGACCTTACACTGACCTTACTGTCTGTTTTTCCACTCTACAGATAGGTAAGATAACATTCTCAGTGTTGACGATGCCTCTTCTTTCTTAAAGTGCTTTGTCA…
TI26_ACAA	12	ATTGCTTCATCCCTTGAGTTGGTCCTTTTTTTCTGCTTGAATCATTCATGGGCAAATGACTCAGACATCAGTGATAAGTGGCCTGACAAACAAACAAACAAACAAACAAACAAACAAACAAACAAACAAACAAAACATTCTTCTGAAAATGGTCAGGACTGAACTGAAAATGAGTGAAAAAAACTTTGAAAACTTTTTGACAGTTCTGAGAGCTATTGCTCAAGAGCAGTTTTAAAACATTACAAGAAAATCTGGCTGCTTGGGAGTAAAATATAAACAAATGAGGAGTGTCTCAAGACTTTTGCACAGCTGACCTTCCACTGACCTTACTGTCTGTTTTTCCACTCTACAGATAGGTAAGATAACATTCTCAGTGTTGACGATGCCTCTTCTTTCTTA…
TI26_ACAA	13	ATTGCTTCATCCCTTGAGTTGGTCCTTTTTTTCTGCTTGAATCATTCATGGGCAAATGACTCAGACATCAGTGATAAGTGGCCTGACAAACAAACAAACAAACAAACAAACAAACAAACAAACAAACAAAACATTCTTCTGAAAATGGTCAGGACTGAACTGAAAATGAGTGAAAAAAACTTTGAAAACTTTTTGACAGTTCTGAGAGCTATTGCTCAAGAGCAGTTTTAAAACATTACAAGAAAATCTGGCTGCTTGGGAGTAAAATATAAACAAATGAGGAGTGTCTCAAGACTTTTGCACAGCTGACCTTCCACTGACCTTACTGTCTGTTTTTCCACTCTACAGATAGGTAAGATAACATTCTCAGTGTTGACGATGCCTCTTCTTTCTTAAAGT…
TI26_ACAA	14	ATTGCTTCATCCCTTGAGTTGGTCCTTTTTTTCTGCTTGAATCATTCATGGGCGAATGACTCAGACATCAGTGATAAGTGGCCTGACAAACAAACAAACAAACAAACAAACAAACAAACAAACAAACAAACAAACAAAACATTCTTCTGAAAATGGTCAGGACTGAACTGAAAATGAGTGAAAAAAACTTTGAAAACTTTTTGACAGTTCTGAGAGCTATTGCTCAAGAGCAGTTTTAAAACATTACAAGAAAATCTGGCTGCTTGGGAGTAAAATATAAACAAATGAGGAGTGTCTCAAGACTTTTGCACAGCTGACCTTCCACTGACCTTACTGTCTGTTTTTCCACTCTACAGATAGGTAAGATAACATTCTCAGTGTTGACGATGCCTCTTCTTT…
TI26_ACAA	15	ATTGCTTCATCCCTTGAGTTGGTCCTTTTTTTCTGCTTGAATCATTCATGGGCGAATGACTCAGACATCAGTGATAAGTGGCCTGACAAACAAACAAACAAACAAACAAACAAAACATTCTTCTGAAAATGGTCAGGACTGAACTGAAAATGAGTGAAAAAAACTTTGAAAACTTTTTGACAGTTCTGAGAGCTATTGCTCAAGAGCAGTTTTAAAACATTACAAGAAAATCTGGCTGCTTGGGAGTAAAATATAAACAAATGAGGAGTGTCTCAAGACTTTTGCACAGCTGACCTTCCACTGACCTTACTGTCTGTTTTTCCACTCTACAGATAGGTAAGATAACATTCTCAGTGTTGACGATGCCTCTTCTTTCTTAAAGTGCTTTGTCATTAGGTT…
TI26_ACAA	17	ATTGCTTCATCCCTTGAGTTGGTCCTTTTTTTCTGCTTGAATCATTCATGGGCGAATGATTCAGACATCAGTGATAAGTGGCCTGACAAACAAACAAACAAACAAACAAACAAACAAACAAACAAAACATTCTTCTGAAAATGGTCAGGACTGAACTGAAAATGAGTGAAAAAACTTTGAAAACTTTCTGACAGTTCTGAGAGCTATTGCTCAAGAGCAGTTTTAAAACATTACAAGAAAATCTGGCTGCTTGGGAGTAAAATATAAACAAATGAGGAGTGTCTCAAGACTTTTGCACAGCTGACCTTACACTGACCTTACTGTCTGTTTTTCCACTCTACAGATAGGTAAGATAACATTCTCAGTGTTGACGATGCCTCTTCTTTCTTAAAGTGCTTT…
TI26_ACAA	18	ATTGCTTCATCCCTTGAGTTGGTCCTTTTTTTCTGCTTGAATCATTCATGGGCGAATGACTCAGACATCAGTGATAAGTGGCCTGACAAACAAACAAACAAACAAACAAACAAACAAACAAAACATTCTTCTGAAAATGGTCAGGACTGAACTGAAAATGAGTGAAAAAAACTTTGAAAACTTTTTGACAGTTCTGAGAGCTATTGCTCAAGAGCAGTTTTAAAACATTACAAGAAAATCTGGCTGCTTGGGAGTAAAATATAAACAAATGAGGAGTGTCTCAAGACTTTTGCACAGCTGACCTTCCACTGACCTTACTGTCTGTTTTTCCACTCTACAGATAGGTAAGATAACATTCTCAGTGTTGACGATGCCTCTTCTTTCTTAAAGTGCTTTGTC…
TI26_ACAA	19	ATTGCTTCATCCCTTGAGTTGGTCCTTTTTTTCTGCTTGAATCATTCATGGGCGAATGACTCAGACATCAGTGATAAGTGGCCTGACAAACAAACAAACAAACAAACAAACAAACAAACAAACAAACAAAACATTCTTCTGAAAATGGTCAGGACTGAACTGAAAATGAGTGAAAAAAACTTTGAAAACTTTTTGACAGTTCTGAGAGCTATTGCTCAAGAGCAGTTTTAAAACATTACAAGAAAATCTGGCTGCTTGGGAGTAAAATATAAACAAATGAGGAGTGTCTCAAGACTTTTGCACAGCTGACCTTCCACTGACCTTACTGTCTGTTTTTCCACTCTACAGATAGGTAAGATAACATTCTCAGTGTTGACGATGCCTCTTCTTTCTTAAAGT…
TI26_ACAA	21	ATTGCTTCATCCCTTGAGTTGGTCCTTTTTTTCTGCTTGAATCATTCATGGGCGAATGACTCAGACATCAGTGATAAGTGGCCTGACAAACAAACAAACAAACAAACAAACAAACAAACAAACAAACAAACAAACAAACAAACAAACAAACAAACAAACAAAACATTCTTCTGAAAATGGTCAGGACTGAACTGAAAATGAGTGAAAAAAACTTTGAAAACTTTTTGACAGTTCTGAGAGCTATTGCTCAAGAGCAGTTTTAAAACATTACAAGAAAATCTGGCTGCTTGGGAGTAAAATATAAACAAATGAGGAGTGTCTCAAGACTTTTGCACAGCTGACCTTCCACTGACCTTACTGTCTGTTTTTCCACTCTACAGATAGGTAAGATAACATTCT…
TI26_ACAA	22	ATTGCTTCATCCCTTGAGTTGGTCCTTTTTTTCTGCTTGAATCATTCATGGGCGAATGACTCAGACATCAGTGATAAGTGGCCTGACAAACAAACAAACAAACAAACAAACAAACAAACAAACAAACAAACAAACAAACAAACAAAACATTCTTCTGAAAATGGTCAGGACTGAACTGAAAATGAGTGAAAAAAACTTTGAAAACTTTTTGACAGTTCTGAGAGCTATTGCTCAAGAGCAGTTTTAAAACATTACAAGAAAATCTGGCTGCTTGGGAGTAAAATATAAACAAATGAGGAGTGTCTCAAGACTTTTGCACAGCTGACCTTCCACTGACCTTACTGTCTGTTTTTCCACTCTACAGATAGGTAAGATAACATTCTCAGTGTTGACGATGCC…
TI26_ACAA	23	ATTGCTTCATCCCTTGAGTTGGTCCTTTTTTTCTGCTTGAATCATTCATGGGCGAATGACTCAGACATCAGTGATAAGTGGCCTGACAAACAAACAAACAAACAAACAAACAAACAAACAAACAAACAAACAAAACATTCTTCTGAAAATGGTCAGGACTGAACTGAAAATGAGTGAAAAAAACTTTGAAAACTTTTTGACAGTTCTGAGAGCTATTGCTCAAGAGCAGTTTTAAAACATTACAAGAAAATCTGGCTGCTTGGGAGTAAAATATAAACAAATGAGGAGTGTCTCAAGACTTTTGCACAGCTGACCTTCCACTGACCTTACTGTCTGTTTTTCCACTCTACAGATAGGTAAGATAACATTCTCAGTGTTGACGATGCCTCTTCTTTCTTA…
TI26_ACAA	24	ATTGCTTCATCCCTTGAGTTGGTCCTTTTTTTCTGCTTGAATCATTCATGGGCAAATGACTCAGACATCAGTGATAAGTGGCCTGACAAACAAACAAACAAACAAACAAACAAACAAACAAACAAAACATTCTTCTGAAAATGGTCAGGACTGAACTGAAAATGAGTGAAAAAAACTTTGAAAACTTTTTGACAGTTCTGAGAGCTATTGCTCAAGAGCAGTTTTAAAACATTACAAGAAAATCTGGCTGCTTGGGAGTAAAATATAAACAAATGAGGAGTGTCTCAAGACTTTTGCACAGCTGACCTTCCACTGACCTTACTGTCTGTTTTTCCACTCTACAGATAGGTAAGATAACATTCTCAGTGTTGACGATGCCTCTTCTTTCTTAAAGTGCTT…
TI26_ACAA	25	ATTGCTTCATCCCTTGAGTTGGTCCTTTTTTTCTGCTTGAATCATTCATGGGCGAATGACTCAGACATCAGTGATAAGTGGCCTGACAAACAAACAAACAAACAAACAAACAAACAAACAAACAAACAAACAAACAAACAAACAAACAAACAAACAAACAAACAAACAAACAAACAAACAAAACATTCTTCTGAAAATGGTCAGGACTGAACTGAAAATGAGTGAAAAAAACTTTGAAAACTTTTTGACAGTTCTGAGAGCTATTGCTCAAGAGCAGTTTTAAAACATTACAAGAAAATCTGGCTGCTTGGGAGTAAAATATAAACAAATGAGGAGTGTCTCAAGACTTTTGCACAGCTGACCTTCCACTGACCTTACTGTCTGTTTTTCCACTCTACA…
TI26_ACAA	26	ATTGCTTCATCCCTTGAGTTGGTCCTTTTTTTCTGCTTGAATCATTCATGGGCGAATGATTCAGACATCAGTGATAAGTGGCCTGACAAACAAACAAACAAACAAACAAACAAACAAACAAACAAACAAACAAACAAACAAACAAACAAACAAACAAACAAACAAACAAACAAAACATTCTTCTGAAAATGGTCAGGACTGAACTGAAAATGAGTGAAAAAACTTTGAAAACTTTTTGACAGTTCTGAGAGCTATTGCTCAAGAGCAGTTTTAAAACATTACAAGAAAATCTGGCTGCTTGGGAGTAAAATATAAACAAATGAGGAGTGTCTCAAGACTTTTGCACAGCTGACCTTACACTGACCTTACTGTCTGTTTTTCCACTCTACAGATAGGTAA…
TI26_ACAA	27	ATTGCTTCATCCCTTGAGTTGGTCCTTTTTTTCTGCTTGAATCATTCATGGGCGAATGACTCAGACATCAGTGATAAGTGGCCTGACAAACAAACAAACAAACAAACAAACAAACAAACAAACAAACAAACAAACAAACAAACAAACAAAACATTCTTCTGAAAATGGTCAGGACTGAACTGAAAATGAGTGAAAAAAACTTTGAAAACTTTTTGACAGTTCTGAGAGCTATTGCTCAAGAGCAGTTTTAAAACATTACAAGAAAATCTGGCTGCTTGGGAGTAAAATATAAACAAATGAGGAGTGTCTCAAGACTTTTGCACAGCTGACCTTCCACTGACCTTACTGTCTGTTTTTCCACTCTACAGATAGGTAAGATAACATTCTCAGTGTTGACGA…
TI44_GAAAA	1	TGCTCCTGACTCAGCATCACACAGACACTGACTTCCTTTTGTTTTCTTTTTACAATCAGTTCATCCAGGATTATGATCAACGTCTCCCCTTCTGTCATCCGTATTGTCTCCCTGCTGGAACAAACTAAAGACATTCACTGTAAGCTGCTGCAGGTCCAACATAAATTACAGACATGTCTGTACATAAACCCGCAGATTAGAAAGGTATTGACCCAAATTAGTCTTGTTTATGTGAAAAGAAAAGAAAAGAAAAGAAAAGAAAAGAAAAGAAAAGAAAAGAAAAGAAAAAAGTTACAGGAAATATAACTCATGGTGGTAAATTTCCTATGACGGCATGACTACATGTTGTGGGTGACTGAATACTGTGGCCGATGCTGTAAGTGTGAAATGTCACATTGT…
TI44_GAAAA	4	TGCTCCTGACTCAGCATCACACAGACACTGACTTCCTTTTGTTTTCTTTTTACAATCAGTTCATCCAGGATTATGATCAACGTCTCCCCTTCTGTCATCCATATTATCTCCCTGCTGGAACAAACTAAAGACATTCACTGTAAGCTGCTGCAGGTCCAACATAAATTACAGACATGTCTGTACATAAACCCGCAGATTAGAAAGGTATTGACCCAAATTAGTCTTGTTTATGTGAAAAGAAAAGAAAAGAAAAGAAAAGAAAAGAAAAGAAAAGAAAAGAAAAGAAAAGAAAAGAAAAGAAAAAAGTTACAGGAAATATAACTCATGGTGGTAAATTTCCTATGACGGCATGACTACATGTTGTGGGTGACTGAATACTGTGGCTGATGCTGTAAGTGT…
TI44_GAAAA	5	TGCTCCTGACTCAGCATCACACAGACACTGACTTCCTTTTCTGTTTTCTTCTGACATTCAGTTCATCCAGGATTATGATCAACGTCTCCCCTTCTGTCATCTGCATTATCTAACTCTCCGGAACATACTAAAGACATTCACTGTAAGCTGCTGCAGGTCTAACATAAATTGCAGACATGTCTGTACATAAACCCGCAGATTAGAAAGGTATTGACCCAAATTAGTCTTGTTTATGTGAAAAGAAAAGAAAAGAAAAGAAAAGAAAAGAAAAGAAAAGAAATGTACAGGAAATATAACTCATGGCAGTGAATTTCCTATGACGGCATGACTACATGGATGACTGAATACTGTGGCCGATGCTGTAAGTGTGAAATGTCACATCGTGACGCTACAGTACGT…
TI44_GAAAA	8	TGCTCCTGACTCAGCATCACACAGACACTGACTTCCTTTTCTGTTTTCTTCTGACATTCAGTTCATCCAGGATTATGATCAACGTCTCCCCTTCTGTCATCTGCATTATCTAACTCTCCGGAACATACTAAAGACATTCACTGTAAGCTGCTGCAGGTCTAACATAAATTGCAGACATGTCTGTACATAAACCCGCAGATTAGAAAGGTATTGACCCAAATTAGTCTTGTTTATGTGAAAAGAAAAGAAAAGAAAAGAAAAGAAAAGAAAAGAAAAGAAAAGAAAAGAAATGTACAGGAAATATAACTCATGGCAGTGAATTTCCTATGACGGCATGACTACATGGATGACTGAATACTGTGGCCGATGCTGTAAGTGTGAAATGTCACATCGTGACGC…
TI44_GAAAA	11	TGCTCCTGACTCAGCATCACACAGACACTGACTTCCTTTTGTTTTCTTTTTACAATCAGTTCATCCAGGATTATGATCAACGTCTCCCCTTCTGTCATCCGTATTATCTCCCTGCTGGAACAAACTAAAGACATTCACTGTAAGCTGCTGCAGGTCCAACATAAATTACAGACATGTCTGTACATAAACCCGCAGATTAGAAAGGTATTGACCCAAATTAGTCTTGTTTATGTGAAAAGAAAAGAAAAGAAAAGAAAAGAAAAGAAAAGAAAAGAAAAAAGTTACAGGAAATATAACTCATGGTGGTAAATTTCCTATGACGGCATGACTACACGTTGTGGGTGACTGAATACTGTGGCTGATGCTGTAAGTGTGAAATGTCACATTGTGACACTACAG…
TI44_GAAAA	12	TGCTCCTGACTCAGCATCACACAGACACTGACTTCCTTTTGTTTTCTTTTTACAATCAGTTCATCCAGGATTATGATCAACGTCTCCCCTTCTGTCATCCGTATTATCTCCCTGCTGGAACAAACTAAAGACATTCACTGTAAGCTGCTGCAGGTCCAACATAAATTACAGACATGTCTGTACATAAACCCGCAGATTAGAAAGGTATTGACCCAAATTAGTCTTGTTTATGTGAAAAGAAAAGAAAAGAAAAGAAAAGAAAAGAAAAGAAAAGAAAAGAAAAAAGTTACAGGAAATATAACTCATGGTGGTAAATTTCCTATGACGGCATGACTACATGTTGTGGGTGACTGAATACTGTGGCTAATGCTGTAAGTGTGAAATGTCACATTGTGACAC…
TI44_GAAAA	13	TGCTCCTGACTCAGCATCACACAGACACTGACTTCCTTTTGTTTTCTTTTTACAATCAGTTCATCCAGGATTATGATCAACGTCTCCCCTTCTGTCATCCGTATTATCTCCCTGCTGGAACAAACTAAAGACATTCACTGTAAGCTGCTGCAGGTCCAACATAAATTACAGACATGTCTGTACATAAACCCGCAGATTAGAAAGGTATTGACCCAAATTAGTCTTGTTTATGTGAAAAGAAAAGAAAAGAAAAGAAAAGAAAAGAAAAAAGTTACAGGAAATATAACTCATGGTGGTAAATTTCCTATGACGGCATGACTACATGTTGTGGGTGACTGAATACTGTGGCTGATGCTGTAAGTGTGAAATGTCACATTGTGACACTACAGTACGTGTTGT…
TI44_GAAAA	14	TGCTCCTGACTCAGCATCACACAGACACTGACTTCCTTTTGTTTTCTTTTTACAATCAGTTCATCCAGGATTATGATCAACGTCTCCCCTTCTGTCATCCGTATTATCTCCCTGCTGGAACAAACTAAAGACATTCACTGTAAGCTGCTGCAGGTCCAACATAAATTACAGACATGTCTGTACATAAACCCGCAGATTAGAAAGGTATTGACCCAAATTAGTCTTGTTTATGTGAAAAGAAAAGAAAAGAAAAGAAAAGAAAAGAAAAGAAAAGAAAAAAGTTACAGGAAATATAACTCATGGTGGTAAATTTCCTATGACGGCATGACTACATGTTGTGGGTGACTGAATACTGTGGCTAATGCTGTAAGTGTGAAATGTCACATTGTGACACTACAG…
TI44_GAAAA	15	TGCTCCTGACTCAGCATCACACAGACACTGACTTCCTTTTGTTTTCTTTTTACAATCAGTTCATCCAGGATTATGATCAACGTCTCCCCTTCTGTCATCCGTATTATCTCCCTGCTGGAACAAACTAAAGACATTCACTGTAAGCTGCTGCAGGTCCAACATAAATTACAGACATGTCTGTACATAAACCCGCAGATTAGAAAGGTATTGACCCAAATTAGTCTTGTTTATGTGAAAAGAAAAGAAAAGAAAAGAAAAGAAAAAAGTTACAGGAAATATAACTCATGGTGGTAAATTTCCTATGACGGCATGACTACATGTTGTGGGTGACTGAATACTGTGGCTGATGCTGTAAGTGTGAAATGTCACATTGTGACACTACAGTACGTGTTGTACTAG…
TI44_GAAAA	16	TGCTCCTGACTCAGCATCACACAGACACTGACTTCCTTTTGTTTTCTTTTTACAATCAGTTCATCCAGGATTATGATCAACGTCTCCCCTTCTGTCATCCGTATTATCTCCCTGCTGGAACAAACTAAAGACATTCACTGTAAGCTGCTGCAGGTCCAACATAAATTACAGACATGTCTGTACATAAACCCGCAGATTAGAAAGGTATTGACCCAAATTAGTCTTGTTTATGTGAAAAGAAAAGAAAAGAAAAGAAAAGAAAAGAAAAGAAAAAAGTTACAGGAAATATAACTCATGGTGGTAAATTTCCTATGACGGCATGACTACATGTTGTGGGTGACTGAATACTGTGGCTGATGCTGTAAGTGTGAAATGTCACATTGTGACACTACAGTACGT…
TI44_GAAAA	18	TGCTCCTGACTCAGCATCACACAGACACTGACTTCCTTTTGTTTTCTTTTTACAATCAGTTCATCCAGGATTATGATCAACGTCTCCCCTTCTGTCATCCATATTATCTCCCTGCTGGAACAAACTAAAGACATTCACTGTAAGCTGCTGCAGGTCCAACATAAATTACAGACATGTCTGTACATAAACCCGCAGATTAGAAAGGTATTGACCCAAATTAGTCTTGTTTATGTGAAAAGAAAAGAAAAGAAAAGAAAAGAAAAGAAAAGAAAAGAAAAGAAAAGAAAAGAAAAGAAAAAAGTTACAGGAAATATAACTCATGGTGGTAAATTTCCTATGACGGCATGACTACATGTTGTGGGTGACTGAATACTGTGGCTGATGCTGTAAGTGTGAAAT…
TI44_GAAAA	19	TGCTCCTGACTCAGCATCACACAGACACTGACTTCCTTTTCTGTTTTCTTCTGACATTCAGTTCATCCAGGATTATGATCAACGTCTCCCCTTCTGTCATCTGCATTATCTAACTCTCCGGAACATACTAAAGACATTCACTGTAAGCTGCTGCAGGTCTAACATAAATTGCAGACATGTCTGTACATAAACCCGCAGATTAGAAAGGTATTGACCCAAATTAGTCTTGTTTATGTGAAAAGAAAAGAAAAGAAAAGAAAAGAAAAGAAAAGAAAAGAAAAGAAAAGAAAAGAAAAGAAATGTACAGGAAATATAACTCATGGCAGTGAATTTCCTATGACGGCATGACTACATGGATGACTGAATACTGTGGCCGATGCTGTAAGTGTGAAATGTCAC…
TI44_GAAAA	21	TGCTCCTGACTCAGCATCACACAGACACTGACTTCCTTTTGTTTTCTTTTTACAATCAGTTCATCCAGGATTATGATCAACGTCTCCCCTTCTGTCATCCGTATTATCTCCCTGCTGGAACAAACTAAAGACATTCACTGTAAGCTGCTGCAGGTCCAACATAAATTACAGACATGTCTGTACATAAACCCGCAGATTAGAAAGGTATTGACCCAAATTAGTCTTGTTTATGTGAAAAGAAAAGAAAAGAAAAGAAAAGAAAAGAAAAGAAAAGAAAAGAAAAGAAAAGAAAAGAAAAAAGTTACAGGAAATATAACTCATGGTGGTAAATTTCCTATGACGGCATGACTACATGTTGTGGGTGACTGAATACTGTGGCTGATGCTGTAAGTGTGAAAT…
TI44_GAAAA	23	TGCTCCTGACTCAGCATCACACAGACACTGACTTCCTTTTCTGTTTTCTTCTGACATTCAGTTCATCCAGGATTATGATCAACGTCTCCCCTTCTGTCATCTGCATTATCTAACTCTCCGGAACATACTAAAGACATTCACTGTAAGCTGCTGCAGGTCTAACATAAATTGCAGACATGTCTGTACATAAACCCGCAGATTAGAAAGGTATTGACCCAAATTAGTCTTGTTTATGTGAAAAGAAAAGAAAAGAAAAGAAAAGAAAAGAAAAAAAAAGAAAAAAAAAATGTACAGGAAATATAACTCATGGCAGTGAATTTCCTATGACGGCATGACTACATGGATGACTGAATACTGTGGCCGATGCTGTAAGTGTGAAATGTCACATCGTGACGGTAC…
TI44_GAAAA	24	TGCTCCTGACTCAGCATCACACAGACACTGACTTCCTTTTCTGTTTTCTTCTGACATTCAGTTCATCCAGGATTATGATCAACGTCTCCCCTTCTGTCATCTGCATTATCTAACTCTCCGGAACATACTAAAGACATTCACTGTAAGCTGCTGCAGGTCTAACATAAATTGCAGACATGTCTGTACATAAACCCGCAGATTAGAAAGGTATTGACCCAAATTAGTCTTGTTTATGTGAAAAGAAAAGAAAAGAAAAGAAAAGAAAAGAAAAGAAAAGAAATGTACAGGAAATATAACTCATGGCAGTGAATTTCCTATGACGGCATGACTACATGGATGACTGAATACTGTGGCCGATGCTGTAAGTGTGAAATGTCACATCGTGACGGTACAGTACGT…
TI44_GAAAA	28	TGCTCCTGACTCAGCATCACACAGACACTGACTTCCTTTTCTGTTTTCTTCTGACATTCAGTTCATCCAGGATTATGATCAACGTCTCCCCTTCTGTCATCTGCATTATCTAACTCTCCGGAACATACTAAAGACATTCACTGTAAGCTGCTGCAGGTCTAACATAAATTGCAGACATGTCTGTACATAAACCCGCAGATTAGAAAGGTATTGACCCAAATTAGTCTTGTTTATGTGAAAAGAAAAGAAAAGAAAAGAAAAGAAAAGAAAAAAAAATGTACAGGAAATATAACTCATGGCAGTGAATTTCCTATGACGGCATGACTACATGGATGACTGAATACTGTGGCCGATGCTGTAAGTGTGAAATGTCACATCGTGACGCTACAGTACGTGTTG…
TI44_GAAAA	31	TGCTCCTGACTCAGCATCACACAGACACTGACTTCCTTTTGTTTTCTTTTTACAATCAGTTCATCCAGGATTATGATCAACGTCTCCCCTTCTGTCATCCGTATTATCTCCCTGCTGGAACAAACTAAAGACATTCACTGTAAGCTGCTGCAGGTCCAACATAAATTACAGACATGTCTGTACATAAACCCGCAGATTAGAAAGGTATTGACCCAAATTAGTCTTGTTTATGTGAAAAGAAAAGAAAAGAAAAGAAAAGAAAAGAAAAGAAAAGAAAAGAAAAGAAAAGAAAAAAGTTACAGGAAATATAACTCATGGTGGTAAATTTCCTATGACGGCATGACTACATGTTGTGGGTGACTGAATACTGTGGCTGATGCTGTAAGTGTGAAATGTCAC…
TI44_GAAAA	32	TGCTCCTGACTCAGCATCACACAGACACTGACTTCCTTTTGTTTTCTTTTTACAATCAGTTCATCCAGGATTATGATCAACGTCTCCCCTTCTGTCATCCGTATTATCTCCCTGCTGGAACAAACTAAAGACATTCACTGTAAGCTGCTGCAGGTCCAACATAAATTACAGACATGTCTGTACATAAACCCGCAGATTAGAAAGGTATTGACCCAAATTAGTCTTGTTTATGTGAAAAGAAAAGAAAAGAAAAGAAAAGAAAAGAAAAGAAAAGAAAAGAAAAGAAAAAAGTTACAGGAAATATAACTCATGGTGGTAAATTTCCTATGACGGCATGACTACATGTTGTGGGTGACTGAATACTGTGGCTGATGCTGTAAGTGTGAAATGTCACATTGT…
TI44_GAAAA	33	TGCTCCTGACTCAGCATCACACAGACACTGACTTCCTTTTCTGTTTTCTTCTGACATTCAGTTCATCCAGGATTATGATCAACGTCTCCCCTTCTGTCATCTGCATTATCTAACTCTCCGGAACATACTAAAGACATTCACTGTAAGCTGCTGCAGGTCTAACATAAATTGCAGACATGTCTGTACATAAACCCGCAGATTAGAAAGGTATTGACCCAAATTAGTCTTGTTTATGTGAAAAGAAAAGAAAAGAAAAGAAAAGAAAAGAAAAGAAAAGAAAAGAAAAGAAATGTACAGGAAATATAACTCATGGCAGTGAATTTCCTATGACGGCATGACTACATGGATGACTGAATACTGTGGCCGATGCTGTAAGTGTGAAATGTCACATCGTGACGG…
TI44_GAAAA	36	TGCTCCTGACTCAGCATCACACAGACACTGACTTCCTTTTCTGTTTTCTTCTGACATTCAGTTCATCCAGGATTATGATCAACGTCTCCCCTTCTGTCATCTGCATTATCTAACTCTCCGGAACATACTAAAGACATTCACTGTAAGCTGCTGCAGGTCTAACATAAATTGCAGACATGTCTGTACATAAACCCGCAGATTAGAAAGGTATTGACCCAAATTAGTCTTGTTTATGTGAAAAGAAAAGAAAAGAAAAGAAAAGAAAAGAAAAGAAATGTACAGGAAATATAACTCATGGCAGTGAATTTCCTATGACGGCATGACTACATGGATGACTGAATACTGTGGCCGATGCTGTAAGTGTGAAATGTCACATCGTGACGGTACAGTACGTGTTGT…
TI44_GAAAA	37	TGCTCCTGACTCAGCATCACACAGACACTGACTTCCTTTTGTTTTCTTTTTACAATCAGTTCATCCAGGATTATGATCAACGTCTCCCCTTCTGTCATCCGTATTATCTCCCTGCTGGAACAAACTAAAGACATTCACTGTAAGCTGCTGCAGGTCCAACATAAATTACAGACATGTCTGTACATAAACCCGCAGATTAGAAAGGTATTGACCCAAATTAGTCTTGTTTATGTGAAAAGAAAAGAAAAGAAAAGAAAAGAAAAGAAAAGAAAAGAAAAGAAAAGAAAAGAAAAGAAAAGAAAAAAGTTACAGGAAATATAACTCATGGTGGTAAATTTCCTATGACGGCATGACTACATGTTGTGGGTGACTGAATACTGTGGCTGATGCTGTAAGTGT…
TI44_GAAAA	38	TGCTCCTGACTCAGCATCACACAGACACTGACTTCCTTTTCTGTTTTCTTCTGACATTCAGTTCATCCAGGATTATGATCAACGTCTCCCCTTCTGTCATCTGCATTATCTCACTGCCGGAACATACTAAAGACATTCACTGTAAGCTGCTGCAGGTCTAACATAAATTGCAGACATGTCTGTACATAAACCCGCAGATTAGAAAGGTATTGACCCAAATTAGTCTTGTTTATGTGAAAAGAAAAGAAAAGAAAAAAAAATGTACAGGAAATATAACTCATGGCAGTGAATTTCCTATGACGGCATGACTACATGGATGACTGAATACTGTGGCCGATGCTGTAAGTGTGAAATGTCACATCGTGACGCTACAGTACGTGTTGTACTAGCATAACATAA…
TI44_GAAAA	42	TGCTCCTGACTCAGCATCACACAGACACTGACTTCCTTTTGTTTTCTTTTTACAATCAGTTCATCCAGGATTATGATCAACGTCTCCCCTTCTGTCATCCGTATTATCTCCCTGCTGGAACAAACTAAAGACATTCACTGTAAGCTGCTGCAGGTCCAACATAAATTACAGACATGTCTGTACATAAACCCGCAGATTAGAAAGGTATTGACCCAAATTAGTCTTGTTTATGTGAAAAGAAAAGAAAAGAAAAGAAAAGAAAAGAAAAGAAAAGAAAAAAGTTACAGGAAATATAACTCATGGTGGTAAATTTCCTATGACGGCATGACTACATGTTGTGGGTGACTGAATACTGTGGCTGATGCTGTAAGTGTGAAATGTCACATTGTGACACTACAG…
TI44_GAAAA	43	TGCTCCTGACTCAGCATCACACAGACACTGACTTCCTTTTCTGTTTTCTTCTGACATTCAGTTCATCCAGGATTATGATCAACGTCTCCCCTTCTGTCATCTGCATTATCTAACTCTCCGGAACATACTAAAGACATTCACTGTAAGCTGCTGCAGGTCTAACATAAATTGCAGACATGTCTGTACATAAACCCGCAGATTAGAAAGGTATTGACCCAAATTAGTCTTGTTTATGTGAAAAGAAAAGAAAAGAAAAGAAAAGAAAAGAAAAGAAATGTACAGGAAATATAACTCATGGCAGTGAATTTCCTATGACGGCATGACTACATGGATGACTGAATACTGTGGCCGATGCTGTAAGTGTGAAATGTCACATCGTGACGCTACAGTACGTGTTGT…
TI44_GAAAA	44	TGCTCCTGACTCAGCATCACACAGACACTGACTTCCTTTTGTTTTCTTCTTACAATCAGTTCATCCAGGATTATGATCAACGTCTCCCCTTCTGTCATCCATATTATCTCCCTGCCGGAACAAACTAAAGACATTCACTGTAAGCTGCTGCAGGTCCAACATAAATTAAAGACATGTCTGTACATAAACCCGCAGATTAGAAAGGTATTGACCCAAATTAGTCTTGTTTATGTGAAAAGAAAAGAAAAGAAAAGAAAAGAAAAGAAAAGAAAAGAAAAAAGTTACAGGAAATATAACTCATGGTGGTAAATTTCCTATGACGGCATGACTACATGTTGTGGATGACTGAATACTGTGGCCGATGCTGTAAGTGTGAAATGTCACATTGTGACACTACAG…
TI44_GAAAA	45	TGCTCCTGACTCAGCATCACACAGACACTGACTTCCTTTTGTTTTCTTCTTACAATCAGTTCATCCAGGATTATGATCAACGTCTCCCCTTCTGTCATCCATATTATCTCCCTGCCGGAACAAACTAAAGACATTCACTGTAAGCTGCTGCAGGTCCAACATAAATTAAAGACATGTCTGTACATAAACCCGCAGATTAGAAAGGTATTGACCCAAATTAGTCTTGTTTATGTGAAAAGAAAAGAAAAGAAAAGAAAAGAAAAGAAAAAAGTTACAGGAAATATAACTCATGGTGGTAAATTTCCTATGACGGCATGACTACATGTTGTGGATGACTGAATACTGTGGCCGATGCTGTAAGTGTGAAATGTCACATTGTGACACTACAGTACGTGTTGT…
TI44_GAAAA	46	TGCTCCTGACTCAGCATCACACAGACACTGACTTCCTTTTCTGTTTTCTTCTTACAATCAGTTCATCCAGGATTATGATCAACGTCTCCCCTTCTGTCATCCATATTATCTCCCTGCCGGAACAAACTAAAGACATTCACTCTAAGCTGCTGCAGGTCCAACATAAATTACAGACATGTCTGTACATAAACCCACAGATTAGAAAGGTATTGACCCAAATTAGTCTTGTTTATGTGAAAAGAAAAGAAAAGAAAAGAAAAGAAAAGAAAAGAAAAGAAAAAAAGAAAAGAAAAAAGAAAAAAGTTACAGGAAATATAACTCATGGTGGTAAATTTCCTATGACGGCATGACTACATGTTGTGGATGACTGAATACTGTGGCCGATGCTGTAAGTGTGAA…
TI44_GAAAA	48	TGCTCCTGACTCAGCATCACACAGACACTGACTTCCTTTTGTTTTCTTTTTACAATCAGTTCATCCAGGATTATGATCAACGTCTCCCCTTCTGTCATCCGTATTATCTCCCTGCTGGAACAAACTAAAGACATTCACTGTAAGCTGCTGCAGGTCCAACATAAATTACAGACATGTCTGTACATAAACCCGCAGATTAGAAAGGTATTGACCCAAATTAGTCTTGTTTATGTGAAAAGAAAAGAAAAGAAAAGAAAAGAAAAGAAAAGAAAAGAAAAGAAAAAAGTTACAGGAAATATAACTCATGGTGGTAAATTTCCTATGACGGCATGACTACATGTTGTGGGTGACTGAATACTGTGGCTGATGCTGTAAGTGTGAAATGTCACATTGTGACAC…
TI14_TAA	2	TCCCTAAAATATGCCACCAAGAAATATCTCTCTACTAGGAAAAAACGACCTTTGATCAGCCTTTGATCACAGGGGGGAAATGTGAATGTCATGACATCAAAACTCTAAAGCTGCATTAGGCACAAACATTCTGGTGAGTATCACCAAGATGTAGCCAAACCTGTTTCATCGCTACTGGTAGGCCCCTGCATTGTTGTGGTGTGTGCAAGAGTGCAATGAAAATCAGCTGTTTTTCAGAATCACTCGATCATCTCCAATAATAATAACAATAATGATAACAACAACAAAAAAGATTATACAGGATAATGTGGGAAATAAATCCAGAGCCATTAAAGCACTA
TI14_TAA	3	TCCCTAAAATATGCCACCAAGAAATGTCTCTCTACTAGGAAAAAAACGACCTTTCAACAGACCTTTGATCAGCCTTTGATCACAGGGGGGAAAAGGTGAATGCAATGTATAATGACATGACATCAAAACTCTAAAGCTGCATTAGGCACAAACATTCTGGTGAGTATCACCAAGATGTAGCCAAACCTGTTTCATCGCTACTGGTAGGCCCCTGCATTGTTGTGGTGTAATCATAAGAGTGCAATGAAAATCAGCTGTTTTTCAGAATCACTCAATCATCCCTAATAATAATAATAATAATAATAATAACAACAACAAAAAAGATTTTACAGGATAATGTGGGGAAATAAACCCAGAGCCATTAAAGCACTA
TI14_TAA	4	TCCCTAAAATATGCCACCAAGAAATGTCTCTCTTCTAGGAAAAAACGACCTTTCAACAGACCTTTGATCAGCCTTTGATCACAGGGGGGAAAAGGTGAATGCAATGTATAATGACATGACATCAAAACTCTAAAGCTGCATTAGGCACAAACATTCTGGTGAGTATCACCAAGATGTAGCCAAACCTGTTTCATCGCTACTGGTAGGCCCCTGCATTGTTGTGGTGTAATCATAAGAGTGCAATGAAAATCAGCTGTTTTTCAGAATCACTCAATCATCCCTAATAATAATAATAATAACAACAACAACAACAACAAAGATTTTACAGGATAATGTGGGGAAATAAACCCAGAGCCATTAAAGCACTA
TI14_TAA	6	TCCCTAAAATATGCCACCAAGAAATGTCTCTCTACTAGGAAAAAACGACCTTTCAACAGACCTTTGATCAGCCTTTGATCACAGGGGGGAAAAGGTGAATGCAATGTATAATGACATGACATCAAAACTCTAAAGCTGCATTAGGCACAAACATTCTGGTGAGTATCACCAAGATGTAGCCAAACCTGTTTCATCGCTACTGGTAGGCCCCTGCATTGTTGTGGTGTTATCATAAGAGTGCAATGAAAATCAGCTGTTTTTCAGAATCACTCAATCATCCCTAATAATAATAATAATAATGATAACAACAACAAAAAAGATTTTACAGGATAATGTGGGGAAATAAACCCAGAGCCATTAAAGCACTA
TI14_TAA	8	TCCCTAAAATATGCCACCAAGAAATGTCTCTCTACTAGGAAAAAACGACCTTTCAACAGACCTTTGATCAGCCTTTGATCACAGGGGGGAAAAGGTGAATGCAATGTATAATGACATGACATCAAAACTCTAAAGCTGCATTAGGCACAAACATTCTGGTGAGTATCACCAAGATGTAGCCAAACCTGTTTCATCGCTACTGGTAGGCCCCTGCATTGTTGTGGTGTAATCATAAGAGTGCAATGAAAATCAGCTGTTTTTCAGAATCACTCAATCATCCCTAATAATAATAATAATAACAACAACAACAACAACAACAAAGATTTTACAGGATAACGTGGGGAAATAAACCCAGAGCCATTAAAGCACTA
TI14_TAA	11	TCCCTAAAATATGCCACCAAGAAATGTCTCTCTACTAGGAAAAAACGACCTTTCAACAGACCTTTGATCAGCCTTTGATCACAGGGGGGAAAAGGTGAATGCAATGTATAATGACATGACATCAAAACTCTAAGCTGCATTAGGCACAAACATTCTGGTGAGTATCACCAAGATGTAGCCAAACCTGTTTCATCGCTACTGGTAGGCCCCTGCATTGTTGTGGTGTAATCATAAGAGTGCAATGAAAATCAGCTGTTTTTCAGAATCACTCAATCATCCCTAATAATAATAATAATAACAACAACAACAACAACAAAGATTTTACAGGATAATGTGGGGAAATAAACCCAGAGCCATTAAAGCACTA
TI14_TAA	12	TCCCTAAAATATGCCACCAAGAAATGTCTCTCTACTAGGAAAAAACGACCTTTCAACAGACCTTTGATCAGCCTTTGATCACAGGGGGGAAAAGGTGAATGCAATGTATAATGACATGACATCAAAACTCTAAAGCTGCATTAGGCACAAACATTCTGGTGAGTATCACCAAGATGTAGCCAAACCTGTTTCATCGCTACTGGTAGGCCCCTGCATTGTTGTGGTGTAATCATAAGAGTGCAATGAAAATCAGCTGTTTTTCAGAATCACTCAATCATCCCTAATAATAATAATAATAACAACAACAACAACAACAAAGATTTTACAGGATAATGTGGGGAAATAAACCCAGAGCCATTAAAGCACTA
TI14_TAA	14	TCCCTAAAATATGCCACCAAGAAATGTCTCTCTACTAGGAAAAAACGACCTTTCAACAGACCTTTGATCAGCCTTTGATCACAGGGGGGAAAAGGTGAATGCAATGTATAATGACATGACATCAAAACTCTAAAGCTGCATTAGGCACAAACATTCTGGTGAGTATCACCAAGATGTAGCCAAACCTGTTTCATCGCTACTGGTAGGCCCCTGCATTGTTGTGGTGTAATCATAAGAGTGCAATGAAAATCAGCTGTTTTTCAGAATCACTCAATCATCCCTAATAATAATAATAATAATAATAACAACAACAACAACAAAGATTTTACAGGATAATGTGGGGAAATAAACCCAGAGCCATTAAAGCACTA
TI14_TAA	15	TCCCTAAAATATGCCACCAAGAAATGTCTCTCTACTAGGAAAAAACGACCTTTCAACAGACCTTTGATCAGCCTTTGATCACAGGGGGGAAAAGGTGAATGCAATGTATAATGACATGACATCAAAACTCTAAAGCTGCATTAGGCACAAACATTCTGGTGAGTATCACCAAGATGTAGCCAAACCTGTTTCATCGCTACTGGTAGGCCCCTGCATTGTTGTGGTGTAATCATAAGAGTGCAATGAAAATCAGCTGTTTTTCAGAATCACTCAATCATCCCTAATAATAATAATAATAACAACAACAACAACAACAAAGATTTTACAGGATAACGTGGGGAAATAAACCCAGAGCCATTAAAGCACTA
TI14_TAA	16	TCCCTAAAATATGCCACCAAGAAATGTCTCTCTACTAGGAAAAAACGACCTTTCAACAGACCTTTGATCAGCCTTTGATCACAGGGGGGAAAAGGTGAATGCAATGTATAATGACATGACATCAAAACTCTAAAGCTGCATTAGGCACAAACATTCTGGTGAGTATCACCAAGATGTAGCCAAACCTGTTTCATCGCTACTGGTAGGCCCCTGCATTGTTGTGGTGTAATCATAAGAGTGCAATGAAAATCAGCTGTTTTTCAGAATCACTCAATCATCCCTAATAATAATAATAACAACAACAACAACAACAACAAAGATTTTACAGGATAATGTGGGGAAATAAACCCAGAGCCATTAAAGCACTA
TI14_TAA	17	TCCCTAAAATATGCCACCAAGAAATGTCTCTCTACTAGGAAAAAAACGACCTTTCAACAGACCTTTGATCAGCCTTTGATCACAGGGGGGAAAAGGTGAATGCAATGTATAATGACATGACATCAAAACTCTAAAGCTGCATTAGGCACAAACATTCTGGTGAGTATCACCAAGATGTAGCCAAACCTGTTTCATCGCTACTGGTAGGCCCCTGCATTGTTGTGGTGTAATCATAAGAGTGCAATGAAAATCAGCTGTTTTTCAGAATCACTCAATCATCCCTAATAATAATAATAATAACAACAACAACAACAACAAAGATTTTACAGGATAATGTGGGGAAATAAACCCAGAGCCATTAAAGCACTA
TI14_TAA	18	TCCCTAAAATATGCCACCAAGAAATGTCTCTCTACTAGGAAAAAACGACCTTTCAACAGACCTTTGATCAGCCTTTGATCACAGGGGGGAAAAGGTGAATGCAATGTATAATGACATGACATCAAAACTCTAAAGCTGCATTAGGCACAAACATTCTGGTGAGTATCACCAAGATGTAGCCAAACCTGTTTCATCGCTACTGGTAGGCCCCTGCATTGTTGTGGTGTAATCATAAGAGTGCAATGAAAATCAGCTGTTTTTCAGAATCACTCAATCATCCCTAATAATAATAATAATAATAACAACAACAACAACAACAACAAAGATTTTACAGGATAATGTGGGGAAATAAACCCAGAGCCATTAAAGCACTA
TI14_TAA	23	TCCCTAAAATATGCCACCAAGAAATGTCTCTCTACTAGGAAAAAAACGACCTTTCAACAGACCTTTGATCAGCCTTTGATCACAGGGGGGAAAAGGTGAATGCAATGTATAATGACATGACATCAAAACTCTAAAGCTGCATTAGGCACAAACATTCTGGTGAGTATCACCAAGATGTAGCCAAACCTGTTTCATCGCTACTGGTAGGCCCCTGCATTGTTGTGGTGTTATCATAAGAGTGCAATGAAAATCAGCTGTTTTTCAGAATCACTCAATCATCCCTAATAATAATAATAATAACAACAACAAAAAAGATTTTACAGGATAATGTGGGGAAATAAACCCAGAGCCATTAAAGCACTA
TI14_TAA	26	TCCCTAAAATATGCCACCAAGAAATGTCTCTCTACTAGGAAAAAACGACCTTTCAACAGACCTTTGATCAGCCTTTGATCACAGGGGGGAAAAGGTGAATGCAATGTATAATGACATGACATCAAAACTCTAAAGCTGCATTAGGCACAAACATTCTGGTGAGTATCACCAAGATGTAGCCAAACCTGTTTCATCGCTACTGGTAGGCCCCTGCATTGTTGTGGTGTAATCATAAGAGTGCAATGAAAATCAGCTGTTTTTCAGAATCACTCAATCATCCCTAATAATAATAATAATAATAACAACAACAACAACAACAAAGATTTTACAGGATAATGTGGGGAAATAAACCCAGAGCCATTAAAGCACTA
TI14_TAA	27	TCCCTAAAATATGCCACCAAGAAATGTCTCTCTACTAGGAAAAAACGACCTTTCAACAGACCTTTGATCAGCCTTTGATCACAGGGGGGAAAAGGTGAATGCAATGTATAATGACATGACATCAAAACTCTAAAGCTGCATTAGGCACAAACATTCTGGTGAGTATCACCAAGATGTAGCCAAACCTGTTTCATCGCTACTGGTAGGCCCCTGCATTGTTGTGGTGTAATCATAAGAGTGCAATGAAAATCAGCTGTTTTTCAGAATCACTCAATCATCCCTAATAATAATAATAATAATAACAACAACAACAACAACAACAACAAAGATTTTACAGGATAATGTGGGGAAATAAACCCAGAGCCATTAAAGCACTA
[truncated: 1,233 more rows]
